# Supplementary material for: Giant viruses specific to deep oceans show persistent presence and activity
Source: mSystems. 2025 Nov 12;10(12):e00932-25. doi: 10.1128/msystems.00932-25 (PMC12710325; doi:10.1128/msystems.00932-25)
Supplement: Supplemental Tables — Tables S1 to S10. [file msystems.00932-25-s0002.xlsx]

## Sheet: Table S1
Table S1. Sampling methods used in this study
Sampling date	Depth (m)	Pore size (µm)	Filtered water (L)	Method
2021.12.17	320	0.2–3	30	Water filtered through 3 µm membrane, followed by 0.2 µm Sterivex filter, using a peristaltic pump
2021.12.17	320	3–144	220	Water filtered through 3 µm membrane, using an air compact pump
2022.05.26	320	0.2–5	42	Water filtered through 5 µm membrane, followed by 0.2 µm Sterivex filter, using a peristaltic pump
2022.05.26	320	5–144	1110	Water filtered through 5 µm plankton net
2022.09.29	320	0.2–5	49	Water filtered through 5 µm membrane, followed by 0.2 µm Sterivex filter, using a peristaltic pump
2022.09.29	320	5–150	600	Water filtered through 5 µm plankton net
2022.12.21	320	0.2–150	33.2	Water filtered through 0.2 µm Sterivex filter, using a peristaltic pump
2022.12.21	320	3–150	50.55	Water filtered through 3 µm membrane, using an air compact pump
2023.04.19	320	0.2–150	69	Water filtered through 0.2 µm Sterivex filter, using a peristaltic pump
2023.04.19	320	3–150	185.8	Water filtered through 3 µm membrane, using tap water pressure
2023.09.22	320	0.2–150	56.25	Water filtered through 0.2 µm Sterivex filter, using a peristaltic pump
2023.09.22	320	3–150	284.47	Water filtered through 3 µm membrane, using tap water pressure
2023.12.15	320	0.2–150	56.8	Water filtered through 0.2 µm Sterivex filter, using a peristaltic pump
2023.12.15	320	3–150	263.6	Water filtered through 3 µm membrane, using tap water pressure
2024.04.25	320	0.2–150	43.95	Water filtered through 0.2 µm Sterivex filter, using a peristaltic pump
2024.04.25	320	3–150	297.9	Water filtered through 3 µm membrane, using tap water pressure
2022.09.29	0.5	0.2–5	12.6	Water filtered through 5 µm membrane, followed by 0.2 µm Sterivex filter, using a peristaltic pump
2022.09.29	0.5	5–150	10.6	Water filtered through 5 µm membrane, using an air compact pump
2022.12.21	0.5	0.2–150	13.7	Water filtered through 0.2 µm Sterivex filter, using a peristaltic pump
2022.12.21	0.5	3–150	26.8	Water filtered through 3 µm membrane, using an air compact pump
2023.04.19	0.5	0.2–150	55.6	Water filtered through 0.2 µm Sterivex filter, using a peristaltic pump
2023.04.19	0.5	0.2–150	31.9	Water filtered through 3 µm membrane, using an air compact pump
2023.09.22	0.5	0.2–150	42.9	Water filtered through 0.2 µm Sterivex filter, using a peristaltic pump
2023.09.22	0.5	0.2–150	38.65	Water filtered through 3 µm membrane, using an air compact pump
2023.12.15	0.5	0.2–150	49.05	Water filtered through 0.2 µm Sterivex filter, using a peristaltic pump
2023.12.15	0.5	0.2–150	38.85	Water filtered through 3 µm membrane, using an air compact pump
2024.04.25	0.5	0.2–150	30	Water filtered through 0.2 µm Sterivex filter, using a peristaltic pump
2024.04.25	0.5	0.2–150	37.55	Water filtered through 3 µm membrane, using an air compact pump

## Sheet: Table S2
Table S2. Summary of sequence data obtained from the Muroto samples
Sequence ID	Pore size (µm)	Fraction categories	Depth (m)	Sequencing type	Reads number	Sampling date
1_mes_large_dna	3-144	nano/micro-fraction	320	18S rDNA	113.2 K	2021.12.17
1_mes_small_dna	0.22-3	pico-fraction	320	18S rDNA	102.1 K	2021.12.17
2_mes_large_dna	5-144	nano/micro-fraction	320	18S rDNA	314.0 K	2022.05.26
2_mes_small_dna	0.22-5	pico-fraction	320	18S rDNA	216.0 K	2022.05.26
3_mes_large_dna	5-150	nano/micro-fraction	320	18S rDNA	263.2 K	2022.09.29
3_mes_small_dna	0.22-5	pico-fraction	320	18S rDNA	245.3 K	2022.09.29
3_surf_large_dna	5-150	nano/micro-fraction	0.5	18S rDNA	268.3 K	2022.09.29
3_surf_small_dna	0.22-5	pico-fraction	0.5	18S rDNA	206.5 K	2022.09.29
4_mes_large_dna	3-150	nano/micro-fraction	320	18S rDNA	94.9 K	2022.12.21
4_mes_small_dna	0.22-150	total-fraction	320	18S rDNA	113.2 K	2022.12.21
4_surf_large_dna	3-150	nano/micro-fraction	0.5	18S rDNA	57.7 K	2022.12.21
4_surf_small_dna	0.22-150	total-fraction	0.5	18S rDNA	95.6 K	2022.12.21
5_mes_large_dna	3-150	nano/micro-fraction	320	18S rDNA	90.4 K	2023.04.19
5_mes_small_dna	0.22-150	total-fraction	320	18S rDNA	97.4 K	2023.04.19
5_surf_large_dna	3-150	nano/micro-fraction	0.5	18S rDNA	118.7 K	2023.04.19
5_surf_small_dna	0.22-150	total-fraction	0.5	18S rDNA	111.8 K	2023.04.19
6_mes_large_dna	3-150	nano/micro-fraction	320	18S rDNA	69.1 K	2023.09.22
6_mes_small_dna	0.22-150	total-fraction	320	18S rDNA	75.5 K	2023.09.22
6_surf_large_dna	3-150	nano/micro-fraction	0.5	18S rDNA	79.6 K	2023.09.22
6_surf_small_dna	0.22-150	total-fraction	0.5	18S rDNA	102.7 K	2023.09.22
7_mes_large_dna	3-150	nano/micro-fraction	320	18S rDNA	87.0 K	2023.12.15
7_mes_small_dna	0.22-150	total-fraction	320	18S rDNA	76.2 K	2023.12.15
7_surf_large_dna	3-150	nano/micro-fraction	0.5	18S rDNA	82.1 K	2023.12.15
7_surf_small_dna	0.22-150	total-fraction	0.5	18S rDNA	80.2 K	2023.12.15
8_mes_large_dna	3-150	nano/micro-fraction	320	18S rDNA	63.9 K	2024.04.25
8_mes_small_dna	0.22-150	total-fraction	320	18S rDNA	70.6 K	2024.04.25
8_surf_large_dna	3-150	nano/micro-fraction	0.5	18S rDNA	75.9 K	2024.04.25
8_surf_small_dna	0.22-150	total-fraction	0.5	18S rDNA	68.6 K	2024.04.25
1_mes_large_rna	3-144	nano/micro-fraction	320	18S rRNA	169.3 K	2021.12.17
1_mes_small_rna	0.22-3	pico-fraction	320	18S rRNA	175.1 K	2021.12.17
2_mes_large_rna	5-144	nano/micro-fraction	320	18S rRNA	133.0 K	2022.05.26
2_mes_small_rna	0.22-5	pico-fraction	320	18S rRNA	181.3 K	2022.05.26
3_mes_large_rna	5-150	nano/micro-fraction	320	18S rRNA	171.0 K	2022.09.29
3_mes_small_rna	0.22-5	pico-fraction	320	18S rRNA	176.5 K	2022.09.29
3_surf_large_rna	5-150	nano/micro-fraction	0.5	18S rRNA	167.6 K	2022.09.29
3_surf_small_rna	0.22-5	pico-fraction	0.5	18S rRNA	166.5 K	2022.09.29
4_mes_large_rna	3-150	nano/micro-fraction	320	18S rRNA	110.3 K	2022.12.21
4_mes_small_rna	0.22-150	total-fraction	320	18S rRNA	138.9 K	2022.12.21
4_surf_large_rna	3-150	nano/micro-fraction	0.5	18S rRNA	100.7 K	2022.12.21
4_surf_small_rna	0.22-150	total-fraction	0.5	18S rRNA	117.7 K	2022.12.21
5_mes_large_rna	3-150	nano/micro-fraction	320	18S rRNA	100.6 K	2023.04.19
5_mes_small_rna	0.22-150	total-fraction	320	18S rRNA	116.0 K	2023.04.19
5_surf_large_rna	3-150	nano/micro-fraction	0.5	18S rRNA	121.3 K	2023.04.19
5_surf_small_rna	0.22-150	total-fraction	0.5	18S rRNA	135.1 K	2023.04.19
6_mes_large_rna	3-150	nano/micro-fraction	320	18S rRNA	78.7 K	2023.09.22
6_mes_small_rna	0.22-150	total-fraction	320	18S rRNA	100.0 K	2023.09.22
6_surf_large_rna	3-150	nano/micro-fraction	0.5	18S rRNA	93.3 K	2023.09.22
6_surf_small_rna	0.22-150	total-fraction	0.5	18S rRNA	101.7 K	2023.09.22
7_mes_large_rna	3-150	nano/micro-fraction	320	18S rRNA	103.1 K	2023.12.15
7_mes_small_rna	0.22-150	total-fraction	320	18S rRNA	100.0 K	2023.12.15
7_surf_large_rna	3-150	nano/micro-fraction	0.5	18S rRNA	92.8 K	2023.12.15
7_surf_small_rna	0.22-150	total-fraction	0.5	18S rRNA	99.8 K	2023.12.15
8_mes_large_rna	3-150	nano/micro-fraction	320	18S rRNA	69.2 K	2024.04.25
8_mes_small_rna	0.22-150	total-fraction	320	18S rRNA	90.7 K	2024.04.25
8_surf_large_rna	3-150	nano/micro-fraction	0.5	18S rRNA	98.4 K	2024.04.25
8_surf_small_rna	0.22-150	total-fraction	0.5	18S rRNA	93.7 K	2024.04.25
1_mes	0.22-3	pico-fraction	320	metagenome	358.2 M	2021.12.17
2_mes	0.22-5	pico-fraction	320	metagenome	379.0 M	2022.05.26
3_mes	0.22-5	pico-fraction	320	metagenome	378.6 M	2022.09.29
4_mes	0.22-150	total-fraction	320	metagenome	375.6 M	2022.12.21
4_surf	0.22-150	total-fraction	0.5	metagenome	365.2 M	2022.12.21
5_mes	0.22-150	total-fraction	320	metagenome	385.0 M	2023.04.19
5_surf	0.22-150	total-fraction	0.5	metagenome	371.6 M	2023.04.19
6_mes	0.22-150	total-fraction	320	metagenome	364.4 M	2023.09.22
6_surf	0.22-150	total-fraction	0.5	metagenome	377.2 M	2023.09.22
7_mes	0.22-150	total-fraction	320	metagenome	366.0 M	2023.12.15
7_surf	0.22-150	total-fraction	0.5	metagenome	381.4 M	2023.12.15
8_mes	0.22-150	total-fraction	320	metagenome	507.0 M	2024.04.25
8_surf	0.22-150	total-fraction	0.5	metagenome	400.2 M	2024.04.25
1_mes_small	0.22-3	pico-fraction	320	metatranscriptome	168.4 M	2021.12.17
2_mes_large	5-144	nano/micro-fraction	320	metatranscriptome	149.0 M	2022.05.26
2_mes_small	0.22-5	pico-fraction	320	metatranscriptome	159.2 M	2022.05.26
3_mes_small	0.22-5	pico-fraction	320	metatranscriptome	146.0 M	2022.09.29
3_surf_small	0.22-5	pico-fraction	0.5	metatranscriptome	141.8 M	2022.09.29
4_mes_large	3-150	nano/micro-fraction	320	metatranscriptome	162.2 M	2022.12.21
4_mes_small	0.22-150	total-fraction	320	metatranscriptome	141.0 M	2022.12.21
4_surf_large	3-150	nano/micro-fraction	0.5	metatranscriptome	174.8 M	2022.12.21
4_surf_small	0.22-150	total-fraction	0.5	metatranscriptome	157.0 M	2022.12.21
5_mes_large	3-150	nano/micro-fraction	320	metatranscriptome	140.4 M	2023.04.19
5_mes_small	0.22-150	total-fraction	320	metatranscriptome	180.6 M	2023.04.19
5_surf_large	3-150	nano/micro-fraction	0.5	metatranscriptome	137.0 M	2023.04.19
5_surf_small	0.22-150	total-fraction	0.5	metatranscriptome	161.8 M	2023.04.19
6_mes_large	3-150	nano/micro-fraction	320	metatranscriptome	194.0 M	2023.09.22
6_mes_small	0.22-150	total-fraction	320	metatranscriptome	171.0 M	2023.09.22
6_surf_large	3-150	nano/micro-fraction	0.5	metatranscriptome	159.4 M	2023.09.22
6_surf_small	0.22-150	total-fraction	0.5	metatranscriptome	187.6 M	2023.09.22
7_mes_large	3-150	nano/micro-fraction	320	metatranscriptome	153.6 M	2023.12.15
7_mes_small	0.22-150	total-fraction	320	metatranscriptome	174.4 M	2023.12.15
7_surf_large	3-150	nano/micro-fraction	0.5	metatranscriptome	176.0 M	2023.12.15
7_surf_small	0.22-150	total-fraction	0.5	metatranscriptome	164.6 M	2023.12.15
8_mes_large	3-150	nano/micro-fraction	320	metatranscriptome	151.0 M	2024.04.25
8_mes_small	0.22-150	total-fraction	320	metatranscriptome	153.2 M	2024.04.25
8_surf_large	3-150	nano/micro-fraction	0.5	metatranscriptome	133.6 M	2024.04.25
8_surf_small	0.22-150	total-fraction	0.5	metatranscriptome	151.2 M	2024.04.25

## Sheet: Table S3
Table S3. Total DNA and RNA extracted from the Muroto samples collected at the surface and mesopelagic layers
Sampling date	Total DNA/RNA yield and sampled water volume from deep-sea samples
	nano/micro		pico or total
	DNA	RNA	DNA	RNA
2021.12.17	300 ng (110 L)	<10 ng (110 L)	1422 ng (50 L)	31 ng (50 L)
2022.05.26	238 ng (1110 L)	1778 ng (1110)	3099 ng (42 L)	992 ng (42 L)
2022.09.29	19 ng (400 L)	79 ng (400 L)	2478 ng (56 L)	1077 ng (56 L)
2022.12.21	49 ng (51 L),	242 ng (51 L)	251 ng (16 L)	415 ng (16 L)
2023.04.19	1765 ng (104.95 L）	1026 ng (104.95 L)	6625 ng (68.55 L)	3320 ng (68.55 L)
2023.09.22	405 ng (178.52 L)	314 ng (178.52 L)	1750 ng (56.25 L)	686.5 ng (56.25 L)
2023.12.15	1048.2 ng (186.65 L)	422.9 ng (186.65 L)	1967 ng (56.8 L)	1074.25 ng (56.8 L)
2024.04.25	5214 ng (298 L)	2644 ng (298 L)	4350 ng (44 L)	2720 ng (44 L)
Sampling date	Total DNA/RNA yield and sampled water volume from surface samples
	nano/micro		pico or total
	DNA	RNA	DNA	RNA
2022.09.29	34 ng (8 L)	154 ng (8 L)	228 ng (16 L)	664 ng (56 L)
2022.12.21	589 ng (20 L)	868 ng (20 L)	144 ng (7 L)	340 ng (7 L)
2023.04.19	2370 ng (31.9 L)	1300 ng (31.9 L)	12030 ng (55.6 L)	8650 ng (55.6 L)
2023.09.22	851 ng (38.65 L)	978 ng (38.65 L)	4945 ng (42.9 L)	7265 ng (42.9 L)
2023.12.15	1050 ng (38.85 L)	860 ng (38.85 L)	6522 ng (49.05 L)	8700 ng (49.05 L)
2024.04.25	940 ng (38 L)	937 ng (38 L)	4015 ng (30 L)	5960 ng (30 L)

## Sheet: Table S4
Table S4. Relative abundance of ASVs from Muroto metabarcoding data
ASV	Classification	Mesopelagic nano/micro 18S rDNA								Mesopelagic pico or total 18S rDNA								Surface nano/micro 18S rDNA						Surface pico or total 18S rDNA						Mesopelagic pico or total 18S rRNA								Mesopelagic nano/micro 18S rRNA								Surface nano/micro 18S rRNA
		21_Dec_N	22_May_N	22_Sep_N	22_Dec_N	23_Apr_N	23_Sep_N	23_Dec_N	24_Apr_N	21_Dec_P	22_May_P	22_Sep_P	22_Dec_T	23_Apr_T	23_Sep_T	23_Dec_T	24_Apr_T	22_Sep_N	22_Dec_N	23_Apr_N	23_Sep_N	23_Dec_N	24_Apr_N	22_Sep_P	22_Dec_T	23_Apr_T	23_Sep_T	23_Dec_T	24_Apr_T	21_Dec_P	22_May_P	22_Sep_P	22_Dec_T	23_Apr_T	23_Sep_T	23_Dec_T	24_Apr_T	21_Dec_N	22_May_N	22_Sep_N	22_Dec_N	23_Apr_N	23_Sep_N	23_Dec_N	24_Apr_N	22_Sep_N	22_Dec_N	23_Apr_N	23_Sep_N
ASV1	Eukaryota;TSAR;Rhizaria;Radiolaria;Polycystinea;Spumellaria;Astrosphaeridae;Astrosphaera;Astrosphaera_hexagonalis	515	15	77	173	231	236	802	339	566	912	864	241	551	796	1274	522	0	0	0	0	0	0	0	0	0	0	0	0	39	0	0	2	6	8	24	8	13	0	0	0	0	0	9	0	0	0	0	0
ASV2	Eukaryota;TSAR;Alveolata;Dinoflagellata;Dinophyceae;Peridiniales	53	1345	589	74	100	100	57	141	0	12	13	17	55	13	16	70	46	128	40	278	52	114	28	71	24	73	16	84	0	25	25	86	107	48	33	95	167	699	312	162	228	183	165	332	30	183	38	145
ASV3	Eukaryota;Cryptista;Cryptophyta;Cryptophyta_X;Cryptophyceae	0	0	0	0	0	0	0	0	0	0	0	0	0	0	0	0	3	179	488	0	62	267	60	137	368	14	166	513	0	0	0	0	0	0	0	0	0	0	0	0	0	0	0	0	17	248	897	20
ASV4	Eukaryota;TSAR;Alveolata;Dinoflagellata;Dinophyceae;Peridiniales	167	248	135	140	118	163	120	140	0	49	68	65	76	108	100	0	15	194	0	49	73	0	28	78	0	92	58	0	97	166	234	144	114	156	156	166	340	533	285	230	153	261	251	223	33	78	22	47
ASV5	Eukaryota;TSAR;Rhizaria;Radiolaria;Polycystinea;Spumellaria;Astrosphaeridae;Astrosphaera;Astrosphaera_hexagonalis	230	4	48	100	139	142	420	172	328	551	523	137	339	450	745	335	0	0	0	0	0	0	0	0	0	0	0	0	21	8	0	0	0	0	11	12	4	0	0	0	0	0	6	4	0	0	0	0
ASV6	Eukaryota;TSAR;Alveolata;Dinoflagellata;Dinophyceae;Gonyaulacales;Pyrocystaceae;Ostreopsis;Ostreopsis_sp.	0	0	0	0	0	0	0	0	0	0	0	0	0	0	0	0	321	323	373	1189	88	278	51	805	13	1049	113	655	0	0	0	2	0	0	0	0	0	0	0	0	0	0	0	0	16	41	148	147
ASV7	Eukaryota;Cryptista;Cryptophyta;Cryptophyta_X;Cryptophyceae;Cryptomonadales;Cryptomonadales_X;Teleaulax	0	0	0	0	0	0	0	0	0	0	0	0	0	0	0	0	6	157	101	0	120	162	22	164	95	5	339	147	0	0	0	0	0	0	0	0	0	0	0	0	0	0	0	0	23	422	278	6
ASV8	Eukaryota;Archaeplastida;Chlorophyta;Chlorophyta_X;Mamiellophyceae;Mamiellales;Bathycoccaceae;Ostreococcus;Ostreococcus_lucimarinus	0	0	0	0	0	0	0	0	0	0	0	0	0	0	0	0	0	0	133	0	0	274	0	0	1036	0	2	509	0	0	0	0	3	0	0	5	0	0	0	0	0	0	0	0	0	0	102	0
ASV9	Eukaryota;TSAR;Alveolata;Dinoflagellata;Dinophyceae;Gonyaulacales;Pyrocystaceae;Ostreopsis	0	0	0	0	0	0	0	0	0	0	0	0	0	0	0	0	1558	9	0	307	0	0	338	0	0	170	0	0	0	0	0	0	0	0	0	0	0	0	0	0	0	0	0	0	970	1	0	84
ASV10	Eukaryota;TSAR;Rhizaria;Radiolaria;Polycystinea;Spumellaria;Astrosphaeridae;Astrosphaera;Astrosphaera_hexagonalis	188	2	17	49	81	86	256	121	195	350	324	97	175	275	432	177	0	0	0	0	0	0	0	0	0	0	0	0	20	0	7	0	0	0	11	0	0	0	0	0	0	0	0	0	0	0	0	0
ASV11	Eukaryota;Archaeplastida;Rhodophyta;Rhodophyta_X;Florideophyceae;Corallinales;Corallinales_X;Lithophyllum	0	0	0	0	0	0	0	0	0	0	0	0	0	0	0	0	27	513	863	103	840	1184	62	675	710	247	868	393	0	0	0	0	0	0	0	0	0	0	0	0	0	0	0	0	0	0	7	0
ASV12	Eukaryota;TSAR;Alveolata;Dinoflagellata;Dinophyceae;Gymnodiniales;Gymnodiniaceae;Gymnodinium;Gymnodinium_sp.	90	126	199	88	36	128	57	66	0	12	12	20	11	18	17	14	6	50	8	19	40	18	0	17	0	11	24	16	30	85	94	140	58	67	74	66	159	213	166	208	104	128	101	113	8	59	3	21
ASV13	Eukaryota;TSAR;Alveolata;Dinoflagellata;Dinophyceae	33	42	1025	26	17	139	61	67	0	0	2	17	9	34	22	13	0	0	0	0	0	0	0	0	0	0	0	0	0	0	5	30	14	38	28	15	43	71	366	61	22	156	111	86	0	0	0	0
ASV14	Eukaryota;Haptista;Haptophyta;Haptophyta_X;Prymnesiophyceae;Isochrysidales;Noelaerhabdaceae	0	1	0	0	0	0	6	5	0	0	0	0	0	0	5	0	26	294	43	17	90	45	21	198	35	19	109	67	0	3	0	3	14	0	20	6	3	5	0	7	32	9	29	14	326	522	237	131
ASV15	Eukaryota;TSAR;Rhizaria;Radiolaria;Polycystinea;Spumellaria;Astrosphaeridae;Heliosphaera;Heliosphaera_sp.	87	2	0	354	117	58	154	53	373	100	127	480	135	142	230	104	0	0	0	0	3	0	0	0	0	0	0	0	5	5	0	12	0	4	8	8	0	0	0	7	0	0	0	0	0	0	0	0
ASV16	Eukaryota;TSAR;Rhizaria;Radiolaria;Polycystinea;Spumellaria;Astrosphaeridae;Astrosphaera;Astrosphaera_hexagonalis	120	6	46	43	70	68	195	89	164	252	249	91	164	237	393	137	0	0	0	0	0	0	0	0	0	0	3	0	12	0	0	0	2	0	7	0	5	0	0	0	0	0	0	0	0	0	0	0
ASV17	Eukaryota;TSAR;Rhizaria;Radiolaria;Polycystinea;Spumellaria;Astrosphaeridae;Heliosphaera;Heliosphaera_sp.	57	0	3	72	258	41	105	266	234	140	27	77	321	77	152	483	0	4	0	0	0	0	0	4	0	0	0	0	10	4	0	0	3	0	17	13	4	0	0	0	0	0	0	0	0	0	0	0
ASV18	Eukaryota;Archaeplastida;Chlorophyta;Chlorophyta_X;Mamiellophyceae;Mamiellales;Bathycoccaceae;Ostreococcus;Ostreococcus_clade_B	0	0	0	0	0	0	0	0	0	0	0	0	0	0	0	0	0	113	0	18	44	12	29	158	0	68	212	49	0	0	0	0	0	0	0	0	0	0	0	0	0	0	0	0	17	19	0	65
ASV19	Eukaryota;TSAR;Rhizaria;Radiolaria;Acantharea;Acantharea_B;Acantharea_B1;Acanthochiasma;Acanthochiasma_sp.	2	32	6	1	264	6	0	332	2	702	2	0	154	5	0	432	0	0	0	0	0	0	0	0	0	0	0	0	0	48	0	0	32	0	0	96	0	0	0	0	4	0	0	20	0	0	0	0
ASV20	Eukaryota;TSAR;Rhizaria;Radiolaria;RAD-A;RAD-A_X;RAD-A_Xb;RAD-A_Xb_X;RAD-A_Xb_X_sp.	52	25	358	96	337	441	81	311	4	122	54	39	151	92	31	71	0	0	0	0	0	0	0	0	0	0	0	0	0	7	0	0	6	0	0	0	4	2	1	5	16	12	0	4	0	0	0	0
ASV21	Eukaryota;TSAR;Alveolata;Dinoflagellata;Syndiniales;Dino-Group-I;Dino-Group-I-Clade-1;Dino-Group-I-Clade-1_X;Dino-Group-I-Clade-1_X_sp.	18	5	66	42	53	50	26	30	326	137	233	90	68	156	62	58	0	38	0	20	27	0	39	27	0	21	112	9	58	31	50	19	15	22	22	18	12	0	0	12	9	10	0	0	0	0	0	0
ASV22	Eukaryota;TSAR;Alveolata;Dinoflagellata;Dinophyceae;Peridiniales;Kryptoperidiniaceae	0	0	0	0	0	0	0	0	0	0	0	0	0	0	0	0	113	0	0	442	0	0	35	0	0	635	0	0	0	0	0	0	0	0	0	0	0	0	0	0	0	0	0	0	44	0	0	258
ASV23	Eukaryota;TSAR;Alveolata;Dinoflagellata;Dinophyceae	0	0	0	0	0	0	0	0	0	0	0	0	0	0	0	0	210	0	19	232	11	27	1114	0	21	311	0	20	0	0	0	0	0	0	0	0	0	0	0	0	0	0	0	0	221	0	9	89
ASV24	Eukaryota;TSAR;Rhizaria;Radiolaria;Acantharea;Acantharea_B;Acantharea_B1;Acanthochiasma;Acanthochiasma_sp.	254	8	14	55	18	89	186	75	524	128	53	57	28	83	135	81	0	0	0	0	0	0	0	0	0	0	0	0	68	51	12	6	19	21	35	17	28	0	0	0	6	8	12	0	0	0	0	0
ASV25	Eukaryota;TSAR;Alveolata;Dinoflagellata;Dinophyceae	0	0	0	0	0	0	0	0	0	0	1	0	0	0	0	0	1	141	20	19	164	55	38	97	44	13	294	174	0	0	0	0	0	0	0	0	0	0	0	0	0	0	0	0	0	86	12	14
ASV26	Eukaryota;TSAR;Rhizaria;Radiolaria;RAD-B;RAD-B_X;RAD-B_X_Group-IV_X;RAD-B_X_Group-IV_XX;RAD-B_X_Group-IV_XX_sp.	34	0	0	65	51	60	38	34	42	38	36	58	32	68	37	22	0	0	0	0	0	0	0	0	0	0	0	0	126	45	88	99	33	86	71	33	91	44	77	82	29	88	60	35	0	0	0	0
ASV27	Eukaryota;Cryptista;Kathablepharidacea;Kathablepharida;Kathablepharidea;Kathablepharidida;Kathablepharidida_X;Kathablepharidida_XX;Kathablepharidida_XX_sp.	2	0	3	10	5	12	7	4	0	0	4	8	6	10	3	2	0	0	39	2	11	35	6	6	116	7	33	120	0	24	81	49	27	66	49	24	28	0	4	49	36	102	60	46	3	30	103	20
ASV28	Eukaryota;TSAR;Rhizaria;Radiolaria;Acantharea;Acantharea_C;Acantharea_C3;Heteracon_C3;Heteracon_C3_biformis	185	6	11	171	18	84	162	29	702	45	62	118	19	92	172	36	0	0	0	0	0	0	0	0	0	0	0	0	25	17	10	24	0	10	31	10	8	0	0	0	0	0	13	0	0	0	0	0
ASV29	Eukaryota;TSAR;Rhizaria;Radiolaria;Polycystinea;Spumellaria;Astrosphaeridae;Heliosphaera;Heliosphaera_sp.	51	0	0	241	61	48	95	41	250	69	77	269	59	108	127	65	0	0	0	0	0	0	0	0	0	0	0	0	4	0	0	12	0	0	0	0	0	0	0	0	0	0	5	0	0	0	0	0
ASV30	Eukaryota;Haptista;Haptophyta;Haptophyta_X;Prymnesiophyceae;Prymnesiophyceae_Clade_E;Prymnesiophyceae_Clade_E_X;Prymnesiophyceae_Clade_E_XX;Prymnesiophyceae_Clade_E_XX_sp.	0	0	0	0	0	0	0	0	2	1	0	7	5	0	0	0	0	0	0	0	0	0	0	0	0	0	0	0	191	359	192	105	229	136	81	184	41	0	3	50	59	26	22	38	0	0	0	0
ASV31	Eukaryota;TSAR;Rhizaria;Radiolaria;Polycystinea;Spumellaria;Astrosphaeridae;Heliosphaera;Heliosphaera_sp.	55	0	2	40	347	18	36	131	143	101	8	35	480	35	50	274	0	0	0	0	0	0	0	1	4	0	0	0	6	0	0	3	4	0	7	0	6	0	0	0	1	0	0	0	0	0	0	0
ASV32	Eukaryota;TSAR;Rhizaria;Radiolaria;Polycystinea;Spumellaria	76	0	0	489	44	13	113	52	110	36	12	583	56	16	157	66	0	0	0	0	0	0	0	0	0	0	0	0	7	0	0	13	0	0	0	0	0	0	0	0	0	0	0	0	0	0	0	0
ASV33	Eukaryota;TSAR;Alveolata;Dinoflagellata;Dinophyceae	0	15	0	0	0	0	0	0	0	0	0	0	0	0	0	0	512	0	141	215	21	37	72	20	63	120	0	0	0	0	0	0	0	0	0	0	0	0	0	0	0	0	0	0	271	13	184	89
ASV34	Eukaryota;TSAR;Rhizaria;Radiolaria;RAD-B;RAD-B_X;RAD-B_X_Group-IV_X;RAD-B_X_Group-IV_XX;RAD-B_X_Group-IV_XX_sp.	32	0	3	93	39	55	41	23	51	44	52	75	33	91	40	22	0	0	0	0	0	0	0	0	0	0	0	0	112	44	75	104	29	54	61	26	71	0	0	79	24	64	54	39	0	0	0	0
ASV35	Eukaryota;TSAR;Rhizaria;Radiolaria;Polycystinea;Spumellaria;Astrosphaeridae	45	2	0	39	252	0	50	176	161	87	0	45	333	0	65	288	0	0	0	0	0	0	0	0	0	0	0	0	11	0	0	0	6	0	4	0	0	0	0	0	0	0	0	0	0	0	0	0
ASV36	Eukaryota;TSAR;Alveolata;Dinoflagellata;Dinophyceae	5	21	41	7	73	70	17	62	0	0	0	3	21	18	11	15	0	15	0	15	0	0	0	0	38	16	10	24	14	21	49	12	37	33	17	41	23	0	41	12	34	24	9	22	0	17	0	2
ASV37	Eukaryota;TSAR;Alveolata;Dinoflagellata;Dinophyceae	3	0	0	5	4	4	0	2	3	2	10	10	4	9	3	5	0	0	0	0	0	0	0	0	0	0	4	8	130	121	140	76	55	86	86	50	165	0	0	75	21	54	53	21	0	6	0	0
ASV38	Eukaryota;TSAR;Alveolata;Dinoflagellata;Dinophyceae	0	2	0	10	3	17	8	11	0	5	0	2	5	0	4	3	0	43	0	19	34	26	0	15	6	11	38	34	17	31	23	47	20	40	37	25	58	0	2	53	28	58	43	36	0	84	4	22
ASV39	Eukaryota;TSAR;Alveolata;Dinoflagellata;Dinophyceae	10	2	16	9	15	40	6	23	0	0	1	6	10	9	0	16	11	66	22	10	20	0	0	38	0	10	50	0	84	130	84	23	50	59	56	79	73	0	0	31	47	50	36	42	2	55	24	24
ASV40	Eukaryota;TSAR;Alveolata;Ciliophora;Spirotrichea;Choreotrichida-Tintinnina;Tintinnidae;Tintinnidae_X;Tintinnidae_X_sp.	4	15	77	13	6	15	16	14	0	0	0	5	4	9	3	0	0	0	0	0	0	0	0	0	0	0	0	0	7	10	29	67	31	57	19	31	121	235	234	108	72	106	83	88	0	0	0	0
ASV41	Eukaryota;TSAR;Alveolata;Dinoflagellata;Dinophyceae;Peridiniales	0	42	50	51	44	56	73	0	0	0	24	0	0	0	0	0	0	0	0	0	0	0	0	0	0	0	0	0	0	44	73	64	51	45	52	70	161	87	88	77	70	79	74	76	18	0	0	0
ASV42	Eukaryota;TSAR;Alveolata;Ciliophora;Spirotrichea;Oligotrichida;Strombidiidae	0	0	17	0	0	0	6	0	0	0	0	3	2	0	5	7	0	0	0	0	5	0	0	11	0	0	0	0	156	39	53	73	104	42	108	98	32	0	0	31	57	0	44	55	6	5	9	0
ASV43	Eukaryota;TSAR;Alveolata;Dinoflagellata;Dinophyceae	0	0	0	0	0	0	0	0	0	0	0	0	0	0	0	0	74	17	316	150	9	61	333	9	197	115	2	46	0	0	0	0	0	0	0	0	0	0	0	0	0	0	0	0	112	5	110	73
ASV44	Eukaryota;TSAR;Rhizaria;Radiolaria;Acantharea;Acantharea_A;Acantharea_A_X;Acanthoplegma;Acanthoplegma_sp.	98	0	7	93	9	9	94	10	316	21	20	77	9	14	142	15	0	0	0	0	0	0	0	0	0	0	0	0	147	26	21	53	8	8	113	11	56	0	0	26	0	5	71	0	0	0	0	0
ASV45	Eukaryota;Cryptista;Cryptophyta;Cryptophyta_X;Cryptophyceae;Cryptomonadales;Cryptomonadales_X;Teleaulax;Teleaulax_sp.	0	0	0	0	0	0	0	0	0	0	0	0	0	0	0	0	0	107	0	1	18	0	0	73	3	12	82	29	0	0	0	0	0	0	0	0	0	0	0	0	0	0	0	0	9	344	7	16
ASV46	Eukaryota;TSAR;Alveolata;Dinoflagellata;Dinophyceae	56	46	14	23	48	43	25	21	20	52	32	15	42	29	12	22	0	0	0	0	0	0	0	0	0	0	0	0	76	169	94	34	78	39	30	87	66	52	51	25	68	34	19	33	0	0	0	0
ASV47	Eukaryota;TSAR;Rhizaria;Radiolaria;Polycystinea;Nassellaria;Collophidiidae;Collophidiidae_X;Collophidiidae_X_sp.	97	3	120	43	166	53	166	347	0	35	17	75	33	42	77	120	0	0	0	0	0	65	0	0	0	0	0	0	0	0	0	0	0	0	0	0	0	0	0	0	0	0	0	0	0	0	0	0
ASV48	Eukaryota;Cryptista;Cryptophyta;Cryptophyta_X;Cryptophyceae	0	0	0	0	0	0	0	0	0	0	0	0	0	0	0	0	6	0	3	22	0	0	18	29	0	121	6	0	0	0	0	0	0	0	0	0	0	0	0	0	0	0	0	0	22	11	15	170
ASV49	Eukaryota;Haptista;Haptophyta;Haptophyta_X;Prymnesiophyceae;Prymnesiales;Chrysochromulinaceae;Chrysochromulina;Chrysochromulina_sp.	0	0	0	0	0	0	0	0	0	0	0	0	0	0	0	0	37	31	0	4	5	0	208	62	0	25	20	0	0	0	0	0	0	0	0	0	0	0	0	0	0	0	0	0	295	27	0	28
ASV50	Eukaryota;TSAR;Alveolata;Dinoflagellata;Dinophyceae	0	666	0	0	0	0	0	0	0	0	0	0	0	0	0	0	0	48	7	69	5	29	59	21	22	52	8	59	0	0	0	0	0	0	0	0	0	0	0	0	0	0	0	0	0	0	0	0
ASV51	Eukaryota;TSAR;Alveolata;Dinoflagellata;Dinophyceae	37	19	27	19	23	24	17	13	0	6	11	14	8	16	6	15	4	15	0	4	3	0	7	8	3	11	7	0	13	40	93	70	41	64	55	78	157	23	53	78	61	59	69	44	4	19	1	7
ASV52	Eukaryota;TSAR;Rhizaria;Radiolaria;Polycystinea;Spumellaria;Astrosphaeridae;Heliosphaera;Heliosphaera_sp.	126	0	19	59	34	83	56	15	176	67	218	59	33	93	80	12	0	0	0	0	0	0	0	0	0	0	0	0	6	0	6	2	0	0	0	0	0	0	0	0	0	0	0	0	0	0	0	0
ASV53	Eukaryota;TSAR;Alveolata;Dinoflagellata;Dinophyceae	0	0	0	0	34	58	0	65	0	7	15	10	23	16	0	0	0	0	0	0	0	0	0	0	0	0	16	0	12	60	53	67	63	71	64	72	93	0	0	92	147	127	92	155	0	12	0	0
ASV54	Eukaryota;Archaeplastida;Picozoa;Picozoa_X;Picozoa_XX;Picozoa_XXX;Picozoa_XXXX;Picozoa_XXXXX;Picozoa_XXXXX_sp.	7	0	0	5	0	7	0	0	7	0	7	11	5	13	3	0	0	0	0	0	0	0	0	0	0	0	0	0	126	120	149	115	73	134	123	73	31	0	0	76	37	27	23	11	0	8	0	0
ASV55	Eukaryota;TSAR;Rhizaria;Radiolaria;Polycystinea;Spumellaria;Astrosphaeridae;Heliosphaera;Heliosphaera_sp.	31	0	0	29	429	7	21	87	90	50	5	38	429	22	14	162	0	0	0	0	0	0	0	0	0	0	0	0	11	0	0	0	10	0	0	0	0	0	0	0	0	0	0	0	0	0	0	0
ASV56	Eukaryota;TSAR;Alveolata;Ciliophora;Phyllopharyngea;Suctoria;Ephelotidae;Ephelota;Ephelota_mammillata	7	19	29	5	0	7	5	12	0	3	0	0	0	0	0	3	0	0	0	0	0	0	0	0	0	0	0	0	18	37	21	27	100	84	19	100	18	82	253	42	36	105	64	76	0	0	0	0
ASV57	Eukaryota;TSAR;Rhizaria;Cercozoa	3	1	5	9	26	22	7	26	0	0	0	10	10	8	4	9	0	0	0	0	0	0	0	0	0	0	0	0	0	0	0	96	64	50	34	93	70	0	5	244	240	149	103	206	0	0	0	0
ASV58	Eukaryota;TSAR;Alveolata;Dinoflagellata;Dinophyceae;Gymnodiniales	11	4	3	34	70	23	23	42	0	39	21	8	40	18	19	12	8	70	13	5	35	0	38	25	13	13	45	0	27	62	62	9	28	14	20	26	12	0	0	18	19	7	7	10	0	15	7	0
ASV59	Eukaryota;TSAR;Rhizaria;Cercozoa;Filosa-Thecofilosea;Filosa-Thecofilosea_X;Filosa-Thecofilosea_XX;Filosa-Thecofilosea_XXX;Filosa-Thecofilosea_XXX_sp.	0	0	0	0	0	0	0	0	0	0	0	0	0	0	0	0	0	8	21	0	94	326	0	6	31	0	157	308	0	0	0	0	0	0	0	0	0	0	0	0	0	0	0	0	0	5	5	0
ASV60	Eukaryota;TSAR;Rhizaria;Cercozoa;Phaeodarea;Phaeogromida;Medusettidae;Medusetta;Medusetta_parthenopaea	0	10	18	3	12	0	0	5	0	0	0	3	7	1	0	5	0	0	0	0	0	0	0	0	0	0	0	0	0	0	0	119	242	1	2	42	116	153	22	127	189	70	75	244	0	0	0	0
ASV61	Eukaryota;TSAR;Rhizaria;Radiolaria;Polycystinea;Spumellaria	88	0	17	58	29	50	77	22	186	80	140	41	46	82	84	33	0	0	0	0	0	0	0	0	0	0	0	0	7	7	0	2	0	0	2	0	2	0	0	0	0	0	0	0	0	0	0	0
ASV62	Eukaryota;TSAR;Alveolata;Dinoflagellata;Dinophyceae	26	3	0	16	120	84	51	49	20	47	25	13	62	52	25	22	0	0	0	0	0	0	0	8	0	0	0	0	43	206	31	10	93	47	42	44	20	9	0	0	111	9	10	19	0	0	0	0
ASV63	Eukaryota;TSAR;Stramenopiles;Gyrista;Mediophyceae;Cymatosirales;Cymatosiraceae	0	0	18	0	0	0	0	0	0	0	2	2	0	0	0	0	65	0	0	30	0	0	217	0	0	40	0	0	0	0	15	3	0	0	0	0	0	0	4	6	0	0	5	0	95	0	0	93
ASV64	Eukaryota;TSAR;Alveolata;Dinoflagellata;Dinophyceae	0	3	8	0	0	5	0	0	0	0	0	0	0	0	0	0	87	409	0	112	99	0	90	253	0	50	62	28	0	0	0	0	0	0	0	0	0	0	0	0	0	0	0	0	74	151	0	97
ASV65	Eukaryota;TSAR;Alveolata;Dinoflagellata;Dinophyceae	0	0	32	70	64	81	40	70	0	17	37	81	73	80	21	116	0	0	0	0	0	0	0	0	0	0	0	0	0	0	25	20	21	16	0	42	0	0	0	23	0	0	0	0	0	0	0	0
ASV66	Eukaryota;TSAR;Rhizaria;Radiolaria;Polycystinea;Spumellaria;Astrosphaeridae;Heliosphaera;Heliosphaera_sp.	91	1	15	53	20	71	72	15	135	52	153	50	17	72	57	9	0	0	0	0	0	0	0	0	0	0	0	0	3	0	2	0	0	0	0	0	0	0	0	0	0	0	0	0	0	0	0	0
ASV67	Eukaryota;TSAR;Alveolata;Dinoflagellata;Dinophyceae	0	17	0	0	0	0	0	97	0	0	0	0	0	0	0	39	0	0	0	0	0	0	0	0	0	0	0	0	0	41	55	35	46	32	42	120	87	0	0	72	61	61	65	350	0	0	0	0
ASV68	Eukaryota	584	6	17	62	28	28	134	41	8	13	15	43	11	22	48	29	0	0	0	0	0	0	0	0	0	0	0	0	32	0	0	2	0	0	4	0	57	0	0	4	0	0	3	0	0	0	0	0
ASV69	Eukaryota;TSAR;Rhizaria;Radiolaria;Polycystinea;Spumellaria	45	0	0	303	24	9	67	18	72	21	6	367	33	7	116	42	0	0	0	0	0	0	0	0	0	0	0	0	2	0	0	2	0	0	0	0	0	0	0	6	0	0	0	0	0	0	0	0
ASV70	Eukaryota;Haptista;Haptophyta;Haptophyta_X;Prymnesiophyceae;Prymnesiales;Chrysochromulinaceae;Chrysochromulina;Chrysochromulina_sp.	0	0	0	0	0	0	0	0	0	7	0	0	8	0	0	4	0	0	0	0	0	0	0	0	0	0	0	0	98	178	111	59	77	90	55	75	23	0	0	38	36	24	7	12	0	0	0	0
ASV71	Eukaryota;TSAR;Rhizaria;Radiolaria;RAD-B;RAD-B_X;RAD-B_X_Group-IV_X;RAD-B_X_Group-IV_XX;RAD-B_X_Group-IV_XX_sp.	13	1	0	82	16	35	26	20	20	16	13	83	12	47	14	26	0	0	0	0	0	0	0	0	0	0	0	0	36	18	41	63	12	80	59	19	60	4	8	63	17	93	67	33	0	0	0	0
ASV72	Eukaryota;TSAR;Stramenopiles;Gyrista;Mediophyceae;Thalassiosirales;Skeletonemaceae;Skeletonema	15	4	0	0	235	2	8	2	0	5	0	2	32	0	1	4	0	21	61	0	19	0	0	8	19	0	4	0	0	1	0	1	61	5	32	6	41	4	0	1	302	6	64	11	0	31	44	0
ASV73	Eukaryota;Cryptista;Cryptophyta;Cryptophyta_X;Cryptophyceae;Cryptomonadales;Cryptomonadales_X	0	0	0	0	0	0	0	0	0	0	0	0	0	0	0	0	0	94	0	0	31	0	0	52	0	0	99	0	0	0	0	0	0	0	0	0	0	0	0	0	0	0	0	0	0	277	0	0
ASV74	ASV97;Unassigned	0	0	0	0	7	0	0	0	0	0	0	0	0	0	0	0	0	0	129	0	0	20	0	0	26	0	0	10	0	0	0	0	31	0	0	7	0	4	0	0	103	0	0	14	0	0	778	0
ASV75	Eukaryota;Archaeplastida;Chlorophyta;Chlorophyta_X;Ulvophyceae;Ulvales-relatives;Ulvales-relatives_X;Ulva	0	0	0	0	0	0	0	0	0	0	0	0	0	0	0	0	0	53	69	0	504	0	0	497	18	3	13	123	0	0	0	0	0	0	0	0	0	0	0	0	0	0	0	0	0	6	13	0
ASV76	Eukaryota;TSAR;Alveolata;Ciliophora;Phyllopharyngea;Suctoria;Ephelotidae;Ephelota;Ephelota_mammillata	8	55	163	0	1	0	0	0	0	0	3	24	0	3	0	0	0	0	0	0	0	0	0	0	0	0	0	0	10	49	52	40	79	56	11	11	13	61	205	12	12	32	3	0	0	0	0	0
ASV77	Eukaryota;TSAR;Alveolata;Dinoflagellata;Dinophyceae;Gymnodiniales;Gymnodiniaceae;Gyrodinium;Gyrodinium_dominans	8	1	1	7	18	36	11	21	3	0	10	8	0	14	0	0	15	49	28	24	23	40	75	21	32	33	51	32	48	48	46	18	22	32	30	24	17	0	3	14	18	0	16	34	8	21	7	17
ASV78	Eukaryota;Haptista;Haptophyta;Haptophyta_X;Prymnesiophyceae;Prymnesiales;Chrysochromulinaceae;Chrysochromulina;Chrysochromulina_sp.	0	0	0	0	0	0	0	0	0	0	0	0	0	0	0	0	0	16	0	9	0	0	12	21	0	8	9	0	34	80	43	22	38	26	17	26	14	0	0	9	27	10	0	7	29	68	19	53
ASV79	Eukaryota;TSAR;Alveolata;Dinoflagellata;Dinophyceae	35	0	0	47	0	52	21	0	0	11	9	0	0	0	26	0	9	44	0	14	14	0	0	37	0	16	32	0	35	41	53	17	18	24	23	0	30	0	0	19	26	44	23	0	10	30	0	48
ASV80	Eukaryota;TSAR;Alveolata;Ciliophora;Oligohymenophorea;Apostomatia	17	153	13	0	0	1	8	5	0	0	0	2	0	5	0	3	0	0	0	0	0	0	0	0	0	0	0	0	0	8	21	38	0	24	29	12	45	51	363	51	0	37	33	9	0	0	0	0
ASV81	Eukaryota;TSAR;Rhizaria;Radiolaria;Acantharea;Acantharea_B;Acantharea_B1;Acanthochiasma;Acanthochiasma_sp.	122	0	9	40	20	46	48	48	233	32	25	49	33	68	46	57	0	0	0	0	0	0	0	0	0	0	0	0	26	29	8	18	17	0	13	20	12	0	0	7	0	0	4	8	0	0	0	0
ASV82	Eukaryota;TSAR;Rhizaria;Radiolaria;Polycystinea;Spumellaria	49	0	0	284	20	0	56	30	77	13	5	304	27	7	85	23	0	0	0	0	0	0	0	0	0	0	0	0	0	0	0	4	0	0	0	0	0	0	0	0	0	0	0	0	0	0	0	0
ASV83	Eukaryota;TSAR;Alveolata;Dinoflagellata;Syndiniales;Dino-Group-I;Dino-Group-I-Clade-2;Dino-Group-I-Clade-2_X;Dino-Group-I-Clade-2_X_sp.	13	0	0	21	82	16	18	46	15	123	72	22	92	44	14	75	0	0	0	0	0	0	0	0	0	0	0	0	23	38	11	5	16	9	10	17	12	0	0	7	17	11	10	11	0	0	0	0
ASV84	Eukaryota;TSAR;Rhizaria;Radiolaria;Polycystinea;Spumellaria;Astrosphaeridae	52	2	1	23	53	6	7	25	32	110	102	71	146	70	40	114	0	0	0	0	0	0	0	0	10	0	0	0	7	0	0	5	0	0	2	0	12	0	0	0	0	0	0	0	0	0	0	0
ASV85	Eukaryota;TSAR;Alveolata;Dinoflagellata;Dinophyceae;Peridiniales	4	22	34	28	38	48	22	32	0	15	28	18	26	28	14	18	0	0	0	0	0	0	0	0	0	0	0	0	11	37	28	41	50	30	38	55	24	13	18	41	17	19	18	16	0	0	0	0
ASV86	Eukaryota;TSAR;Alveolata;Dinoflagellata;Dinophyceae;Peridiniales	7	11	26	9	0	21	9	0	0	0	0	0	0	0	0	0	0	0	0	0	0	0	0	0	0	0	0	0	0	14	26	39	17	20	29	36	103	115	112	70	41	58	87	62	0	0	0	0
ASV87	Eukaryota;TSAR;Alveolata;Dinoflagellata;Syndiniales;Dino-Group-I;Dino-Group-I-Clade-2;Dino-Group-I-Clade-2_X;Dino-Group-I-Clade-2_X_sp.	13	6	82	22	42	40	38	34	36	60	61	29	57	101	63	88	0	0	0	0	0	0	0	0	0	0	0	0	16	0	0	0	0	0	0	0	0	0	0	0	0	0	0	0	0	0	0	0
ASV88	Eukaryota;TSAR;Alveolata;Dinoflagellata;Dinophyceae	4	0	6	1	6	11	10	18	0	0	0	0	2	2	0	8	6	15	52	31	28	23	58	0	30	13	40	22	22	16	2	7	29	15	15	57	14	0	11	6	14	8	7	11	4	5	27	4
ASV89	Eukaryota;TSAR;Rhizaria;Cercozoa;Cercozoa_X;Cercozoa_XX;Cercozoa_XXX;Cercozoa_XXXX;Cercozoa_XXXX_sp.	8	50	11	1	4	2	1	8	0	0	0	0	0	1	2	2	0	0	0	0	0	0	0	0	0	0	0	0	0	0	0	64	16	34	77	120	28	85	65	110	84	106	88	155	0	0	0	0
ASV90	Eukaryota;TSAR;Stramenopiles;Gyrista	0	0	0	0	0	0	0	0	0	0	0	0	0	0	0	0	116	0	0	51	6	9	10	0	0	61	0	0	0	0	0	0	0	0	0	0	0	0	0	0	0	0	0	0	251	0	0	292
ASV91	Eukaryota;TSAR;Alveolata;Dinoflagellata;Dinophyceae	0	0	0	19	3	8	11	0	5	9	4	3	0	8	6	0	0	0	0	0	0	0	0	0	0	0	0	0	38	16	45	37	15	46	43	22	42	0	0	27	24	26	29	16	0	0	0	0
ASV92	Eukaryota;TSAR;Rhizaria;Radiolaria;RAD-B;RAD-B_X;RAD-B_X_Group-IVb;RAD-B_X_Group-IVb_X;RAD-B_X_Group-IVb_X_sp.	19	0	0	29	12	13	13	11	27	6	23	29	19	29	18	17	0	0	0	0	0	0	0	0	0	0	0	3	37	20	42	78	19	41	39	24	52	0	1	69	15	39	34	22	0	0	0	0
ASV93	Eukaryota;TSAR;Alveolata;Dinoflagellata;Dinophyceae	7	0	0	0	17	0	12	17	0	3	10	11	0	0	0	0	0	0	10	0	13	0	0	0	0	17	35	15	0	20	34	12	0	16	17	13	35	0	0	17	14	0	9	11	0	41	14	20
ASV94	Eukaryota;TSAR;Rhizaria;Radiolaria;Polycystinea;Spumellaria;Astrosphaeridae;Heliosphaera;Heliosphaera_sp.	21	0	5	55	34	16	40	30	89	57	40	77	58	57	71	50	0	0	0	0	0	0	0	0	0	0	0	0	3	0	6	0	0	0	4	0	0	0	0	0	0	0	0	0	0	0	0	0
ASV95	Eukaryota	0	0	0	0	0	0	0	0	0	0	0	0	0	0	0	0	0	0	792	0	0	0	0	0	236	0	0	0	0	0	0	0	0	0	0	0	0	0	0	0	0	0	0	0	0	0	170	0
ASV96	Eukaryota;TSAR;Alveolata;Dinoflagellata;Dinophyceae	16	55	231	8	4	34	17	24	0	0	2	0	0	0	0	0	0	0	0	0	0	0	0	0	0	0	0	0	0	0	0	7	0	6	0	14	12	37	19	13	4	18	14	38	0	0	0	0
ASV97	Eukaryota;TSAR;Rhizaria;Radiolaria;RAD-B;RAD-B_X	41	0	0	27	0	38	48	15	20	1	42	20	0	22	33	3	0	0	0	0	0	0	0	0	0	0	0	0	11	0	23	33	14	16	5	16	24	25	273	19	0	10	22	17	0	0	0	0
ASV98	Eukaryota;TSAR;Alveolata;Dinoflagellata;Dinophyceae	75	6	8	57	32	119	36	35	0	0	2	18	13	43	0	20	0	0	0	14	0	0	0	0	0	24	0	0	50	27	54	18	10	44	21	34	53	0	0	30	0	47	17	20	0	0	0	0
ASV99	Eukaryota;TSAR;Stramenopiles;Gyrista;Pelagophyceae;Pelagomonadales;Pelagomonadaceae;Pelagomonas;Pelagomonas_calceolata	0	0	0	0	0	0	0	0	3	0	0	0	0	0	0	0	0	7	0	1	1	0	5	13	2	9	10	3	61	3	3	0	0	0	7	5	10	1	0	2	1	0	7	9	18	12	5	52
ASV100	Eukaryota;Haptista;Haptophyta;Haptophyta_X;Prymnesiophyceae;Phaeocystales;Phaeocystaceae;Phaeocystis	0	0	0	0	0	0	0	0	0	0	0	0	0	0	0	0	2	18	0	0	8	0	0	21	6	12	53	0	0	0	0	7	0	0	0	0	0	0	0	1	0	3	1	0	0	68	44	13
ASV101	Eukaryota;TSAR;Alveolata;Dinoflagellata;Syndiniales;Dino-Group-I;Dino-Group-I-Clade-4;Dino-Group-I-Clade-4_X;Dino-Group-I-Clade-4_X_sp.	0	6	37	0	31	24	0	26	20	24	6	17	4	0	0	11	82	43	59	92	43	15	351	75	66	76	49	31	0	6	0	0	0	0	0	0	0	1	0	0	0	0	0	0	0	0	0	4
ASV102	Eukaryota;TSAR;Telonemia;Telonemia_X;Telonemia_XX;Telonemia_XXX	0	0	0	0	38	0	0	25	0	0	0	0	27	0	0	14	0	0	0	0	0	0	0	0	0	0	0	0	0	0	0	9	147	8	0	144	0	0	0	10	251	6	1	119	0	4	0	0
ASV103	Eukaryota;Archaeplastida;Picozoa;Picozoa_X;Picozoa_XX;Picozoa_XXX;Picozoa_XXXX;Picozoa_XXXXX;Picozoa_XXXXX_sp.	0	0	0	0	0	0	0	0	0	0	0	0	0	0	0	0	4	7	30	6	4	28	0	0	144	11	8	44	0	0	0	0	0	0	0	0	0	0	0	0	0	0	0	0	4	12	127	26
ASV104	Eukaryota;TSAR;Alveolata;Dinoflagellata;Dinophyceae	6	0	0	18	0	16	15	10	0	0	0	6	5	0	0	0	5	188	13	44	51	20	7	91	33	18	49	60	2	5	0	15	9	12	14	8	11	6	0	5	3	0	7	0	3	71	5	16
ASV105	Eukaryota;TSAR;Alveolata;Ciliophora;Phyllopharyngea;Suctoria;Ephelotidae;Ephelota	0	4	55	0	0	0	1	0	0	0	0	0	2	0	6	2	0	0	0	0	0	0	0	0	0	0	0	0	5	16	18	9	18	34	16	0	7	33	469	8	0	35	11	4	0	0	0	0
ASV106	Eukaryota;TSAR;Alveolata;Dinoflagellata;Syndiniales;Dino-Group-II;Dino-Group-II-Clade-7;Dino-Group-II-Clade-7_X;Dino-Group-II-Clade-7_X_sp.	0	0	0	0	22	2	0	7	0	45	51	26	116	55	6	184	0	0	0	0	0	0	0	0	0	0	0	0	0	7	0	0	16	0	0	33	0	0	0	0	3	0	0	0	0	0	0	0
ASV107	Eukaryota;TSAR;Alveolata;Dinoflagellata;Dinophyceae;Gonyaulacales;Pyrocystaceae;Ostreopsis;Ostreopsis_sp.	0	0	0	0	0	0	0	0	0	0	0	0	0	0	0	0	38	47	52	198	11	37	0	132	0	183	16	82	0	0	0	0	0	0	0	0	0	0	0	0	0	0	0	0	0	0	0	0
ASV108	Eukaryota;TSAR;Telonemia;Telonemia_X;Telonemia_XX;Telonemia_XXX;Telonemia-Group-2;Telonemia-Group-2_X;Telonemia-Group-2_X_sp.	0	0	0	2	4	4	2	2	2	1	5	2	4	3	2	2	0	0	0	0	0	0	0	0	0	0	0	0	85	60	57	71	56	85	58	52	52	0	0	66	33	33	43	22	0	0	0	0
ASV109	Eukaryota;TSAR;Alveolata;Dinoflagellata;Syndiniales;Dino-Group-III;Dino-Group-III_X;Dino-Group-III_XX;Dino-Group-III_XX_sp.	0	0	0	0	0	0	0	0	0	0	0	0	0	0	0	0	4	40	2	11	11	0	12	36	10	12	38	15	0	0	0	0	0	0	0	0	0	0	0	0	0	0	0	0	21	98	13	40
ASV110	Eukaryota;TSAR;Alveolata;Ciliophora;Ciliophora_X;Ciliophora_XX;Ciliophora_XXX;Mesodinium;Mesodinium_sp.	0	0	0	0	0	0	0	0	0	0	0	0	0	0	0	0	0	9	0	0	6	0	0	12	0	0	7	0	0	0	0	0	0	0	0	0	0	0	0	0	0	0	0	0	0	2	1	11
ASV111	Eukaryota;TSAR;Alveolata;Dinoflagellata;Syndiniales;Dino-Group-III;Dino-Group-III_X;Dino-Group-III_XX;Dino-Group-III_XX_sp.	0	0	0	3	1	0	0	3	0	5	6	1	4	6	0	9	0	0	0	3	0	0	0	0	0	1	0	0	76	58	72	46	32	60	61	52	50	0	0	38	24	33	29	15	0	0	0	0
ASV112	Eukaryota;TSAR;Alveolata;Dinoflagellata;Dinophyceae	14	9	47	28	30	32	49	18	0	10	8	13	15	19	40	25	0	0	0	0	0	0	0	0	0	0	0	0	6	3	9	13	14	15	49	19	35	11	13	15	18	12	53	16	0	0	0	0
ASV113	Eukaryota;TSAR;Alveolata;Dinoflagellata;Dinophyceae	0	3	3	15	82	57	0	52	0	5	7	6	36	29	0	23	8	34	35	17	38	18	0	12	22	7	36	21	7	33	21	5	41	11	23	36	0	0	0	4	11	9	0	0	0	3	9	9
ASV114	Eukaryota;TSAR;Rhizaria;Radiolaria;RAD-B;RAD-B_X;RAD-B_X_Group-II;RAD-B_X_Group-II_X;RAD-B_X_Group-II_X_sp.	13	0	6	22	33	55	25	16	32	8	29	23	17	75	41	16	0	0	0	0	0	0	0	0	0	0	0	0	7	10	14	17	23	46	43	14	0	0	0	18	2	22	17	8	0	0	0	0
ASV115	Eukaryota;TSAR;Alveolata;Ciliophora;Phyllopharyngea;Cyrtophoria_1;PHYLL_4;PHYLL_4_X;PHYLL_4_X_sp.	0	0	0	0	0	0	0	0	0	0	0	0	0	0	0	0	0	0	0	0	0	0	0	0	0	0	0	21	0	0	0	0	0	0	0	8	0	0	0	0	0	0	0	0	0	0	0	0
ASV116	Eukaryota;TSAR;Alveolata;Dinoflagellata;Dinophyceae;Gonyaulacales;Pyrocystaceae;Ostreopsis;Ostreopsis_sp.	0	0	0	0	0	0	0	0	0	0	0	0	0	0	0	0	46	72	43	212	21	33	19	118	0	159	18	98	0	0	0	0	0	0	0	0	0	0	0	0	0	0	0	0	0	0	0	0
ASV117	Eukaryota;TSAR;Telonemia;Telonemia_X;Telonemia_XX;Telonemia_XXX;Telonemia-Group-2;Telonemia-Group-2_X;Telonemia-Group-2_X_sp.	0	0	0	7	25	0	2	85	0	0	0	4	20	0	0	43	0	13	0	0	0	0	0	0	0	0	0	0	0	5	3	15	60	6	4	135	6	0	0	28	65	9	6	159	0	18	0	0
ASV118	Eukaryota;TSAR;Alveolata;Dinoflagellata;Dinophyceae	0	0	0	0	0	0	0	0	0	0	0	0	0	0	0	0	88	146	12	25	46	23	28	120	10	9	39	26	0	0	0	0	0	0	0	0	0	0	0	0	0	0	0	3	55	91	3	20
ASV119	Eukaryota;TSAR;Alveolata;Ciliophora;Heterotrichea;Heterotrichea_X	0	0	3	0	0	0	0	0	0	0	0	0	0	0	1	0	0	0	0	0	0	0	0	0	0	0	0	0	5	26	0	0	70	2	33	65	19	5	27	0	23	22	32	25	0	0	0	0
ASV120	Eukaryota;TSAR;Rhizaria;Cercozoa;Phaeodarea;Phaeogromida;Challengeriidae;Challengeron;Challengeron_willemoesii	0	0	0	0	0	45	0	10	0	0	0	0	25	18	0	0	0	0	0	0	0	0	0	0	0	0	0	0	0	0	0	0	186	12	0	0	0	0	316	0	0	238	0	42	0	0	0	0
ASV121	Eukaryota	3	22	0	0	1	0	0	2	0	0	0	0	2	0	0	1	0	0	0	0	0	0	0	0	0	0	0	0	0	0	0	0	43	0	0	53	15	70	0	0	468	22	33	116	0	0	0	0
ASV122	Eukaryota	2	264	0	0	2	0	0	6	0	0	0	0	0	1	0	1	0	0	0	0	0	0	0	0	0	0	0	0	0	0	0	21	14	1	0	29	4	26	0	0	24	45	59	33	0	0	0	0
ASV123	Eukaryota;TSAR;Telonemia;Telonemia_X;Telonemia_XX;Telonemia_XXX;Telonemia-Group-2;Telonemia-Group-2_X;Telonemia-Group-2_X_sp.	0	0	6	6	5	10	8	0	0	0	0	0	0	0	0	0	0	0	0	0	0	0	0	0	0	0	0	0	6	15	18	43	41	44	44	24	41	0	0	89	32	58	88	38	0	71	0	0
ASV124	Eukaryota;TSAR	1	1	14	0	17	0	0	30	0	0	0	0	0	3	0	5	0	0	0	0	0	0	0	0	0	0	0	0	0	0	0	134	32	1	0	47	26	31	90	0	198	1	5	201	0	0	0	0
ASV125	Eukaryota;TSAR;Alveolata;Dinoflagellata;Dinophyceae;Peridiniales;Heterocapsaceae	0	0	0	0	0	0	0	0	0	0	0	0	0	0	0	0	56	0	7	73	0	30	0	0	0	118	0	27	0	0	0	0	0	0	0	0	0	0	0	0	0	0	0	0	41	0	20	110
ASV126	Eukaryota;TSAR;Alveolata;Ciliophora;Phyllopharyngea;Suctoria;Ephelotidae;Ephelota	0	4	38	0	0	3	0	0	0	0	0	9	0	6	0	0	0	0	0	0	0	0	0	0	0	0	0	0	0	0	9	10	18	27	23	14	12	44	439	7	18	36	9	0	0	0	0	0
ASV127	Eukaryota;TSAR;Alveolata;Dinoflagellata;Dinophyceae;Peridiniales;Protoperidiniaceae;Protoperidinium	0	348	0	0	0	6	2	0	0	0	0	0	0	0	0	0	0	0	0	0	0	0	0	0	0	0	0	0	0	0	0	0	0	0	0	0	0	0	0	0	0	0	0	0	0	0	0	0
ASV128	Eukaryota;Archaeplastida;Chlorophyta;Chlorophyta_X;Ulvophyceae;Ulvales-relatives;Ulvales-relatives_X;Ulvella;Ulvella_leptochaete	0	0	0	0	0	0	0	0	0	0	0	0	0	0	0	0	0	23	42	0	22	0	0	50	0	11	136	0	0	0	0	0	0	0	0	0	0	0	0	0	0	0	0	0	0	0	18	0
ASV129	Eukaryota;TSAR;Rhizaria;Radiolaria;Polycystinea;Spumellaria;Astrosphaeridae	80	0	10	5	0	0	0	0	83	113	137	17	17	4	9	20	0	0	0	0	0	0	0	0	0	0	0	0	9	0	0	0	0	0	0	0	0	0	0	0	0	0	0	0	0	0	0	0
ASV130	Eukaryota;TSAR;Alveolata;Dinoflagellata;Dinophyceae;Peridiniales	30	14	0	19	0	38	19	9	0	0	5	7	0	0	0	0	0	0	0	0	0	0	0	0	0	0	0	0	0	15	36	39	14	30	53	26	95	20	38	84	22	68	50	41	0	0	0	0
ASV131	Eukaryota	0	340	0	0	0	0	0	0	0	0	0	0	0	0	0	0	0	0	0	0	0	0	0	0	0	0	0	0	0	0	0	0	0	0	0	0	0	31	0	0	0	0	0	0	0	0	0	0
ASV132	Eukaryota	0	1	0	3	2	0	4	5	0	0	0	0	0	2	0	2	0	0	0	0	0	0	0	0	0	0	0	0	0	0	0	0	21	48	7	48	10	0	2	188	134	58	138	166	0	0	0	0
ASV133	Eukaryota;Archaeplastida;Chlorophyta;Chlorophyta_X;Trebouxiophyceae;Chlorellales;Chlorellales_X;Picochlorum;Picochlorum_sp.	0	3	8	0	3	0	0	10	7	3	0	3	0	0	0	14	8	18	1	16	18	54	71	39	4	35	32	76	10	20	9	1	3	3	3	27	0	6	1	1	1	0	0	13	4	5	0	9
ASV134	Eukaryota;TSAR;Stramenopiles;Gyrista;Bacillariophyceae;Naviculales;Naviculaceae;Navicula	0	0	0	0	0	0	0	0	0	0	0	0	0	0	0	0	29	25	58	0	55	0	0	31	0	0	0	29	0	0	0	0	0	0	0	0	0	0	0	0	0	0	0	0	0	3	50	21
ASV135	Eukaryota;TSAR;Rhizaria;Cercozoa;Phaeodarea;Phaeogromida	1	51	29	4	6	17	0	2	0	0	0	0	0	0	0	0	0	0	0	0	0	0	0	0	0	0	0	0	0	0	0	0	1	0	0	0	60	253	73	94	55	85	13	36	0	0	0	0
ASV136	Eukaryota;TSAR;Alveolata;Dinoflagellata;Syndiniales;Dino-Group-I;Dino-Group-I-Clade-2;Dino-Group-I-Clade-2_X;Dino-Group-I-Clade-2_X_sp.	19	8	132	41	26	92	32	32	1	18	10	22	21	12	16	11	0	0	0	0	0	0	0	0	0	0	0	0	2	0	0	0	0	0	0	0	2	0	0	0	0	0	0	0	0	0	0	0
ASV137	Eukaryota;TSAR;Rhizaria;Radiolaria;Acantharea;Acantharea_C;Acantharea_C3;Heteracon_C3;Heteracon_C3_biformis	12	3	0	7	187	8	10	80	47	53	3	11	127	10	4	119	0	0	0	0	0	0	0	0	0	0	0	0	0	9	0	0	17	0	0	0	0	0	0	8	8	0	0	0	0	0	0	0
ASV138	Eukaryota;TSAR;Alveolata;Dinoflagellata;Dinophyceae;Gymnodiniales;Gymnodiniaceae;Gyrodinium;Gyrodinium_dominans	16	0	0	13	29	25	12	46	0	19	6	5	26	17	14	12	0	0	0	0	0	0	0	0	0	0	0	0	46	65	38	19	36	29	14	29	18	0	0	14	13	22	0	0	0	0	0	0
ASV139	Eukaryota;TSAR;Rhizaria;Radiolaria;RAD-C;RAD-C_X;RAD-C_Xb;RAD-C_Xb_X;RAD-C_Xb_X_sp.	4	0	3	16	7	6	12	3	2	1	3	8	1	7	1	5	0	0	0	0	0	0	0	0	0	0	0	0	19	16	41	73	30	54	33	37	15	0	0	47	17	25	31	15	0	0	0	0
ASV140	Eukaryota;Archaeplastida;Picozoa;Picozoa_X;Picozoa_XX;Picozoa_XXX;Picozoa_XXXX;Picozoa_XXXXX;Picozoa_XXXXX_sp.	0	0	0	0	0	0	0	0	0	0	0	0	1	0	0	0	0	0	22	9	0	16	0	0	73	11	5	45	7	4	0	7	0	12	8	8	0	0	0	5	0	0	0	0	0	2	72	28
ASV141	Eukaryota;TSAR;Alveolata;Dinoflagellata;Syndiniales;Dino-Group-I;Dino-Group-I-Clade-2;Dino-Group-I-Clade-2_X;Dino-Group-I-Clade-2_X_sp.	7	1	57	5	87	114	11	103	0	45	19	8	13	26	13	41	0	0	0	0	0	0	0	0	0	0	0	0	0	3	1	0	0	6	0	0	0	0	0	0	0	4	0	0	0	0	0	0
ASV142	Eukaryota;TSAR;Telonemia;Telonemia_X;Telonemia_XX;Telonemia_XXX;Telonemia-Group-2;Telonemia-Group-2_X;Telonemia-Group-2_X_sp.	8	0	0	11	4	13	12	10	8	2	9	6	3	8	4	0	0	18	0	0	0	0	0	9	0	0	5	0	22	15	27	18	29	23	31	22	38	0	0	22	22	30	27	33	0	69	0	0
ASV143	Eukaryota;Archaeplastida;Rhodophyta;Rhodophyta_X;Florideophyceae;Gigartinales;Gigartinales_X;Chondrus	0	0	0	0	0	0	0	0	0	0	0	0	0	0	0	0	1	6	102	4	3	147	0	0	142	5	7	65	0	0	0	0	0	0	0	0	0	0	0	0	0	0	0	0	0	0	27	0
ASV144	Eukaryota;Haptista;Haptophyta;Haptophyta_X;Prymnesiophyceae	0	0	0	0	0	0	0	0	0	0	0	0	0	0	0	0	0	13	7	0	0	0	0	2	15	3	3	0	0	2	0	0	17	5	0	0	0	0	0	0	18	0	0	5	12	81	117	22
ASV145	Eukaryota;TSAR;Alveolata;Dinoflagellata;Dinophyceae	0	0	11	0	0	18	14	0	0	6	11	14	0	0	0	0	0	0	0	0	0	0	0	0	0	0	0	0	0	20	45	25	21	37	42	30	69	0	9	39	28	52	54	41	0	0	0	0
ASV146	Eukaryota;TSAR;Alveolata;Dinoflagellata;Dinophyceae;Peridiniales	0	0	0	0	0	0	0	0	0	0	0	0	0	0	0	0	196	0	0	13	0	0	305	0	0	0	0	0	0	0	0	0	0	0	0	0	0	0	0	0	0	0	0	0	155	0	0	24
ASV147	Eukaryota;TSAR;Alveolata;Dinoflagellata;Dinophyceae	6	6	1	5	0	11	4	9	0	0	0	0	0	0	0	0	0	0	0	0	0	0	0	0	0	0	0	0	0	0	0	24	9	23	23	23	78	59	68	61	27	47	44	63	0	0	0	0
ASV148	Eukaryota;TSAR;Alveolata;Dinoflagellata;Syndiniales;Dino-Group-III;Dino-Group-III_X;Dino-Group-III_XX;Dino-Group-III_XX_sp.	0	0	0	0	0	0	0	0	0	0	0	0	0	0	3	0	0	0	0	0	0	0	0	0	0	0	0	0	195	34	35	13	5	17	61	19	58	0	0	7	1	4	20	4	0	0	0	0
ASV149	Eukaryota;Archaeplastida;Chlorophyta;Chlorophyta_X;Chlorodendrophyceae;Chlorodendrales;Chlorodendraceae	0	0	0	0	0	0	0	0	0	0	0	0	0	0	0	0	0	0	0	26	0	0	0	0	0	80	0	0	0	0	0	0	0	0	0	0	0	0	0	0	0	0	0	0	5	0	0	185
ASV150	Eukaryota;TSAR;Alveolata;Dinoflagellata;Dinophyceae;Peridiniales	0	0	0	0	0	0	0	0	0	0	0	0	0	0	0	0	0	96	0	0	22	0	0	57	0	12	29	16	0	0	0	0	0	0	0	0	0	0	0	0	0	0	0	0	0	67	0	11
ASV151	Eukaryota;TSAR;Alveolata;Dinoflagellata;Syndiniales;Dino-Group-III;Dino-Group-III_X;Dino-Group-III_XX;Dino-Group-III_XX_sp.	0	0	0	3	0	0	0	0	0	0	0	10	0	3	0	0	0	0	0	0	0	0	0	0	0	0	0	0	83	35	50	53	10	42	61	23	35	0	0	28	0	12	19	3	0	0	0	0
ASV152	Eukaryota;TSAR;Alveolata;Dinoflagellata;Dinophyceae;Peridiniales;Protoperidiniaceae;Protoperidinium;Protoperidinium_pellucidum	0	0	0	0	0	0	0	0	0	0	0	0	0	0	0	0	264	0	37	3	0	0	113	0	8	3	0	0	0	0	0	0	0	0	0	0	0	0	0	0	0	0	0	0	142	0	8	0
ASV153	Eukaryota;TSAR;Alveolata;Dinoflagellata;Dinophyceae	0	0	0	0	70	21	0	169	0	14	11	0	34	14	0	62	0	0	13	0	0	0	0	0	12	0	0	8	0	14	8	0	10	0	0	28	0	0	0	0	15	0	0	6	0	0	0	0
ASV154	Eukaryota;Haptista;Haptophyta;Haptophyta_X;Prymnesiophyceae;Phaeocystales;Phaeocystaceae;Phaeocystis	0	0	0	0	0	0	0	0	0	0	0	0	0	0	0	0	0	0	0	0	0	0	0	3	0	2	10	0	0	0	0	0	0	0	0	0	0	0	0	0	0	0	0	0	15	90	0	20
ASV155	Eukaryota;TSAR;Alveolata;Dinoflagellata;Dinophyceae;Suessiales;Suessiaceae	0	0	0	0	0	0	0	0	0	0	0	0	0	0	0	0	0	145	0	5	176	0	0	155	0	2	100	0	0	0	0	0	0	0	0	0	0	0	0	0	0	0	0	0	0	79	0	1
ASV156	Eukaryota;TSAR;Alveolata;Dinoflagellata;Dinophyceae;Peridiniales	0	0	0	0	0	0	0	0	0	0	0	0	0	0	0	0	26	0	0	13	0	0	189	0	0	14	0	0	0	0	0	0	0	0	0	0	0	0	0	0	0	0	0	0	124	0	0	92
ASV157	Eukaryota;TSAR;Alveolata;Dinoflagellata;Noctilucophyceae;Noctilucales;Noctilucaceae;Noctiluca;Noctiluca_sp.	0	0	0	0	6	0	1	0	0	0	0	0	0	0	2	0	0	0	0	0	0	22	0	0	1	0	43	25	10	19	0	0	4	0	7	1	0	0	0	0	2	0	1	0	0	0	0	0
ASV158	Eukaryota	0	0	0	9	0	2	4	0	0	0	0	2	0	4	2	4	0	0	0	0	0	0	0	0	0	0	0	0	63	6	48	8	3	4	12	22	0	0	0	0	0	8	0	0	0	0	0	0
ASV159	Eukaryota;TSAR;Alveolata;Dinoflagellata;Dinophyceae;Peridiniales;Heterocapsaceae	0	0	0	0	0	0	0	0	0	0	0	0	0	0	0	0	3	82	4	6	17	29	0	57	0	0	17	22	0	0	0	0	0	0	0	0	0	0	0	0	0	0	0	0	22	179	0	15
ASV160	Eukaryota;Archaeplastida;Chlorophyta;Chlorophyta_X;Mamiellophyceae;Mamiellales;Mamiellaceae;Micromonas	0	0	0	0	0	0	0	0	0	0	0	0	0	0	0	0	4	30	0	0	8	0	44	21	0	12	24	0	0	0	0	0	0	0	0	0	0	0	0	0	0	0	0	0	27	6	0	15
ASV161	Eukaryota;TSAR;Alveolata;Dinoflagellata;Dinophyceae	10	0	0	28	5	16	7	8	0	0	2	3	4	12	8	0	0	7	15	12	0	0	0	0	45	12	6	0	47	20	8	28	20	35	41	28	16	0	0	26	19	13	12	6	0	3	0	0
ASV162	Eukaryota;TSAR;Alveolata;Dinoflagellata;Syndiniales;Dino-Group-III;Dino-Group-III_X;Dino-Group-III_XX;Dino-Group-III_XX_sp.	0	0	0	2	0	0	0	0	0	0	2	0	0	0	0	8	0	0	0	0	0	0	0	0	0	0	0	0	65	42	45	22	27	35	38	21	39	0	0	21	26	18	11	7	0	0	0	0
ASV163	Eukaryota;TSAR;Rhizaria;Cercozoa;Filosa-Thecofilosea;Cryomonadida	0	0	0	0	0	0	0	0	0	0	0	0	0	0	0	0	0	0	12	0	29	103	0	0	9	0	51	131	0	0	0	0	0	0	0	0	0	0	0	0	0	0	0	0	0	0	16	0
ASV164	Eukaryota;TSAR;Alveolata;Dinoflagellata;Dinophyceae	0	0	0	0	0	0	0	0	0	0	0	0	0	0	0	0	94	81	0	49	35	3	58	79	0	55	13	0	0	0	0	0	0	0	0	0	0	0	0	0	0	0	0	0	44	43	0	21
ASV165	Eukaryota;TSAR;Alveolata;Dinoflagellata;Syndiniales;Dino-Group-I;Dino-Group-I_X;Dino-Group-I_XX;Dino-Group-I_XX_sp.	184	0	7	43	0	25	154	2	7	0	38	17	0	9	38	3	0	0	0	0	0	0	0	0	0	0	0	0	1	0	4	0	0	0	1	0	6	0	0	0	0	0	6	0	0	0	0	0
ASV166	Eukaryota;TSAR;Rhizaria;Radiolaria;RAD-C;RAD-C_X;RAD-C_Xb;RAD-C_Xb_X;RAD-C_Xb_X_sp.	0	0	0	0	0	13	6	6	1	3	3	11	3	0	0	0	0	0	0	0	0	0	0	0	0	0	0	0	21	16	15	11	19	33	41	30	12	0	5	15	17	29	30	19	0	0	0	0
ASV167	Eukaryota;TSAR;Alveolata;Dinoflagellata;Syndiniales;Dino-Group-III;Dino-Group-III_X;Dino-Group-III_XX;Dino-Group-III_XX_sp.	0	0	0	0	5	0	4	0	0	0	0	7	4	0	2	0	0	0	0	0	0	0	0	0	0	0	0	0	76	21	44	39	20	28	41	27	36	0	0	39	12	8	22	15	0	0	0	0
ASV168	Eukaryota;Haptista;Haptophyta;Haptophyta_X;Prymnesiophyceae;Prymnesiales;Chrysochromulinaceae;Chrysochromulina;Chrysochromulina_sp.	0	0	0	0	0	0	0	0	0	0	0	0	0	0	0	0	0	21	0	1	2	0	0	16	0	1	3	0	0	0	0	0	0	0	0	0	0	0	0	0	0	0	0	0	3	136	7	0
ASV169	Eukaryota;TSAR;Alveolata;Dinoflagellata;Dinophyceae;Peridiniales	0	0	4	0	0	0	0	0	0	0	4	0	0	0	0	0	0	0	0	0	0	0	0	0	0	0	0	0	0	4	25	10	16	23	22	0	41	23	26	17	28	38	51	43	0	0	0	0
ASV170	Eukaryota;TSAR;Alveolata;Ciliophora;Spirotrichea;Oligotrichida;Strombidiidae	0	0	0	0	0	0	0	0	2	0	0	0	0	0	0	0	0	0	0	0	0	0	0	0	0	0	0	0	21	17	22	45	21	53	68	19	0	0	0	28	0	36	25	0	0	0	0	0
ASV171	Eukaryota;Haptista;Haptophyta;Haptophyta_X;Prymnesiophyceae;Prymnesiales;Chrysochromulinaceae;Chrysochromulina;Chrysochromulina_sp.	0	0	0	0	0	0	0	0	0	0	0	0	0	0	0	0	0	4	0	8	3	0	20	5	0	11	2	0	0	0	0	0	0	0	0	0	0	0	0	0	0	0	0	0	65	41	4	48
ASV172	Eukaryota;TSAR;Rhizaria;Radiolaria;Polycystinea;Nassellaria;Sphaerozoidae;Collozoum;Collozoum_inerme	33	0	0	0	0	98	54	36	0	0	38	0	0	45	14	0	0	0	0	0	25	226	0	0	0	0	0	40	0	0	0	0	0	0	0	0	0	0	0	0	0	0	0	0	0	0	0	0
ASV173	Eukaryota;TSAR;Rhizaria;Cercozoa;Filosa-Thecofilosea;Cryomonadida;Protaspa-lineage;Protaspa-lineage_X;Protaspa-lineage_X_sp.	0	0	0	0	0	0	0	0	0	0	0	0	0	0	0	0	0	0	9	0	38	74	0	0	19	0	103	96	0	0	0	0	2	0	0	2	0	0	0	0	0	0	0	2	0	0	7	0
ASV174	Eukaryota;TSAR;Alveolata;Dinoflagellata;Syndiniales;Dino-Group-I;Dino-Group-I_X;Dino-Group-I_XX;Dino-Group-I_XX_sp.	3	1	0	10	51	32	13	43	5	49	32	5	42	36	9	48	0	0	0	0	0	0	0	0	0	0	0	0	1	6	1	12	4	2	2	3	6	0	0	0	3	2	0	0	0	0	0	0
ASV175	Eukaryota;TSAR;Rhizaria;Radiolaria;Polycystinea;Spumellaria	20	0	0	145	5	0	34	0	44	14	0	151	18	0	50	19	0	0	0	0	0	0	0	0	0	0	0	0	0	0	0	0	0	0	0	0	0	0	0	0	0	0	0	0	0	0	0	0
ASV176	Eukaryota;TSAR;Alveolata;Dinoflagellata;Dinophyceae	0	0	0	7	0	0	0	0	0	0	5	6	2	0	0	0	0	0	0	0	0	0	0	0	0	0	0	0	32	44	38	29	18	30	38	26	42	0	0	18	5	17	13	14	0	0	0	13
ASV177	Eukaryota;TSAR;Alveolata;Dinoflagellata;Dinophyceae	14	50	35	32	14	16	17	0	0	0	0	4	0	0	0	0	5	24	16	14	0	0	16	19	49	18	18	0	0	0	0	0	0	0	0	0	0	0	0	0	0	0	0	0	2	22	0	29
ASV178	Eukaryota;TSAR;Rhizaria;Cercozoa;Endomyxa-Phytomyxea;Phagomyxida;Phagomyxidae;Phagomyxa;Phagomyxa_sp.	0	151	0	0	0	4	3	0	0	0	0	0	0	0	2	0	0	0	0	0	0	0	0	0	0	0	0	0	0	9	0	0	0	10	9	0	0	159	0	0	0	26	32	12	0	0	0	0
ASV179	Eukaryota;TSAR;Stramenopiles;Gyrista;Bacillariophyceae;Naviculales;Naviculaceae;Navicula	0	0	0	0	0	0	0	0	0	0	0	0	0	0	0	0	90	0	0	0	6	0	0	18	0	10	0	0	0	0	0	0	0	0	0	0	0	0	0	0	0	0	0	0	97	0	3	29
ASV180	Eukaryota;TSAR;Alveolata;Dinoflagellata;Syndiniales;Dino-Group-I;Dino-Group-I-Clade-5;Dino-Group-I-Clade-5_X;Dino-Group-I-Clade-5_X_sp.	12	0	0	23	34	20	22	41	6	40	30	37	36	27	24	38	0	0	0	0	0	0	0	0	0	0	0	0	7	8	7	9	5	8	8	11	9	0	0	11	0	0	3	0	0	0	0	0
ASV181	Eukaryota;Archaeplastida;Chlorophyta;Chlorophyta_X;Mamiellophyceae;Mamiellales;Mamiellaceae;Micromonas	0	0	0	0	0	0	0	0	0	0	0	0	0	0	0	0	0	10	14	0	2	9	0	7	75	0	12	22	0	0	0	0	0	0	0	0	0	0	0	0	0	0	0	0	0	2	23	0
ASV182	Eukaryota;TSAR;Alveolata;Dinoflagellata;Syndiniales;Dino-Group-III;Dino-Group-III_X;Dino-Group-III_XX;Dino-Group-III_XX_sp.	0	0	0	0	1	0	0	0	0	0	0	3	4	0	0	0	0	0	0	0	0	0	0	0	0	0	0	0	55	34	37	17	18	26	25	18	30	0	0	32	5	11	15	10	0	0	0	0
ASV183	Eukaryota;TSAR;Rhizaria;Radiolaria;Acantharea;Acantharea_F;Acantharea_F3	4	11	4	4	3	5	3	0	0	2	0	2	5	4	0	0	0	0	0	0	0	0	0	0	0	0	0	0	9	10	12	7	12	7	5	20	56	97	40	33	77	25	75	13	0	0	0	0
ASV184	Eukaryota;TSAR;Stramenopiles;Gyrista;Mediophyceae;Thalassiosirales;Thalassiosiraceae	0	0	4	0	0	0	0	0	0	0	0	0	0	0	0	0	40	0	8	0	0	12	0	0	0	0	0	31	0	0	0	0	0	0	0	0	0	0	0	0	1	0	0	0	76	2	11	38
ASV185	Eukaryota;TSAR;Alveolata;Dinoflagellata;Dinophyceae	0	39	0	0	0	0	0	0	0	0	0	0	0	0	0	0	49	0	0	56	0	138	0	19	0	0	0	112	0	0	0	0	0	0	0	0	0	0	0	0	0	0	0	0	45	21	0	36
ASV186	Eukaryota;Archaeplastida;Chlorophyta;Chlorophyta_X;Ulvophyceae;Ulvales-relatives;Ulvales-relatives_X;Ulva	0	0	0	0	0	0	0	0	0	0	0	0	0	0	0	0	0	43	0	20	326	0	0	62	0	9	44	0	0	0	0	0	0	0	0	0	0	0	0	0	0	0	0	0	0	7	0	10
ASV187	Eukaryota;TSAR;Alveolata;Dinoflagellata;Syndiniales;Dino-Group-I;Dino-Group-I-Clade-3;Dino-Group-I-Clade-3_X;Dino-Group-I-Clade-3_X_sp.	7	3	27	31	38	61	43	33	4	9	6	29	17	33	7	12	0	0	0	0	0	0	0	0	0	0	0	0	0	0	0	12	15	10	5	15	0	0	0	15	0	8	14	5	0	0	0	0
ASV188	Eukaryota;TSAR;Alveolata;Dinoflagellata;Syndiniales;Dino-Group-III;Dino-Group-III_X;Dino-Group-III_XX;Dino-Group-III_XX_sp.	0	0	0	4	3	9	0	0	5	4	0	4	3	6	3	0	0	0	0	0	0	0	0	0	0	0	0	0	96	20	63	30	16	12	27	26	21	0	0	25	11	6	14	4	0	0	0	0
ASV189	Eukaryota;TSAR	0	11	0	0	4	9	0	0	0	0	0	0	0	5	0	1	0	0	0	0	0	0	0	0	0	0	0	0	0	0	0	0	0	65	0	0	0	199	77	65	25	43	0	60	0	0	0	0
ASV190	Eukaryota;TSAR;Rhizaria;Radiolaria;Polycystinea;Spumellaria	38	0	5	24	0	26	34	0	56	15	71	30	0	32	17	0	0	0	0	0	0	0	0	0	0	0	0	0	0	0	0	0	0	0	0	0	0	0	0	0	0	0	0	0	0	0	0	0
ASV191	Eukaryota;TSAR;Alveolata;Dinoflagellata;Dinophyceae;Gymnodiniales;Gymnodiniaceae;Gymnodinium;Gymnodinium_sp.	25	24	41	13	7	26	2	12	0	0	0	0	0	0	0	0	0	0	0	0	0	0	0	0	0	0	0	0	8	8	0	32	15	20	14	23	30	36	19	41	23	31	24	17	0	0	0	0
ASV192	Eukaryota;TSAR;Alveolata;Dinoflagellata;Dinophyceae;Peridiniales;Protoperidiniaceae;Protoperidinium;Protoperidinium_sp.	4	139	39	0	5	8	8	0	0	0	0	0	0	0	0	2	0	0	0	0	0	0	0	0	0	0	0	0	0	0	0	0	0	0	0	0	12	22	8	0	3	22	8	22	0	0	0	0
ASV193	Eukaryota;TSAR;Alveolata;Dinoflagellata;Dinophyceae	0	204	0	0	0	0	0	0	0	0	0	0	0	0	0	0	0	0	0	0	0	0	0	0	0	0	0	0	0	0	0	0	0	0	0	0	0	27	0	0	0	0	0	0	0	0	0	0
ASV194	Eukaryota;Archaeplastida;Chlorophyta;Chlorophyta_X;Pyramimonadophyceae;Pyramimonadales;Pyramimonadaceae;Pyramimonas;Pyramimonas_sp.	0	0	1	0	0	0	0	0	0	0	0	0	0	0	0	0	0	48	0	8	8	0	5	21	0	10	18	0	0	0	0	0	0	0	0	0	0	0	0	0	0	0	0	0	11	84	0	10
ASV195	Eukaryota	0	3	0	2	12	33	5	11	0	0	0	2	1	4	0	3	8	22	0	20	16	36	0	20	0	0	56	34	0	0	20	13	8	8	0	4	1	0	0	9	1	8	0	10	0	0	0	0
ASV196	Eukaryota;Haptista;Haptophyta;Haptophyta_X;Prymnesiophyceae;Prymnesiales;Chrysochromulinaceae;Chrysochromulina;Chrysochromulina_sp.	0	0	0	0	0	0	0	0	0	0	0	0	0	0	0	0	0	9	10	0	0	23	0	4	25	0	0	19	0	3	0	0	13	0	7	0	0	0	0	0	0	0	0	0	0	31	53	0
ASV197	Eukaryota;TSAR;Alveolata;Dinoflagellata;Dinophyceae	12	57	44	13	0	17	14	0	0	0	0	0	0	0	0	0	0	0	0	0	0	0	0	0	0	0	18	0	0	0	0	15	8	8	8	20	9	44	44	0	4	27	10	18	0	0	0	0
ASV198	Eukaryota;TSAR;Rhizaria;Radiolaria;Polycystinea;Spumellaria;Astrosphaeridae	11	0	3	22	10	0	17	50	19	90	36	30	6	18	31	39	0	0	0	0	0	0	0	0	0	0	0	0	0	0	0	0	0	0	0	0	0	0	0	0	0	0	0	0	0	0	0	0
ASV199	Eukaryota;TSAR;Alveolata;Dinoflagellata;Dinophyceae;Gonyaulacales;Pyrocystaceae;Ostreopsis	0	0	0	0	0	0	0	0	0	0	0	0	0	0	0	0	220	0	0	0	0	0	61	0	0	0	0	0	0	0	0	0	0	0	0	0	0	0	0	0	0	0	0	0	130	0	0	0
ASV200	Eukaryota;TSAR;Rhizaria;Cercozoa;Chlorarachniophyceae;Chlorarachnida;Chlorarachnida_X;Lotharella;Lotharella_reticulosa	0	0	0	0	0	0	0	0	0	0	0	0	0	0	0	0	5	0	0	34	3	0	20	4	0	47	4	0	0	0	0	0	0	0	0	0	0	0	0	0	0	0	0	0	19	5	2	113
ASV201	Eukaryota;TSAR;Stramenopiles;Gyrista;Mediophyceae;Thalassiosirales;Thalassiosiraceae	0	0	2	0	0	0	0	0	0	0	0	0	0	0	0	0	229	0	0	5	0	0	33	0	0	11	0	0	0	0	0	0	0	0	0	0	0	0	2	0	0	0	0	0	83	0	0	25
ASV202	Eukaryota;TSAR;Rhizaria;Radiolaria;RAD-B;RAD-B_X;RAD-B_X_Group-If;RAD-B_X_Group-If_X;RAD-B_X_Group-If_X_sp.	9	0	1	6	11	51	4	2	40	5	56	4	8	71	11	2	0	0	0	0	0	0	0	0	0	0	0	0	4	1	5	2	1	15	0	1	3	0	0	0	0	12	0	0	0	0	0	0
ASV203	Eukaryota;TSAR;Rhizaria;Radiolaria;RAD-B;RAD-B_X;RAD-B_X_Group-Ib;RAD-B_X_Group-Ib_X;RAD-B_X_Group-Ib_X_sp.	3	0	0	17	12	8	7	11	23	6	8	23	13	26	20	17	0	0	0	0	0	0	0	0	0	0	0	0	8	6	9	26	12	12	10	11	5	0	0	11	1	6	7	0	0	0	0	0
ASV204	Eukaryota	0	0	0	0	0	0	0	0	0	0	0	0	0	0	0	0	0	0	0	58	0	0	0	0	0	244	0	0	0	0	0	0	0	0	0	0	0	0	0	0	0	0	0	0	0	0	0	0
ASV205	Eukaryota;TSAR;Rhizaria;Radiolaria;Polycystinea;Spumellaria;Astrosphaeridae	21	0	0	40	0	0	16	0	25	0	94	44	0	6	22	0	0	0	0	0	0	0	0	0	0	0	0	0	0	0	0	0	0	0	0	0	0	0	0	0	0	0	0	0	0	0	0	0
ASV206	Eukaryota;TSAR;Alveolata;Ciliophora;Spirotrichea;Choreotrichida-Tintinnina;Tintinnidae;Tintinnidae_X;Tintinnidae_X_sp.	0	0	26	0	0	0	0	0	0	0	0	0	0	0	0	0	0	0	0	0	0	0	0	0	0	0	0	0	0	0	7	7	0	21	8	0	17	139	100	11	20	74	26	14	0	0	0	0
ASV207	Eukaryota	261	0	0	24	0	10	69	17	0	0	4	24	0	0	21	0	0	0	0	0	0	0	0	0	0	0	0	0	0	0	0	0	0	0	0	0	29	0	0	0	0	0	0	0	0	0	0	0
ASV208	Eukaryota;TSAR;Rhizaria;Cercozoa;Phaeodarea;Phaeogromida;Medusettidae;Medusetta;Medusetta_arcifera	0	4	3	0	5	0	0	4	0	0	0	0	1	0	0	2	0	0	0	0	0	0	0	0	0	0	0	0	0	0	0	0	23	0	0	25	17	129	83	27	54	27	68	41	0	0	0	0
ASV209	Eukaryota;Cryptista;Cryptophyta;Cryptophyta_X;Cryptophyceae;Goniomonadales;Goniomonadales_X;Goniomonas;Goniomonas_sp.	0	0	0	0	0	0	0	0	0	0	0	2	2	1	1	0	0	0	0	0	0	0	0	0	0	0	0	0	27	29	16	42	31	31	37	21	2	0	0	19	7	9	6	2	0	0	0	0
ASV210	Eukaryota;TSAR;Alveolata;Dinoflagellata;Syndiniales;Dino-Group-III;Dino-Group-III_X;Dino-Group-III_XX;Dino-Group-III_XX_sp.	0	0	0	0	0	0	0	0	0	4	2	0	3	0	0	0	0	0	0	0	0	0	0	0	0	0	0	0	95	25	42	26	11	21	35	15	35	0	0	19	0	0	15	0	0	0	0	0
ASV211	Eukaryota;Haptista;Haptophyta;Haptophyta_X;Prymnesiophyceae	0	0	0	0	0	0	0	0	0	0	0	0	0	0	0	0	19	0	0	0	0	0	54	0	0	9	0	0	0	0	0	0	0	0	0	0	0	0	0	0	0	0	0	0	118	0	0	25
ASV212	Eukaryota;TSAR;Stramenopiles;Gyrista;Mediophyceae;Thalassiosirales;Thalassiosiraceae;Minidiscus;Minidiscus_sp.	0	1	0	0	0	3	0	0	1	0	0	0	0	0	0	0	2	39	0	0	52	11	0	36	0	0	32	0	2	5	3	8	0	0	16	0	13	0	0	7	0	10	10	12	0	7	0	0
ASV213	Eukaryota;TSAR;Alveolata;Dinoflagellata;Dinophyceae	28	0	0	0	47	55	15	165	0	0	0	0	15	25	15	31	0	0	0	0	0	0	0	0	0	5	0	0	0	0	0	0	0	6	4	17	0	0	0	0	0	5	0	0	0	0	0	0
ASV214	Eukaryota;TSAR;Alveolata;Dinoflagellata;Syndiniales;Dino-Group-III;Dino-Group-III_X;Dino-Group-III_XX;Dino-Group-III_XX_sp.	0	0	0	0	0	0	0	0	0	0	0	0	0	0	0	0	0	13	0	2	0	0	0	6	18	7	6	0	0	0	0	0	0	0	0	0	0	0	0	0	0	0	0	0	7	49	19	16
ASV215	Eukaryota;TSAR;Rhizaria;Radiolaria;RAD-C;RAD-C_X;RAD-C_Xb;RAD-C_Xb_X;RAD-C_Xb_X_sp.	0	0	6	15	3	12	0	8	0	0	0	0	5	4	0	0	0	0	0	0	0	0	0	0	0	0	0	0	17	23	26	27	24	18	14	22	13	0	0	23	10	17	9	10	0	0	0	0
ASV216	Eukaryota;TSAR;Alveolata;Dinoflagellata;Dinophyceae;Peridiniales;Protoperidiniaceae;Protoperidinium;Protoperidinium_sp.	0	52	81	0	0	18	4	6	0	0	0	2	0	0	0	0	0	0	0	0	0	0	0	0	0	0	0	0	3	0	0	7	0	20	0	5	18	28	27	0	0	14	18	19	0	0	0	0
ASV217	Eukaryota;TSAR;Alveolata;Dinoflagellata;Syndiniales;Dino-Group-IV;Dino-Group-IV-Hematodinium-Group;Hematodinium;Hematodinium_sp.	0	0	0	17	13	0	0	5	0	2	0	18	49	0	1	51	0	0	0	0	0	0	0	0	0	0	0	0	4	0	5	21	47	4	0	44	0	0	0	19	9	0	0	12	0	0	0	0
ASV218	Eukaryota;TSAR;Alveolata;Ciliophora;Oligohymenophorea;OLIGO5;OLIGO5_X;OLIGO5_XX;OLIGO5_XX_sp.	0	0	5	0	0	0	0	0	0	0	0	0	0	0	0	0	0	0	0	0	0	0	0	0	0	0	0	0	16	0	4	23	20	19	57	73	9	0	0	29	0	14	36	26	0	0	0	0
ASV219	Eukaryota;TSAR;Rhizaria;Radiolaria;Acantharea;Acantharea_1;Acantharea_1_X;Acantharea_1_XX;Acantharea_1_XX_sp.	37	0	10	28	0	8	47	0	35	0	34	40	0	22	59	0	0	0	0	0	0	0	0	0	0	0	0	0	0	0	0	0	0	0	0	0	0	0	0	1	0	0	0	0	0	0	0	0
ASV220	Eukaryota;TSAR;Rhizaria;Radiolaria;Acantharea;Acantharea_B;Acantharea_B1;Acanthochiasma;Acanthochiasma_sp.	37	0	0	66	0	16	16	3	48	2	8	88	3	39	12	0	0	0	0	0	0	0	0	0	0	0	0	0	4	0	3	4	0	2	1	0	3	0	0	7	0	0	0	0	0	0	0	0
ASV221	Eukaryota;Archaeplastida;Rhodophyta;Rhodophyta_X;Florideophyceae;Corallinales;Corallinales_X	0	0	0	0	0	0	0	0	0	0	0	0	0	0	0	0	0	37	102	0	44	29	0	71	107	4	46	32	0	0	0	0	0	0	0	0	0	0	0	0	0	0	0	0	0	4	3	0
ASV222	Eukaryota;TSAR;Alveolata;Dinoflagellata;Dinophyceae;Gymnodiniales;Gymnodiniaceae	11	0	0	13	0	17	12	0	0	0	0	0	0	0	0	0	0	0	0	0	0	0	0	0	0	0	0	0	12	21	19	43	21	26	29	0	57	0	0	44	18	17	18	0	0	0	0	0
ASV223	Eukaryota	2	4	0	0	0	0	0	4	0	0	0	1	0	0	0	0	0	0	0	0	0	0	0	0	0	0	0	0	0	0	0	81	15	47	0	0	0	7	5	21	46	19	48	96	0	0	0	0
ASV224	Eukaryota;Archaeplastida;Rhodophyta;Rhodophyta_X;Bangiophyceae;Bangiales;Bangiaceae;Pyropia;Pyropia_lacerata	0	0	0	0	0	0	0	0	0	0	0	0	0	0	0	0	0	0	0	0	19	0	0	7	0	0	5	0	0	0	0	0	0	0	0	0	0	0	0	0	0	0	0	0	0	8	0	0
ASV225	Eukaryota;TSAR;Alveolata;Dinoflagellata;Dinophyceae	0	9	25	0	0	8	0	0	0	0	0	4	0	0	0	0	0	0	0	0	0	0	0	0	0	0	0	0	0	2	11	17	9	13	11	17	14	70	85	8	9	6	21	10	0	0	0	0
ASV226	Eukaryota	0	0	0	0	0	0	0	0	0	0	0	0	0	0	0	0	0	0	7	139	0	0	102	0	0	46	0	0	0	0	0	0	0	0	0	0	0	0	0	0	0	0	0	0	17	0	8	103
ASV227	Eukaryota;TSAR;Stramenopiles;Gyrista;Mediophyceae;Cymatosirales;Cymatosiraceae;Arcocellulus;Arcocellulus_sp.	0	0	0	0	1	0	0	2	2	0	0	0	1	0	0	3	0	33	1	0	24	4	0	35	0	0	17	13	22	10	0	0	6	0	0	5	8	0	0	0	6	0	0	3	0	45	5	0
ASV228	Eukaryota;TSAR;Alveolata;Dinoflagellata;Dinophyceae	3	13	13	12	4	13	0	4	0	0	0	0	0	0	0	0	0	0	0	0	0	0	0	0	0	0	0	0	0	5	7	32	11	8	26	11	23	40	40	23	13	32	20	17	0	0	0	0
ASV229	Eukaryota;TSAR;Rhizaria;Cercozoa;Filosa-Thecofilosea;Filosa-Thecofilosea_X;Filosa-Thecofilosea_XX;Filosa-Thecofilosea_XXX;Filosa-Thecofilosea_XXX_sp.	0	0	0	0	0	0	0	0	0	0	0	0	5	0	0	4	0	0	0	0	0	92	0	0	5	0	0	102	0	10	0	0	50	0	0	31	0	0	0	0	9	0	0	0	0	0	0	0
ASV230	Eukaryota;TSAR;Rhizaria;Radiolaria;RAD-C;RAD-C_X;RAD-C_Xb;RAD-C_Xb_X;RAD-C_Xb_X_sp.	12	4	0	11	9	12	3	11	0	7	2	5	2	0	0	5	0	0	0	0	0	0	0	0	0	0	0	0	14	21	17	28	21	19	14	18	12	3	0	22	5	11	11	17	0	0	0	0
ASV231	Eukaryota;TSAR;Alveolata;Dinoflagellata;Dinophyceae;Peridiniales;Protoperidiniaceae;Protoperidinium;Protoperidinium_pellucidum	0	180	0	0	0	0	0	0	0	0	0	0	0	0	0	0	0	0	0	0	0	0	0	0	0	0	0	0	0	0	0	0	0	0	0	0	0	9	0	0	0	0	0	0	0	0	0	0
ASV232	Eukaryota;TSAR;Rhizaria;Radiolaria;Acantharea;Acantharea_A;Acantharea_A_X;Acanthoplegma;Acanthoplegma_sp.	0	2	0	0	28	4	0	6	0	92	0	0	27	10	0	16	0	0	0	0	0	0	0	0	0	0	0	0	0	117	0	0	23	0	0	7	0	0	0	0	4	0	0	0	0	0	0	0
ASV233	Eukaryota;Archaeplastida;Rhodophyta;Rhodophyta_X;Florideophyceae;Corallinales;Corallinales_X;Corallina;Corallina_officinalis	0	0	0	0	0	0	0	0	0	0	0	0	0	0	0	0	0	0	3	0	10	24	0	1	16	0	2	10	0	0	0	0	0	0	0	0	0	0	0	0	0	0	0	0	0	0	5	0
ASV234	Eukaryota;TSAR;Rhizaria;Radiolaria;Polycystinea;Spumellaria	24	0	8	20	0	16	25	0	56	15	44	21	0	22	18	0	0	0	0	0	0	0	0	0	0	0	0	0	0	0	0	0	0	0	0	0	0	0	0	0	0	0	0	0	0	0	0	0
ASV235	Eukaryota;TSAR;Alveolata;Ciliophora;Spirotrichea;Choreotrichida-Tintinnina;TIN_06;Tintinnopsis_06;Tintinnopsis_rara	0	0	161	0	0	0	0	0	0	0	0	0	0	0	0	0	0	0	0	0	0	0	0	0	0	0	0	0	0	0	0	0	0	0	0	0	0	0	11	0	0	0	0	0	0	0	0	0
ASV236	Eukaryota;TSAR;Alveolata;Dinoflagellata;Dinophyceae	0	0	0	0	0	0	0	0	0	0	0	0	0	0	0	0	0	103	50	17	51	0	0	25	130	21	35	0	0	0	0	0	0	0	0	0	0	0	0	0	0	0	0	0	0	0	4	0
ASV237	Eukaryota;TSAR;Alveolata;Dinoflagellata;Syndiniales;Dino-Group-IV;Dino-Group-IV-Hematodinium-Group;Hematodinium;Hematodinium_sp.	0	0	0	0	12	6	0	10	0	6	8	0	16	6	0	33	0	0	0	0	0	0	0	0	0	0	0	0	6	17	9	2	23	13	8	61	0	0	0	0	12	0	0	3	0	0	0	0
ASV238	Eukaryota;TSAR;Stramenopiles;Gyrista;Mediophyceae;Thalassiosirales;Thalassiosiraceae;Thalassiosira	3	0	17	4	3	6	7	0	0	0	0	0	6	0	1	0	13	93	0	0	33	0	0	67	0	0	35	0	0	0	0	4	0	0	5	7	7	0	3	0	1	8	20	0	0	14	0	0
ASV239	Eukaryota;TSAR;Rhizaria;Radiolaria;Polycystinea;Spumellaria;Astrosphaeridae;Heliosphaera;Heliosphaera_sp.	5	0	0	0	16	10	4	19	18	36	23	8	19	26	15	27	0	0	0	0	0	0	0	0	0	0	0	0	0	0	0	0	3	0	0	0	0	0	0	0	0	0	0	0	0	0	0	0
ASV240	Eukaryota;TSAR;Alveolata;Dinoflagellata;Syndiniales;Dino-Group-IV;Dino-Group-IV-Hematodinium-Group;Hematodinium;Hematodinium_sp.	1	0	0	3	0	0	0	0	0	0	15	1	0	4	0	0	0	0	0	0	0	0	0	0	0	0	0	0	22	14	39	11	5	9	15	0	0	0	0	0	0	4	0	0	0	0	0	0
ASV241	Eukaryota;Archaeplastida;Rhodophyta;Rhodophyta_X;Florideophyceae;Halymeniales;Halymeniales_X	0	0	0	0	0	0	0	0	0	0	0	0	0	0	0	0	0	0	179	0	0	0	0	0	54	0	0	35	0	0	0	0	0	0	0	0	0	0	0	0	0	0	0	0	0	0	56	4
ASV242	Eukaryota;TSAR;Rhizaria;Radiolaria;Polycystinea;Spumellaria;Astrosphaeridae;Astrosphaeridae_X;Astrosphaeridae_X_sp.	7	0	5	22	2	4	15	6	1	24	38	16	10	12	31	5	0	0	0	0	0	0	0	0	0	0	0	0	0	0	0	0	0	0	0	0	0	0	0	0	0	0	0	0	0	0	0	0
ASV243	Eukaryota;Archaeplastida;Rhodophyta;Rhodophyta_X;Florideophyceae;Gelidiales;Gelidiales_X	0	0	0	0	0	0	0	0	0	0	0	0	0	0	0	0	0	0	6	6	5	26	12	3	7	8	2	0	0	0	0	0	0	0	0	0	0	0	0	0	0	0	0	0	0	3	4	9
ASV244	Eukaryota;TSAR;Rhizaria;Radiolaria;Polycystinea;Nassellaria;Sphaerozoidae;Collozoum;Collozoum_pelagicum	0	0	0	0	0	58	0	0	0	0	0	0	0	66	0	0	0	0	0	0	0	0	0	0	0	0	0	14	0	0	0	0	0	0	0	0	0	0	0	0	0	0	0	0	0	0	0	0
ASV245	Eukaryota;TSAR	0	0	0	0	5	0	0	0	0	0	0	0	0	0	0	0	0	0	0	0	0	0	0	0	0	0	0	0	0	0	0	0	27	0	0	26	0	15	58	0	132	5	40	86	0	0	0	0
ASV246	Eukaryota;TSAR;Alveolata;Ciliophora;Oligohymenophorea;OLIGO5;OLIGO5_X;OLIGO5_XX;OLIGO5_XX_sp.	0	0	2	0	0	0	0	0	0	0	0	0	0	0	0	0	0	0	0	0	0	0	0	0	0	0	0	0	56	50	67	19	31	32	10	24	3	0	8	1	10	13	0	0	0	0	0	0
ASV247	Eukaryota;TSAR;Alveolata;Dinoflagellata;Dinophyceae	8	3	1	12	11	16	0	12	0	7	0	0	3	0	5	0	0	0	0	0	0	0	0	0	0	0	0	0	19	46	0	8	14	4	18	17	14	26	28	5	3	3	9	14	0	0	0	0
ASV248	Eukaryota;TSAR;Alveolata;Dinoflagellata;Dinophyceae;Peridiniales	0	100	17	0	0	0	0	0	0	0	0	0	0	0	0	0	0	0	0	0	0	0	0	0	0	0	0	0	0	0	0	0	0	0	0	0	0	76	0	0	0	0	0	0	0	0	0	0
ASV249	Eukaryota;Haptista;Haptophyta;Haptophyta_X;Prymnesiophyceae;Prymnesiophyceae_Clade_D;Prymnesiophyceae_Clade_D_X;Prymnesiophyceae_Clade_D_XX;Prymnesiophyceae_Clade_D_XX_sp.	0	0	0	0	0	0	0	0	0	0	0	0	0	0	0	0	0	11	0	0	1	0	0	9	0	7	16	0	0	0	0	0	0	0	0	0	0	0	0	0	0	0	0	0	3	20	0	14
ASV250	Eukaryota;TSAR;Alveolata;Dinoflagellata;Dinophyceae;Suessiales;Suessiaceae;Biecheleria	0	0	0	0	0	0	0	0	0	0	0	0	0	0	0	0	0	0	0	0	0	0	0	0	0	0	0	0	0	0	0	0	0	0	0	0	0	0	0	0	0	0	0	0	12	168	0	0
ASV251	Eukaryota;TSAR;Alveolata;Dinoflagellata;Dinophyceae	0	0	0	4	0	5	3	0	0	0	1	3	0	0	0	0	3	12	0	0	6	0	0	0	0	8	5	0	18	14	16	16	9	11	7	9	15	0	0	11	6	8	3	7	0	31	0	0
ASV252	Eukaryota;TSAR;Alveolata;Dinoflagellata;Dinophyceae	6	0	0	11	18	16	19	45	0	9	19	14	9	30	15	46	0	0	0	0	0	0	0	0	0	0	0	0	0	0	4	0	0	0	3	3	0	0	0	0	0	0	0	0	0	0	0	0
ASV253	Eukaryota;TSAR;Rhizaria;Radiolaria;Polycystinea;Spumellaria;Astrosphaeridae	22	0	12	2	1	0	3	2	27	43	62	9	0	4	8	13	0	0	0	0	0	0	0	0	0	0	0	0	3	0	0	0	0	0	0	0	0	0	0	0	0	0	0	0	0	0	0	0
ASV254	Eukaryota;TSAR;Stramenopiles;Bigyra;Sagenista;Labyrinthulomycetes;Labyrinthulomycetes_LAB15;Labyrinthulomycetes_LAB15_X;Labyrinthulomycetes_LAB15_X_sp.	1	0	0	0	4	0	0	0	3	0	4	2	0	2	0	3	0	0	0	0	0	0	0	0	0	0	0	0	50	56	44	5	18	37	24	24	8	0	0	0	3	12	0	11	0	0	0	0
ASV255	Eukaryota;Haptista;Haptophyta;Haptophyta_X;Prymnesiophyceae	0	0	0	0	0	0	0	0	0	0	0	0	0	0	0	0	0	0	15	0	0	0	20	0	21	0	0	0	0	0	0	0	0	0	0	0	0	0	0	0	0	0	0	0	41	0	27	5
ASV256	Eukaryota;TSAR;Alveolata;Dinoflagellata;Dinophyceae	0	4	0	17	7	4	5	0	1	4	9	10	8	4	8	0	0	0	0	0	0	0	0	0	0	0	0	0	6	16	11	36	11	25	15	18	18	0	0	14	10	7	2	0	0	0	0	0
ASV257	Eukaryota;Archaeplastida;Chlorophyta;Chlorophyta_X;Ulvophyceae;Cladophorales;Cladophorales_X;Cladophora	0	0	0	0	0	0	0	0	0	0	0	0	0	0	0	0	4	4	3	17	18	0	4	5	0	21	46	0	0	0	0	0	0	0	0	0	0	0	0	0	0	0	0	0	6	1	2	85
ASV258	Eukaryota;TSAR;Alveolata;Dinoflagellata;Dinophyceae;Suessiales;Suessiaceae;Yihiella;Yihiella_yeosuensis	0	0	0	0	0	0	0	0	0	0	0	0	0	0	0	0	0	76	7	0	109	16	0	74	0	0	48	6	0	0	0	0	0	0	0	0	0	0	0	0	0	0	0	0	0	17	4	0
ASV259	Eukaryota;TSAR;Alveolata;Ciliophora;Phyllopharyngea;Suctoria;Ephelotidae;Ephelota;Ephelota_mammillata	0	5	27	1	4	0	4	0	0	0	0	0	0	0	4	0	0	0	0	0	0	0	0	0	0	0	0	27	0	0	7	2	4	12	62	10	0	33	0	3	17	10	27	0	0	0	0	0
ASV260	Eukaryota;TSAR;Alveolata;Dinoflagellata;Dinophyceae	0	0	12	0	0	0	0	0	0	0	0	0	0	0	0	0	0	0	0	0	0	0	0	0	0	0	0	0	29	11	36	17	31	12	17	34	4	0	0	0	0	0	0	0	0	0	0	0
ASV261	Eukaryota;TSAR;Alveolata;Dinoflagellata;Dinophyceae;Peridiniales	0	0	0	0	0	0	0	0	0	0	0	0	0	0	0	0	109	0	0	46	0	0	33	0	0	25	0	0	0	0	0	0	0	0	0	0	0	0	0	0	0	0	0	0	81	0	0	20
ASV262	Eukaryota;TSAR;Alveolata;Dinoflagellata;Dinophyceae	5	0	0	12	3	5	8	0	2	2	4	6	0	0	5	7	4	4	0	3	3	0	0	0	0	9	3	0	26	9	26	8	7	9	11	14	22	0	0	14	3	10	7	7	0	7	0	7
ASV263	Eukaryota;TSAR;Stramenopiles;Gyrista;Mediophyceae;Chaetocerotales;Chaetocerotaceae;Chaetoceros;Chaetoceros_sp_P._quinquecorne_endosymbiont	0	6	18	0	1	0	4	4	0	0	0	0	0	0	0	1	31	0	0	0	8	0	0	0	4	0	5	0	0	2	0	2	14	2	5	8	7	5	2	0	33	2	9	38	29	2	2	0
ASV264	Eukaryota;TSAR;Alveolata;Dinoflagellata;Dinophyceae;Gymnodiniales;Chytriodiniaceae;Chytriodinium;Chytriodinium_affine	1	12	0	2	37	14	3	54	0	8	4	0	22	7	2	38	0	0	0	0	0	0	0	0	0	0	0	0	0	23	3	0	17	0	0	24	0	4	7	0	14	4	0	16	0	0	0	0
ASV265	Eukaryota;TSAR;Rhizaria;Radiolaria;RAD-B;RAD-B_X;RAD-B_X_Group-Ic;RAD-B_X_Group-Ic_X;RAD-B_X_Group-Ic_X_sp.	9	0	0	11	12	9	23	8	14	3	5	15	9	20	13	14	0	0	0	0	0	0	0	0	0	0	0	0	7	0	5	11	5	10	16	6	4	0	0	0	1	0	8	0	0	0	0	0
ASV266	Eukaryota;TSAR;Rhizaria;Cercozoa;Filosa-Thecofilosea;Filosa-Thecofilosea_X;Filosa-Thecofilosea_XX;Filosa-Thecofilosea_XXX;Filosa-Thecofilosea_XXX_sp.	0	0	0	0	28	0	0	0	0	0	0	0	27	0	0	0	0	0	0	0	0	0	0	0	0	0	0	0	3	8	0	0	156	0	12	22	0	2	0	0	24	0	4	13	0	0	0	0
ASV267	Eukaryota;TSAR;Alveolata;Dinoflagellata;Syndiniales;Dino-Group-II	10	0	0	11	2	3	3	3	15	19	15	24	31	33	28	35	0	0	0	0	0	0	0	0	0	0	0	0	1	4	3	2	0	4	4	3	0	0	0	0	0	0	0	0	0	0	0	0
ASV268	Eukaryota;TSAR;Alveolata;Dinoflagellata;Syndiniales;Dino-Group-III;Dino-Group-III_X;Dino-Group-III_XX;Dino-Group-III_XX_sp.	0	0	0	0	0	0	0	0	0	0	0	0	0	0	0	0	0	0	3	0	0	13	8	0	37	0	10	26	0	0	0	0	0	0	0	0	0	0	0	0	0	0	0	0	8	0	32	35
ASV269	Eukaryota;TSAR;Alveolata;Dinoflagellata;Syndiniales;Dino-Group-I;Dino-Group-I-Clade-1;Dino-Group-I-Clade-1_X;Dino-Group-I-Clade-1_X_sp.	0	0	3	0	0	0	0	0	0	13	8	0	16	0	0	10	0	0	0	4	0	0	0	0	0	0	0	0	5	39	18	0	13	16	11	21	0	0	0	0	12	0	0	15	0	0	0	5
ASV270	Eukaryota;Archaeplastida;Chlorophyta;Chlorophyta_X;Chlorodendrophyceae;Chlorodendrales;Chlorodendraceae;Chlorodendrales_XX;Chlorodendrales_X_sp.	0	0	0	0	0	0	0	0	0	0	0	0	0	0	0	0	4	0	0	56	0	0	36	0	0	51	0	0	0	0	0	0	0	0	0	0	0	0	0	0	0	0	0	0	11	13	0	88
ASV271	Eukaryota;TSAR;Rhizaria;Cercozoa	0	0	0	0	0	0	0	0	0	0	0	0	0	0	0	0	0	0	0	0	0	0	0	0	0	0	0	0	33	12	17	32	4	24	30	0	7	0	0	23	8	12	15	0	0	0	0	0
ASV272	Eukaryota;TSAR;Alveolata;Dinoflagellata;Dinophyceae;Peridiniales	0	34	103	0	0	19	0	0	0	0	0	0	0	0	0	0	0	0	0	0	0	0	0	0	0	0	0	0	0	0	0	0	0	0	0	0	0	0	0	0	0	0	0	0	0	0	0	0
ASV273	Eukaryota;Archaeplastida;Chlorophyta;Chlorophyta_X;Chlorodendrophyceae;Chlorodendrales;Chlorodendraceae;Chlorodendrales_XX;Chlorodendrales_X_sp.	0	0	0	0	0	0	0	0	0	0	0	0	0	0	0	0	0	0	0	18	0	0	0	0	0	44	0	0	0	0	0	0	0	0	0	0	0	0	0	0	0	0	0	0	1	2	0	81
ASV274	Eukaryota;Cryptista;Cryptophyta;Cryptophyta_X;Cryptophyceae;Pyrenomonadales;Pyrenomonadaceae;Pyrenomonadales_XX;Pyrenomonadales_X_sp.	0	0	0	0	0	0	0	0	0	0	0	0	0	0	0	0	14	0	0	9	0	0	120	0	0	15	0	0	0	0	0	0	0	0	0	0	0	0	0	0	0	0	0	0	41	0	0	34
ASV275	Eukaryota;TSAR;Alveolata;Dinoflagellata;Syndiniales;Dino-Group-I;Dino-Group-I_X;Dino-Group-I_XX;Dino-Group-I_XX_sp.	8	0	11	65	16	8	14	24	0	5	2	59	32	28	9	21	0	0	0	0	0	0	0	0	0	0	0	0	0	0	0	2	0	0	0	0	6	0	0	9	0	0	0	0	0	0	0	0
ASV276	Eukaryota;TSAR;Alveolata;Dinoflagellata	0	0	0	0	0	0	0	0	0	0	0	0	0	0	0	0	0	6	8	5	11	0	12	41	35	11	51	8	0	0	0	0	0	0	0	0	0	0	0	0	0	0	0	0	0	6	6	3
ASV277	Eukaryota;TSAR;Alveolata;Dinoflagellata	0	0	0	0	9	20	14	16	7	7	7	0	12	46	5	5	0	0	0	0	0	0	0	0	0	0	0	0	7	5	2	0	2	19	3	2	4	3	0	0	2	6	1	1	0	0	0	0
ASV278	Eukaryota;TSAR;Alveolata;Dinoflagellata;Dinophyceae	0	0	0	0	0	0	0	0	0	0	0	0	0	0	0	0	11	0	0	58	0	0	16	0	0	51	0	0	0	0	0	0	0	0	0	0	0	0	0	0	0	0	0	0	7	0	0	55
ASV279	Eukaryota;TSAR;Alveolata;Dinoflagellata;Syndiniales;Dino-Group-I;Dino-Group-I-Clade-4;Dino-Group-I-Clade-4_X;Dino-Group-I-Clade-4_X_sp.	0	2	4	0	9	0	0	0	40	21	8	7	5	15	0	7	0	30	20	0	31	0	0	55	47	5	60	0	0	0	0	0	0	0	0	0	0	0	0	0	0	0	0	0	0	0	0	0
ASV280	Eukaryota;TSAR;Alveolata;Dinoflagellata;Dinophyceae	0	0	0	0	0	0	0	0	0	0	0	0	0	0	0	0	37	15	5	32	15	72	0	19	4	15	7	49	0	0	0	0	0	0	0	0	0	0	0	0	0	0	0	0	12	17	6	23
ASV281	Eukaryota;TSAR;Alveolata;Dinoflagellata;Syndiniales;Dino-Group-I;Dino-Group-I-Clade-1;Dino-Group-I-Clade-1_X;Dino-Group-I-Clade-1_X_sp.	0	0	7	0	0	0	0	0	50	12	38	10	0	0	0	0	0	0	0	0	14	0	0	18	0	0	44	0	17	0	19	9	0	0	0	0	0	0	0	0	0	0	0	0	0	0	0	0
ASV282	Eukaryota;TSAR;Alveolata;Dinoflagellata;Syndiniales;Dino-Group-I;Dino-Group-I-Clade-4;Dino-Group-I-Clade-4_X;Dino-Group-I-Clade-4_X_sp.	5	0	6	49	14	21	23	12	0	3	6	30	10	21	10	7	0	0	0	0	0	0	0	0	0	0	0	0	1	0	0	6	2	3	5	0	9	0	0	13	6	5	3	0	0	0	0	0
ASV283	Eukaryota	0	0	0	0	0	0	0	0	0	0	0	0	0	0	0	0	0	0	0	0	0	0	0	0	0	0	0	0	0	0	0	0	1	38	0	21	0	157	35	31	0	29	0	47	0	0	0	0
ASV284	Eukaryota;Archaeplastida;Chlorophyta;Chlorophyta_X;Pyramimonadophyceae;Pyramimonadales	0	0	0	0	0	0	0	0	0	0	0	0	0	0	0	0	4	47	0	0	0	0	0	16	0	0	27	12	0	0	0	0	0	0	0	0	0	0	0	0	0	0	0	0	0	80	0	0
ASV285	Eukaryota;TSAR;Rhizaria;Cercozoa;Chlorarachniophyceae;Chlorarachnida;Chlorarachnida_X;Bigelowiella;Bigelowiella_natans	0	0	0	0	0	0	0	0	0	0	0	0	0	0	0	0	10	0	0	0	0	0	51	0	0	0	0	0	0	0	0	0	0	0	0	0	0	0	0	0	0	0	0	0	80	0	0	0
ASV286	Eukaryota;TSAR;Stramenopiles;Gyrista;Bacillariophyceae;Bacillariales;Bacillariaceae;Cylindrotheca;Cylindrotheca_sp.	0	0	0	0	0	0	0	0	0	0	0	0	0	0	0	0	64	0	0	3	0	0	31	0	0	12	0	0	0	0	0	0	0	0	0	0	0	0	0	0	0	0	0	0	104	0	0	26
ASV287	Eukaryota:nucl;Cryptista:nucl;Cryptophyta:nucl;Cryptophyta_X:nucl;Cryptophyceae:nucl;Cryptomonadales:nucl;Cryptomonadales_X:nucl	0	0	0	0	0	0	0	0	0	0	0	0	0	0	0	0	0	25	30	0	14	42	4	12	37	0	13	64	0	0	0	0	0	0	0	0	0	0	0	0	0	0	0	0	0	0	10	0
ASV288	Eukaryota;TSAR;Rhizaria;Cercozoa;Filosa-Thecofilosea;Ebriacea	0	0	0	0	0	0	0	0	0	0	0	0	0	0	0	0	0	14	12	1	8	0	0	11	4	0	3	0	0	0	0	0	0	0	0	0	0	0	0	0	4	0	2	0	5	71	49	11
ASV289	Eukaryota	171	0	0	19	0	0	36	0	0	0	4	8	0	0	9	0	0	0	0	0	0	0	0	0	0	0	0	0	0	0	0	0	0	0	0	0	5	0	0	0	0	0	0	0	0	0	0	0
ASV290	Eukaryota;TSAR;Rhizaria;Radiolaria;RAD-C;RAD-C_X;RAD-C_Xb;RAD-C_Xb_X;RAD-C_Xb_X_sp.	0	0	0	0	0	0	0	0	0	0	0	0	0	0	0	0	0	0	0	0	0	0	0	0	0	0	0	0	22	37	16	1	21	20	14	23	13	0	0	0	9	14	11	17	0	0	0	0
ASV291	Eukaryota;TSAR;Alveolata;Dinoflagellata;Syndiniales;Dino-Group-I;Dino-Group-I-Clade-4;Dino-Group-I-Clade-4_X;Dino-Group-I-Clade-4_X_sp.	3	0	4	11	15	42	5	53	0	14	22	9	16	30	21	22	0	0	0	0	0	0	0	0	0	0	0	0	2	11	4	0	0	8	0	0	0	0	0	0	0	0	5	7	0	0	0	0
ASV292	Eukaryota;TSAR;Rhizaria;Radiolaria;Polycystinea;Nassellaria;Artostrobiidae;Artostrobiidae_X;Artostrobiidae_X_sp.	0	0	0	0	11	0	0	1	0	2	4	1	46	0	6	9	0	0	0	0	0	0	0	0	0	0	0	0	2	0	0	0	35	0	11	4	0	7	122	0	1	22	0	4	0	0	0	0
ASV293	Eukaryota;TSAR;Stramenopiles;Gyrista;Mediophyceae;Cymatosirales;Cymatosiraceae	0	0	4	0	0	1	0	0	0	0	0	0	0	0	0	0	22	0	0	13	0	0	65	0	6	0	0	0	0	0	0	0	0	0	0	0	0	0	0	0	0	0	0	0	20	0	0	33
ASV294	Eukaryota;TSAR;Alveolata;Ciliophora;Oligohymenophorea;Apostomatia;Opalinopsidae;Chromidina;Chromidina_sp.	8	19	3	0	1	0	1	1	0	0	0	0	0	2	0	2	0	0	0	0	0	0	0	0	0	0	0	0	1	0	8	31	5	6	15	8	6	8	54	15	8	9	17	8	0	0	0	0
ASV295	Eukaryota;Obazoa;Opisthokonta;Choanoflagellata;Choanoflagellatea;Acanthoecida	0	0	0	0	2	2	0	0	0	0	0	0	0	0	0	0	0	0	0	0	0	0	0	0	0	0	0	0	0	32	10	20	30	12	6	23	11	0	4	21	24	21	12	20	0	0	0	0
ASV296	Eukaryota;TSAR;Rhizaria;Radiolaria;Polycystinea;Spumellaria;Astrosphaeridae;Astrosphaera;Astrosphaera_hexagonalis	0	0	0	0	0	0	0	0	0	79	80	0	0	0	0	0	0	0	0	0	0	0	0	0	0	0	0	0	0	0	0	0	0	0	0	0	0	0	0	0	0	0	0	0	0	0	0	0
ASV297	Eukaryota	204	1	0	12	3	7	22	4	2	1	0	7	1	5	7	6	0	0	0	0	0	0	0	0	0	0	0	0	1	0	0	0	0	0	0	0	10	0	0	0	0	0	0	0	0	0	0	0
ASV298	Eukaryota;TSAR;Alveolata;Dinoflagellata;Dinophyceae	0	0	0	0	0	16	0	0	0	1	0	0	0	0	0	0	0	0	0	0	0	0	0	0	0	15	11	0	11	19	0	19	0	0	0	0	49	0	0	20	0	20	0	0	0	20	0	0
ASV299	Eukaryota	0	0	0	0	0	0	0	0	0	0	0	0	0	0	0	0	0	0	0	9	0	0	0	0	0	149	0	0	0	0	0	0	0	0	0	0	0	0	0	0	0	0	0	0	0	0	0	0
ASV300	Eukaryota;TSAR;Alveolata;Ciliophora;Spirotrichea;Choreotrichida;Choreotrichida_X;Choreotrichida_XX;Choreotrichida_XX_sp.	0	5	6	0	1	0	4	3	0	0	0	0	2	1	0	0	0	0	0	0	0	0	0	0	0	0	0	0	0	2	1	14	11	11	5	6	5	56	0	32	26	21	24	26	0	0	0	0
ASV301	Eukaryota;TSAR;Rhizaria;Radiolaria;RAD-B;RAD-B_X;RAD-B_X_Group-III;RAD-B_X_Group-III_X;RAD-B_X_Group-III_X_sp.	6	0	0	23	9	13	8	7	13	4	8	18	10	8	11	5	0	0	0	0	0	0	0	0	0	0	0	0	11	6	13	10	6	7	10	0	0	0	0	5	0	0	6	0	0	0	0	0
ASV302	Eukaryota;Haptista;Haptophyta;Haptophyta_X;Prymnesiophyceae;Phaeocystales;Phaeocystaceae;Phaeocystis;Phaeocystis_sp.	0	0	0	0	0	0	0	0	0	0	0	0	0	0	0	0	0	11	0	0	0	0	0	3	0	4	0	0	0	0	0	0	0	0	0	0	0	0	0	0	0	0	0	0	0	63	0	4
ASV303	Eukaryota;TSAR;Alveolata;Dinoflagellata;Dinophyceae	0	5	0	0	0	0	0	0	0	0	0	0	0	0	0	0	23	0	9	21	19	42	0	32	0	0	0	12	0	0	0	0	0	0	0	0	0	0	0	0	0	0	0	0	15	44	14	16
ASV304	Eukaryota	5	0	7	2	1	6	0	0	0	0	0	0	0	0	0	0	0	0	0	0	0	0	0	0	0	0	0	0	0	0	0	0	20	0	43	0	0	0	0	44	67	18	82	12	0	0	0	0
ASV305	Eukaryota;TSAR;Alveolata;Dinoflagellata;Syndiniales;Dino-Group-I;Dino-Group-I-Clade-3;Dino-Group-I-Clade-3_X;Dino-Group-I-Clade-3_X_sp.	3	0	0	15	20	25	16	11	0	7	16	0	13	16	14	0	0	0	0	0	0	0	0	0	0	0	0	0	0	0	0	0	0	0	0	0	0	0	0	0	0	0	0	0	0	0	0	0
ASV306	Eukaryota;TSAR;Alveolata;Ciliophora;Oligohymenophorea;OLIGO5;OLIGO5_X;OLIGO5_XX;OLIGO5_XX_sp.	0	0	0	0	0	0	0	0	0	0	0	0	0	0	0	0	0	0	0	0	0	0	0	0	0	0	0	0	24	4	10	20	11	16	22	10	2	0	0	11	6	0	10	3	0	0	0	0
ASV307	Eukaryota;TSAR;Alveolata;Dinoflagellata;Syndiniales;Dino-Group-I;Dino-Group-I_X;Dino-Group-I_XX;Dino-Group-I_XX_sp.	46	0	0	30	10	39	22	9	0	3	3	21	16	59	14	16	0	0	0	0	0	0	0	0	0	0	0	0	0	0	0	0	0	3	0	0	5	0	0	0	0	0	4	1	0	0	0	0
ASV308	Eukaryota;TSAR;Alveolata;Dinoflagellata;Dinophyceae;Peridiniales;Thoracosphaeraceae	0	0	0	0	0	0	0	0	0	0	0	0	0	0	0	0	13	0	18	29	29	74	0	0	38	16	0	31	0	0	0	0	0	0	0	0	0	0	0	0	0	0	0	0	5	0	9	15
ASV309	Eukaryota;TSAR;Rhizaria;Radiolaria;Acantharea;Acantharea_1;Acantharea_1_X;Acantharea_1_XX;Acantharea_1_XX_sp.	24	0	8	21	0	0	33	0	13	0	10	33	0	19	23	4	0	0	0	0	0	0	0	0	0	0	0	0	0	0	0	0	0	0	1	0	0	0	0	0	0	0	0	0	0	0	0	0
ASV310	Eukaryota;TSAR;Alveolata;Dinoflagellata;Dinophyceae;Suessiales;Suessiaceae;Biecheleria;Biecheleria_cincta	0	2	26	0	0	0	0	0	0	0	0	0	0	0	0	0	5	177	0	9	5	42	0	140	0	0	5	36	0	0	0	0	0	0	0	0	0	0	0	0	0	0	0	0	0	0	0	0
ASV311	Eukaryota	4	0	0	0	0	0	0	0	0	0	3	0	0	0	0	0	0	0	0	0	0	0	0	0	0	0	0	0	58	9	34	16	0	9	13	0	23	0	0	6	0	0	11	1	0	0	0	0
ASV312	Eukaryota;TSAR;Alveolata;Ciliophora;Spirotrichea;Euplotia;Pseudoamphisiellidae;Pseudoamphisiella	0	0	0	0	0	0	0	0	0	0	0	0	0	0	0	0	0	0	0	0	0	0	0	0	10	4	0	0	0	0	0	0	0	0	0	0	0	0	0	0	0	0	0	0	0	0	0	6
ASV313	Eukaryota;TSAR;Alveolata;Ciliophora;Spirotrichea;Oligotrichida;Strombidiidae;Strombidiidae_X;Strombidiidae_X_sp.	0	0	0	0	0	0	0	2	0	0	0	0	0	0	0	0	0	0	0	0	0	5	0	0	0	0	0	37	0	0	0	0	3	0	0	0	0	0	0	0	0	0	0	0	0	0	0	0
ASV314	Eukaryota;TSAR;Alveolata;Dinoflagellata;Dinophyceae;Peridiniales	0	0	0	0	0	0	0	0	0	0	0	0	0	0	0	0	0	0	0	0	0	0	0	0	0	0	0	0	0	11	7	10	17	0	10	9	27	13	0	12	17	0	13	17	3	7	6	9
ASV315	Eukaryota;TSAR;Alveolata;Ciliophora;Spirotrichea;Oligotrichida	0	0	0	0	0	0	0	0	0	0	0	0	0	0	0	0	0	0	8	0	0	10	4	0	0	4	0	8	1	0	0	0	0	0	0	0	0	0	0	0	0	0	0	0	0	25	0	7
ASV316	Eukaryota	0	18	14	0	0	1	0	0	0	0	0	0	0	0	0	0	0	0	0	0	0	0	0	0	0	0	0	0	0	0	0	1	0	27	13	0	22	67	18	0	0	57	20	0	0	0	0	0
ASV317	Eukaryota;TSAR;Telonemia;Telonemia_X;Telonemia_XX;Telonemia_XXX;Telonemia-Group-2;Telonemia-Group-2_X;Telonemia-Group-2_X_sp.	0	0	0	5	0	1	1	0	0	0	0	0	0	0	0	0	0	0	0	0	0	0	0	0	0	0	0	0	6	28	15	5	13	33	12	13	13	0	0	14	15	27	14	11	0	0	0	0
ASV318	Eukaryota;TSAR;Alveolata;Dinoflagellata;Dinophyceae	0	0	0	0	0	0	0	0	0	0	0	0	0	0	0	0	0	0	15	0	0	0	0	0	19	0	12	0	11	17	14	8	24	15	15	27	0	0	0	0	0	0	0	0	0	35	0	0
ASV319	Eukaryota;TSAR;Alveolata;Ciliophora;Phyllopharyngea;Suctoria;Ephelotidae;Ephelota	0	3	2	0	0	0	0	0	0	1	0	3	0	0	0	0	0	0	0	0	0	0	0	0	0	0	0	0	80	25	2	50	7	0	0	0	6	13	17	10	3	0	0	0	0	0	0	0
ASV320	Eukaryota;TSAR;Rhizaria;Radiolaria;Polycystinea;Spumellaria;Astrosphaeridae	14	0	0	11	6	0	0	1	5	32	21	14	38	15	7	25	0	0	0	0	0	0	0	0	0	2	0	0	0	0	0	0	0	0	0	0	1	0	0	0	0	0	0	0	0	0	0	0
ASV321	Eukaryota;TSAR;Alveolata;Dinoflagellata;Dinophyceae	0	0	94	0	0	0	0	0	0	0	0	0	0	0	0	0	0	0	0	0	0	0	0	0	0	0	0	0	0	0	0	0	0	0	0	0	0	0	7	0	0	0	0	0	0	0	0	0
ASV322	Eukaryota;Archaeplastida;Chlorophyta;Chlorophyta_X;Mamiellophyceae;Mamiellales;Mamiellaceae;Micromonas;Micromonas_clade_B4	0	0	0	0	0	0	0	0	0	0	0	0	0	0	0	0	0	19	0	0	3	0	0	4	0	0	24	3	0	0	0	0	0	0	0	0	0	0	0	0	0	0	0	0	0	5	0	0
ASV323	Eukaryota;TSAR;Alveolata;Ciliophora;Litostomatea;Haptoria_5;Pleurostomatida;Pleurostomatida_X;Pleurostomatida_X_sp.	0	0	0	0	0	0	0	0	0	0	0	0	0	0	0	0	0	0	0	0	0	0	0	0	0	0	0	0	101	6	30	0	6	13	3	17	13	0	0	4	1	6	0	0	0	0	0	0
ASV324	Eukaryota;TSAR;Stramenopiles;Gyrista;Mediophyceae;Chaetocerotales;Chaetocerotaceae;Chaetoceros;Chaetoceros_minimus	0	0	52	0	0	0	0	0	0	0	1	0	0	0	0	0	40	0	0	0	0	0	12	0	0	2	0	0	0	0	3	0	0	0	0	0	0	0	23	0	0	0	0	0	43	0	0	3
ASV325	Eukaryota;TSAR;Alveolata;Ciliophora;Spirotrichea;Oligotrichida;Tontoniidae;Pseudotontonia	0	0	0	0	0	0	0	0	0	0	0	0	0	0	0	0	0	6	0	0	0	0	0	0	0	0	0	0	15	0	5	0	0	0	2	0	2	0	0	0	0	0	0	0	0	15	0	5
ASV326	Eukaryota;TSAR;Alveolata;Ciliophora;Spirotrichea;Choreotrichida;Choreotrichida_X;Choreotrichida_XX;Choreotrichida_XX_sp.	0	0	0	0	0	0	0	0	0	0	0	0	0	0	0	0	0	0	0	0	0	0	0	0	0	0	3	0	0	0	0	0	0	0	0	0	0	0	0	0	0	0	0	0	0	0	0	0
ASV327	Eukaryota;TSAR;Stramenopiles;Bigyra;Sagenista;Labyrinthulomycetes;Labyrinthulomycetes_LAB15;Labyrinthulomycetes_LAB15_X;Labyrinthulomycetes_LAB15_X_sp.	0	0	0	0	0	0	0	0	0	3	0	0	0	5	0	0	0	0	0	0	0	0	0	0	0	0	0	0	39	38	25	6	5	30	18	19	6	0	0	5	1	0	2	0	0	0	0	0
ASV328	Eukaryota;TSAR;Rhizaria;Radiolaria;Polycystinea;Spumellaria;Astrosphaeridae;Heliosphaera;Heliosphaera_sp.	0	0	0	44	13	0	14	0	52	0	6	64	13	0	22	0	0	0	0	0	0	0	0	0	0	0	0	0	0	0	0	0	0	0	0	0	0	0	0	0	0	0	0	0	0	0	0	0
ASV329	Eukaryota;TSAR;Alveolata;Ciliophora;Spirotrichea;Choreotrichida-Tintinnina;Tintinnidae	0	0	16	0	0	10	0	0	0	0	0	0	0	0	0	0	0	0	0	0	0	0	0	0	0	0	0	0	0	0	0	0	1	0	0	0	17	47	90	13	3	18	6	8	0	0	0	0
ASV330	Eukaryota;TSAR;Rhizaria;Cercozoa;Filosa-Thecofilosea;Cryomonadida	0	7	2	0	11	0	7	34	0	0	0	0	14	0	0	14	0	0	0	0	0	0	0	0	0	0	0	0	0	0	0	0	30	0	0	48	11	0	0	9	36	13	0	54	0	0	0	0
ASV331	Eukaryota;TSAR;Alveolata;Ciliophora;Oligohymenophorea;OLIGO5;OLIGO5_X;OLIGO5_XX;OLIGO5_XX_sp.	0	0	0	0	0	0	0	0	0	0	0	0	0	0	0	0	0	0	0	0	0	0	0	0	0	0	0	0	9	0	0	19	15	17	19	0	3	0	0	5	0	0	17	0	0	0	0	0
ASV332	Eukaryota;TSAR;Rhizaria;Cercozoa;Phaeodarea;Phaeocalpida;Porospathidae;Porospathis;Porospathis_holostoma	0	4	0	0	0	3	0	0	0	0	0	0	0	0	0	0	0	0	0	0	0	0	0	0	0	0	0	0	0	0	0	12	0	10	14	0	20	20	14	6	4	64	43	26	0	0	0	0
ASV333	Eukaryota;TSAR;Rhizaria;Cercozoa;Filosa-Thecofilosea;Cryomonadida	0	0	0	0	0	0	0	0	0	0	0	0	0	0	0	0	0	0	27	0	4	121	0	0	30	0	0	70	0	0	0	0	0	0	0	0	0	0	0	0	0	0	0	19	0	0	15	0
ASV334	Eukaryota;TSAR;Alveolata;Ciliophora;Spirotrichea;Oligotrichida;Strombidiidae	0	0	0	0	0	0	0	0	0	0	0	0	0	0	0	0	0	0	0	0	0	0	0	0	0	0	0	0	13	0	16	38	11	16	44	0	0	0	0	12	0	25	0	0	0	0	0	0
ASV335	Eukaryota;Archaeplastida;Rhodophyta;Rhodophyta_X;Florideophyceae;Rhodymeniales;Rhodymeniales_X;Champia	0	0	0	0	0	0	0	0	0	0	0	0	0	0	0	0	0	61	0	0	117	0	0	57	4	3	58	0	0	0	0	0	0	0	0	0	0	0	0	0	0	0	0	0	0	0	0	0
ASV336	Eukaryota;TSAR;Alveolata;Dinoflagellata;Syndiniales;Dino-Group-I;Dino-Group-I-Clade-8;Dino-Group-I-Clade-8_X;Dino-Group-I-Clade-8_X_sp.	15	1	0	8	16	28	23	16	0	5	11	16	13	14	9	9	0	0	0	0	0	0	0	0	0	0	0	0	5	4	8	6	2	6	0	0	6	0	0	2	0	4	4	0	0	0	0	0
ASV337	Eukaryota;Haptista;Haptophyta;Haptophyta_X;Prymnesiophyceae;Prymnesiales;Chrysochromulinaceae;Chrysochromulina;Chrysochromulina_sp.	0	0	0	0	0	0	0	0	0	0	0	0	0	0	0	0	0	19	0	0	0	0	14	0	10	6	0	0	0	0	0	0	0	0	0	0	0	0	0	0	0	0	0	0	39	11	8	18
ASV338	Eukaryota;TSAR;Rhizaria;Radiolaria;RAD-C;RAD-C_X;RAD-C_Xb;RAD-C_Xb_X;RAD-C_Xb_X_sp.	7	0	0	0	3	6	12	10	0	0	0	1	7	3	14	7	0	0	0	0	0	0	0	0	0	0	0	0	8	14	9	10	11	8	21	17	2	0	0	10	7	8	20	13	0	0	0	0
ASV339	Eukaryota;TSAR;Rhizaria;Radiolaria;RAD-B;RAD-B_X;RAD-B_X_Group-Ib;RAD-B_X_Group-Ib_X;RAD-B_X_Group-Ib_X_sp.	4	0	0	10	5	4	10	1	15	0	7	11	7	18	17	10	0	0	0	0	0	0	0	0	0	0	0	0	0	0	0	18	5	6	16	2	0	0	0	7	0	0	7	0	0	0	0	0
ASV340	Eukaryota;TSAR;Alveolata;Dinoflagellata;Dinophyceae;Dinophysiales;Oxyphysiaceae;Phalachroma	0	56	20	0	15	0	0	0	0	0	0	0	0	0	0	0	0	38	0	0	18	0	0	0	0	0	0	0	0	0	0	0	21	0	0	0	0	21	0	0	15	0	0	0	0	4	0	0
ASV341	Eukaryota;TSAR;Alveolata;Dinoflagellata;Dinophyceae	0	0	0	0	0	0	0	0	0	0	0	0	0	0	0	0	0	0	9	107	0	0	17	0	5	108	0	0	0	0	0	0	0	0	0	0	0	0	0	0	0	0	0	0	0	0	2	0
ASV342	Eukaryota;TSAR;Rhizaria;Cercozoa;Filosa-Imbricatea;Filosa-Imbricatea_X;Novel-clade-2;Novel-clade-2_X;Novel-clade-2_X_sp.	6	0	0	0	4	0	1	5	1	1	1	0	2	0	1	0	0	0	0	0	0	0	0	0	0	0	0	0	7	24	17	12	21	21	20	22	11	0	0	0	15	10	8	9	0	0	0	0
ASV343	Eukaryota;Archaeplastida;Rhodophyta;Rhodophyta_X;Florideophyceae;Gelidiales;Gelidiales_X;Pterocladiella	0	0	0	0	0	0	0	0	0	0	0	0	0	0	0	0	0	0	3	1	5	0	0	0	0	0	3	3	0	0	0	0	0	0	0	0	0	0	0	0	0	0	0	0	0	1	8	6
ASV344	Eukaryota;TSAR;Alveolata;Dinoflagellata;Dinophyceae	0	0	0	0	11	3	0	12	0	0	0	0	12	4	0	0	0	8	0	0	6	0	0	0	0	0	1	0	0	11	10	0	14	8	0	34	0	0	0	0	19	7	0	10	0	12	0	0
ASV345	Eukaryota;TSAR;Rhizaria;Radiolaria;Acantharea;Acantharea_1;Acantharea_1_X;Acantharea_1_XX;Acantharea_1_XX_sp.	16	0	10	5	0	5	27	0	15	0	24	18	0	12	26	0	0	0	0	0	0	0	0	0	0	0	0	0	0	0	0	0	0	0	0	0	0	0	0	0	0	0	0	0	0	0	0	0
ASV346	Eukaryota	0	0	0	0	0	0	0	0	0	0	0	0	0	0	0	0	0	0	0	234	0	0	21	0	0	0	0	0	0	0	0	0	0	0	0	0	0	0	0	0	0	0	0	0	0	0	0	24
ASV347	Eukaryota;TSAR;Stramenopiles;Gyrista;Bacillariophyceae;Naviculales;Naviculaceae;Navicula	0	4	47	0	0	2	0	0	0	0	0	0	0	0	0	0	0	0	0	0	0	0	0	0	0	0	0	0	0	0	0	0	0	9	0	0	0	75	31	0	0	17	11	5	3	0	0	0
ASV348	Eukaryota;TSAR;Rhizaria;Radiolaria;RAD-C;RAD-C_X;RAD-C_Xb;RAD-C_Xb_X;RAD-C_Xb_X_sp.	2	0	0	0	6	6	0	8	0	0	0	0	0	5	0	0	0	0	0	0	0	0	0	0	0	0	0	0	0	7	10	11	8	5	10	12	1	0	0	11	12	12	9	7	0	0	0	0
ASV349	Eukaryota;TSAR;Alveolata;Dinoflagellata;Dinophyceae	0	3	6	0	9	0	0	0	0	2	3	0	0	0	0	0	0	0	0	0	0	0	0	0	0	0	0	0	21	27	8	7	20	12	7	9	14	16	0	7	25	0	0	9	0	0	0	0
ASV350	Eukaryota;TSAR;Alveolata;Ciliophora;Spirotrichea;Choreotrichida-Tintinnina;Tintinnidae;Tintinnidae_X;Tintinnidae_X_sp.	0	0	17	0	0	5	0	0	0	0	0	0	0	0	0	0	0	6	0	0	0	0	0	1	0	0	0	0	3	0	15	0	0	9	1	0	10	28	32	0	12	30	5	11	0	11	0	5
ASV351	Eukaryota;TSAR;Alveolata;Dinoflagellata;Dinophyceae	8	0	0	9	0	10	5	0	0	0	0	1	1	0	2	0	0	0	0	0	0	0	0	0	0	0	0	0	0	0	3	5	0	0	0	0	6	0	0	0	0	0	4	0	0	0	0	0
ASV352	Eukaryota;TSAR;Rhizaria;Radiolaria;Polycystinea;Nassellaria;Collophidiidae	0	0	0	110	0	0	11	0	0	0	0	62	0	0	31	0	0	0	0	0	0	0	0	0	0	0	0	0	0	0	0	0	0	0	0	0	0	0	0	0	0	0	0	0	0	0	0	0
ASV353	Eukaryota;TSAR;Alveolata;Dinoflagellata;Dinophyceae	0	0	0	0	0	0	0	0	0	0	0	0	0	0	0	0	0	10	0	0	5	6	0	6	0	0	11	7	0	0	0	0	0	0	0	0	0	0	0	0	0	0	0	0	0	35	0	0
ASV354	Eukaryota;TSAR;Alveolata;Dinoflagellata;Dinophyceae	0	0	0	0	0	0	0	0	0	0	0	0	0	0	0	0	0	57	5	0	14	0	0	33	12	0	28	0	0	10	0	0	0	0	0	0	0	0	0	0	0	0	0	0	0	29	11	0
ASV355	Eukaryota;TSAR;Alveolata;Ciliophora;Spirotrichea;Oligotrichida;Strombidiidae	0	0	0	0	0	0	0	0	0	0	0	0	0	7	0	0	0	0	5	0	0	0	0	0	0	0	0	11	14	9	12	5	3	1	3	5	0	0	0	4	1	0	1	0	0	9	0	14
ASV356	Eukaryota;TSAR;Rhizaria;Radiolaria;Polycystinea;Nassellaria;Sphaerozoidae	127	0	0	6	9	0	25	6	0	0	0	13	23	0	0	11	0	0	0	0	0	0	0	0	0	0	0	0	0	0	0	0	0	0	0	0	0	0	0	0	0	0	0	0	0	0	0	0
ASV357	Eukaryota;TSAR;Alveolata;Dinoflagellata;Syndiniales;Dino-Group-I;Dino-Group-I-Clade-2;Dino-Group-I-Clade-2_X;Dino-Group-I-Clade-2_X_sp.	2	0	2	7	8	4	5	2	4	9	6	9	20	16	10	17	0	0	0	0	0	0	0	0	0	0	0	0	0	4	2	7	1	3	3	5	0	0	0	0	0	0	3	0	0	0	0	0
ASV358	Eukaryota;TSAR;Alveolata;Dinoflagellata;Dinophyceae	56	0	0	71	0	4	0	0	0	0	0	65	0	2	0	6	0	0	0	0	0	0	0	0	0	0	0	0	0	0	0	0	0	0	0	0	0	0	0	0	0	0	0	0	0	0	0	0
ASV359	Eukaryota;TSAR;Alveolata;Dinoflagellata;Dinophyceae	8	0	1	10	11	6	13	31	0	0	0	4	5	15	3	0	0	0	0	0	0	0	0	0	0	0	0	0	19	27	18	2	1	0	1	7	5	0	0	7	5	5	2	0	0	0	0	0
ASV360	Eukaryota;TSAR;Stramenopiles;Gyrista;Bacillariophyceae;Naviculales;Naviculaceae;Navicula	0	6	9	0	0	0	0	3	0	0	0	0	0	0	0	0	31	0	0	0	16	0	0	0	0	0	9	0	0	0	0	0	0	0	0	0	12	23	12	0	0	14	0	0	19	0	0	0
ASV361	Eukaryota;TSAR;Rhizaria;Radiolaria;Polycystinea;Nassellaria;Lophophaenidae;Peromelissa;Peromelissa_tricuspidata	0	0	0	0	0	0	0	0	0	0	0	4	0	1	0	4	0	0	0	0	0	0	0	0	0	0	0	0	0	0	0	0	0	21	15	0	27	25	0	49	24	31	31	35	0	0	0	0
ASV362	Eukaryota;TSAR;Rhizaria;Cercozoa;Chlorarachniophyceae;Chlorarachnida;Minorisa-lineage;Minorisa-lineage_X;Minorisa-lineage_X_sp.	0	0	0	0	0	0	0	0	0	0	0	0	0	0	0	0	0	0	26	0	0	9	0	0	32	0	0	7	0	0	0	0	0	0	0	0	0	0	0	0	0	0	0	0	0	0	53	0
ASV363	Eukaryota;Haptista;Haptophyta;Haptophyta_X;Prymnesiophyceae;Prymnesiales;Prymnesiaceae	0	0	0	0	0	0	0	0	0	4	0	0	0	0	0	0	0	0	0	0	0	0	0	0	4	0	0	0	22	18	21	16	9	15	12	8	11	0	0	14	2	0	7	0	0	0	0	0
ASV364	Eukaryota;Archaeplastida;Chlorophyta;Chlorophyta_X;Mamiellophyceae;Mamiellales;Bathycoccaceae;Bathycoccus	0	0	0	0	0	0	0	0	0	0	0	0	0	0	0	0	0	9	0	0	7	0	0	5	0	13	33	0	0	0	0	0	0	0	0	0	0	0	0	0	0	0	0	0	0	0	0	0
ASV365	Eukaryota;TSAR;Rhizaria;Cercozoa;Filosa-Imbricatea;Euglyphida;Cyphoderiidae;Cyphoderia;Cyphoderia_sp.	0	0	0	0	0	0	0	0	0	0	0	0	0	0	0	0	0	0	16	0	9	0	0	0	0	0	0	0	0	0	0	8	0	0	20	0	0	0	4	25	0	30	33	7	0	0	45	0
ASV366	Eukaryota;TSAR;Rhizaria;Radiolaria;Acantharea;Acantharea_1;Acantharea_1_X;Acantharea_1_XX;Acantharea_1_XX_sp.	3	0	0	0	5	0	3	0	8	2	9	1	0	4	8	8	0	0	0	0	0	0	0	0	0	0	0	0	7	3	7	0	1	4	14	12	25	0	0	33	17	14	8	6	0	0	0	0
ASV367	Eukaryota;Archaeplastida;Picozoa;Picozoa_X;Picozoa_XX;Picozoa_XXX;Picozoa_XXXX;Picozoa_XXXXX;Picozoa_XXXXX_sp.	0	0	0	0	0	0	0	0	0	0	0	0	0	0	0	0	0	0	9	0	0	19	0	0	29	0	0	24	0	0	0	0	0	0	0	0	0	0	0	0	0	0	0	0	0	0	18	0
ASV368	Eukaryota;TSAR;Stramenopiles;Gyrista;Bacillariophyceae	0	0	0	0	0	0	0	0	0	0	0	0	0	0	0	0	0	0	0	0	0	34	0	0	0	0	0	23	0	0	0	0	0	0	0	0	0	0	0	0	0	0	0	0	4	0	5	17
ASV369	Eukaryota;TSAR;Alveolata;Dinoflagellata;Dinophyceae	0	0	0	0	0	0	0	0	0	0	0	0	0	0	0	0	0	0	0	0	0	0	0	0	0	0	0	0	29	37	0	0	17	12	26	51	24	0	8	0	0	0	0	0	0	0	0	0
ASV370	Eukaryota;TSAR;Alveolata;Dinoflagellata;Syndiniales;Dino-Group-I;Dino-Group-I-Clade-4;Dino-Group-I-Clade-4_X;Dino-Group-I-Clade-4_X_sp.	3	0	10	13	17	12	8	21	4	6	0	7	12	0	10	16	0	0	4	0	0	0	0	0	0	0	0	0	8	0	8	6	2	15	3	9	3	0	0	0	0	0	8	0	0	0	0	0
ASV371	Eukaryota;TSAR;Rhizaria;Cercozoa;Filosa-Thecofilosea;Ventricleftida;CCW10-lineage;CCW10-lineage_X;CCW10-lineage_X_sp.	0	0	0	0	0	0	0	0	0	0	0	0	0	0	0	0	0	0	9	1	14	24	3	3	0	0	8	0	0	0	5	0	0	0	0	0	0	0	0	0	0	3	0	0	3	0	12	6
ASV372	Eukaryota;TSAR;Rhizaria;Cercozoa;Phaeodarea;Phaeogromida;Medusettidae;Medusetta;Medusetta_parthenopaea	0	6	74	0	0	27	0	0	0	0	0	0	0	0	0	0	0	0	0	0	0	0	0	0	0	0	0	0	0	0	0	0	10	0	0	0	0	32	0	0	0	11	0	0	0	0	0	0
ASV373	Eukaryota;TSAR;Alveolata	0	0	0	0	0	1	0	0	0	3	0	3	7	80	11	28	0	0	0	0	0	0	0	0	0	0	0	0	0	5	2	1	1	5	3	4	0	0	0	0	0	0	0	0	0	0	0	0
ASV374	Eukaryota;TSAR;Rhizaria;Radiolaria;RAD-B;RAD-B_X;RAD-B_X_Group-IV_X;RAD-B_X_Group-IV_XX;RAD-B_X_Group-IV_XX_sp.	0	0	0	6	0	0	0	0	0	0	0	0	0	0	0	0	0	0	0	0	0	0	0	0	0	0	0	0	0	0	0	9	3	8	15	0	11	46	61	11	18	24	11	22	0	0	0	0
ASV375	Eukaryota;TSAR;Alveolata;Dinoflagellata;Dinophyceae;Peridiniales	0	0	0	0	0	0	0	0	0	8	0	0	0	0	0	0	0	0	0	0	0	0	0	0	0	0	0	0	0	76	0	0	0	0	0	13	0	0	0	0	0	0	0	9	0	7	0	0
ASV376	Eukaryota;Haptista;Haptophyta;Haptophyta_X;Prymnesiophyceae;Prymnesiales;Prymnesiaceae	0	0	0	0	0	5	0	0	0	0	0	0	4	13	0	0	0	0	0	0	0	0	0	0	0	0	0	0	0	0	12	16	0	36	6	0	0	0	0	0	11	8	2	0	3	3	0	8
ASV377	Eukaryota;TSAR;Alveolata;Ciliophora;Oligohymenophorea;OLIGO5;OLIGO5_X;OLIGO5_XX;OLIGO5_XX_sp.	0	0	0	0	0	0	0	8	0	0	0	0	0	0	0	0	0	0	0	0	0	0	0	0	0	0	0	0	7	15	0	0	61	26	43	33	0	0	0	0	6	0	0	0	0	0	0	0
ASV378	Eukaryota;TSAR;Rhizaria;Radiolaria;Acantharea;Acantharea_B;Acantharea_B2;Phyllostaurus_B2;Phyllostaurus_B2_echinoides	35	1	0	17	0	0	17	2	4	7	0	9	0	0	6	0	0	0	0	0	0	0	0	0	0	0	0	0	13	9	0	6	0	0	12	2	17	0	0	8	0	0	13	3	0	0	0	0
ASV379	Eukaryota;TSAR;Alveolata;Ciliophora;Spirotrichea;Oligotrichida;Strombidiidae	0	0	0	0	0	0	0	0	0	0	0	0	0	0	0	0	0	0	0	0	0	0	0	0	0	0	0	0	16	8	10	22	15	16	26	0	10	0	0	27	20	21	16	0	0	0	0	0
ASV380	Eukaryota;TSAR;Alveolata;Dinoflagellata;Dinophyceae	0	0	0	0	0	0	0	0	0	0	0	0	0	0	0	0	3	9	0	4	4	5	22	5	0	8	6	0	0	0	0	0	0	0	0	0	0	0	0	0	0	0	0	0	11	14	0	11
ASV381	Eukaryota;Archaeplastida;Rhodophyta;Rhodophyta_X;Florideophyceae;Ceramiales;Rhodomelaceae;Chondrophycus;Chondrophycus_succisus	0	0	0	0	0	0	0	0	0	0	0	0	0	0	0	0	0	0	26	0	0	12	0	6	10	0	0	5	0	0	0	0	0	0	0	0	0	0	0	0	0	0	0	0	0	6	15	5
ASV382	Eukaryota;TSAR;Alveolata;Ciliophora;Prostomatea;Prorodontida;Urotrichidae;Urotricha;Urotricha_sp.	0	0	0	0	0	0	0	0	0	0	0	0	0	0	0	0	0	0	16	0	0	0	0	0	17	0	0	0	0	0	0	0	0	0	0	0	0	0	0	0	0	0	0	0	0	0	114	0
ASV383	Eukaryota;TSAR;Rhizaria;Cercozoa;Chlorarachniophyceae;Chlorarachnida;Chlorarachnida_X	0	0	0	0	0	0	0	0	0	0	0	0	0	0	0	0	0	0	0	13	0	0	29	0	0	0	0	0	0	0	0	0	0	0	0	0	0	0	0	0	0	0	0	0	21	0	0	36
ASV384	Eukaryota;TSAR;Alveolata;Dinoflagellata;Dinophyceae	10	0	2	0	5	17	0	5	0	6	2	0	3	2	0	0	0	0	0	0	0	0	0	0	0	0	0	0	15	13	14	0	10	6	8	0	6	0	0	0	0	0	0	0	0	0	0	0
ASV385	Eukaryota;TSAR;Alveolata;Ciliophora;Oligohymenophorea;OLIGO5;OLIGO5_X;OLIGO5_XX;OLIGO5_XX_sp.	0	0	4	4	0	0	0	0	0	0	0	0	0	0	0	0	0	0	0	0	0	0	0	0	0	0	0	0	19	10	14	29	14	12	21	12	4	0	0	16	0	8	10	6	0	0	0	0
ASV386	Eukaryota;TSAR;Alveolata;Ciliophora;Spirotrichea;Oligotrichida;Strombidiidae;Strombidiidae_X;Strombidiidae_X_sp.	0	0	0	0	0	0	0	0	0	0	0	2	0	0	0	0	0	0	0	0	0	0	0	0	0	0	0	0	12	22	10	11	24	16	9	29	6	0	0	4	7	0	5	0	0	3	0	0
ASV387	Eukaryota;TSAR;Rhizaria;Cercozoa	0	2	0	0	0	0	2	10	0	0	0	0	0	0	0	0	0	0	0	0	0	0	0	0	0	0	0	0	0	1	0	4	7	0	14	25	13	4	0	13	9	0	29	34	0	0	0	0
ASV388	Eukaryota;TSAR;Alveolata;Dinoflagellata;Syndiniales;Dino-Group-I;Dino-Group-I-Clade-2;Dino-Group-I-Clade-2_X;Dino-Group-I-Clade-2_X_sp.	2	0	9	4	5	17	15	1	4	5	0	10	14	20	12	13	0	0	0	0	0	0	0	0	0	0	0	0	3	2	0	0	0	0	2	3	0	0	0	0	0	0	0	0	0	0	0	0
ASV389	Eukaryota;TSAR	0	0	8	1	0	0	0	0	0	0	0	0	1	0	0	0	0	0	0	0	0	0	0	0	0	0	0	0	0	0	0	23	1	7	0	7	19	27	11	14	12	54	20	21	0	0	0	0
ASV390	Eukaryota;TSAR;Stramenopiles;Gyrista;Mediophyceae;Thalassiosirales;Thalassiosiraceae	0	0	4	0	0	6	0	0	0	0	0	0	0	3	0	0	0	0	0	0	0	0	0	0	0	0	0	0	0	0	0	0	0	55	0	0	0	0	17	0	0	88	6	0	0	0	0	0
ASV391	Eukaryota;TSAR;Alveolata;Dinoflagellata;Dinophyceae	6	0	0	21	14	26	18	14	0	0	12	10	12	21	11	17	0	0	0	0	0	0	0	0	0	0	0	0	2	0	0	1	0	0	0	0	6	0	0	0	0	0	2	0	0	0	0	0
ASV392	Eukaryota;TSAR;Rhizaria;Radiolaria;Radiolaria_X;Radiolaria_XX;Radiolaria_XXX;Radiolaria_XXXX;Radiolaria_XXXX_sp.	19	3	3	8	12	24	7	9	4	2	31	8	16	12	0	6	0	0	0	0	0	0	0	0	0	0	0	0	0	0	1	0	0	0	4	1	0	0	0	0	0	0	0	0	0	0	0	0
ASV393	Eukaryota	0	0	0	0	0	0	0	0	0	0	0	0	0	0	0	0	0	0	0	0	0	0	0	0	0	0	0	0	0	0	0	91	0	0	17	0	0	0	0	0	0	11	33	19	0	0	0	0
ASV394	Eukaryota;TSAR;Stramenopiles;Gyrista;Bacillariophyceae;Bacillariales;Bacillariaceae;Pseudo-nitzschia	0	0	0	0	0	0	0	0	0	0	0	0	0	0	0	0	78	0	0	0	0	0	41	0	0	0	0	0	0	0	0	0	0	0	0	0	0	0	0	0	0	0	0	0	59	0	0	0
ASV395	Eukaryota;Haptista;Haptophyta;Haptophyta_X;Prymnesiophyceae	0	0	0	0	4	0	0	0	0	0	0	0	0	0	0	0	0	0	0	0	0	0	0	0	0	0	0	0	0	0	0	0	24	0	9	0	5	0	0	6	63	0	19	0	0	0	48	0
ASV396	Eukaryota;TSAR;Alveolata;Dinoflagellata;Dinophyceae	0	0	0	0	0	0	0	0	0	0	0	0	0	0	0	0	11	0	0	90	10	0	15	0	0	38	0	0	0	0	0	0	0	0	0	0	0	0	0	0	0	0	0	0	0	0	0	13
ASV397	Eukaryota;TSAR;Stramenopiles;Gyrista;Coscinodiscophyceae;Coscinodiscales;Heliopeltaceae;Actinoptychus;Actinoptychus_undulatus	0	0	0	0	0	0	0	0	0	0	0	0	0	0	0	0	6	0	0	0	2	18	0	0	0	2	0	7	0	0	0	0	0	1	0	0	0	0	0	0	0	0	0	0	13	0	0	39
ASV398	Eukaryota;TSAR;Alveolata;Dinoflagellata;Syndiniales;Dino-Group-III;Dino-Group-III_X;Dino-Group-III_XX;Dino-Group-III_XX_sp.	0	0	0	0	0	0	0	0	0	0	2	6	0	2	4	0	0	0	0	0	0	0	0	0	0	0	0	0	25	8	13	15	7	11	9	21	19	0	0	18	4	0	4	0	0	0	0	0
ASV399	Eukaryota;TSAR;Telonemia;Telonemia_X;Telonemia_XX;Telonemia_XXX;Telonemia-Group-2;Telonemia-Group-2_X;Telonemia-Group-2_X_sp.	0	0	0	0	0	0	0	0	0	0	0	0	0	0	0	0	0	0	1	7	0	0	0	0	2	1	5	8	0	0	0	0	0	0	0	0	0	0	0	0	0	0	0	0	3	2	7	36
ASV400	Eukaryota;Cryptista;Kathablepharidacea;Kathablepharida;Kathablepharidea;Kathablepharidida;Kathablepharidida_X;Kathablepharidida_XX;Kathablepharidida_XX_sp.	0	0	0	0	0	0	0	0	0	0	0	0	0	0	0	0	0	0	40	0	0	25	0	0	52	0	0	30	0	0	0	0	0	0	0	0	0	0	0	0	0	0	0	0	0	0	18	0
ASV401	Eukaryota;TSAR;Alveolata;Dinoflagellata;Dinophyceae;Suessiales;Suessiaceae;Biecheleria;Biecheleria_cincta	0	0	0	0	0	0	0	0	0	0	0	0	0	0	0	0	0	0	0	0	0	0	0	0	0	0	0	0	0	0	0	0	0	0	0	0	0	0	0	0	0	0	0	0	6	89	0	10
ASV402	Eukaryota;TSAR;Alveolata;Dinoflagellata;Syndiniales;Dino-Group-I;Dino-Group-I_X;Dino-Group-I_XX;Dino-Group-I_XX_sp.	22	2	0	19	22	26	11	16	0	7	7	15	6	9	0	10	0	0	0	0	0	0	0	0	0	0	0	0	0	0	0	0	0	0	0	0	0	0	0	0	0	0	0	0	0	0	0	0
ASV403	Eukaryota;TSAR;Alveolata;Ciliophora;Spirotrichea;Oligotrichida;Strombidiidae;Strombidiidae_X;Strombidiidae_X_sp.	0	0	0	0	0	0	0	0	0	0	0	0	0	0	0	0	0	0	0	0	0	0	0	0	0	0	0	0	0	0	0	0	0	0	0	14	0	0	0	0	0	0	0	0	0	0	0	0
ASV404	Eukaryota;TSAR;Rhizaria;Radiolaria;Polycystinea;Nassellaria;Collodaria_X;Collodaria_XX;Collodaria_XX_sp.	0	0	0	0	0	56	38	50	0	0	0	0	8	57	8	48	0	0	0	0	0	0	0	0	0	0	0	0	0	0	0	0	0	0	0	0	0	0	0	0	0	0	0	0	0	0	0	0
ASV405	Eukaryota;TSAR;Alveolata;Ciliophora;Oligohymenophorea;OLIGO5;OLIGO5_X;OLIGO5_XX;OLIGO5_XX_sp.	0	0	0	0	0	0	0	0	0	0	0	0	0	0	0	0	0	0	0	0	0	0	0	0	0	0	0	0	18	10	0	23	23	21	21	47	0	0	0	0	0	0	0	0	0	0	0	0
ASV406	Eukaryota;Haptista;Haptophyta;Haptophyta_X;Prymnesiophyceae;Prymnesiales;Chrysochromulinaceae;Chrysochromulina;Chrysochromulina_sp.	0	0	0	0	0	0	0	0	0	0	0	0	0	0	0	0	0	0	0	0	0	0	0	0	0	0	0	0	18	15	8	6	15	10	0	22	0	0	0	5	5	0	0	0	0	3	10	0
ASV407	Eukaryota;Archaeplastida;Picozoa;Picozoa_X;Picozoa_XX;Picozoa_XXX;Picozoa_XXXX;Picozoa_XXXXX;Picozoa_XXXXX_sp.	0	0	0	0	0	0	0	0	0	5	0	0	0	0	0	0	0	0	8	0	0	0	0	8	19	0	9	0	0	4	0	0	0	0	0	0	0	0	0	0	4	0	0	0	0	9	18	0
ASV408	Eukaryota;TSAR;Rhizaria;Cercozoa;Filosa-Thecofilosea;Cryomonadida;Protaspa-lineage;Protaspa-lineage_X;Protaspa-lineage_X_sp.	0	0	0	0	0	0	0	0	0	0	0	0	0	0	0	0	0	32	0	0	13	0	0	2	16	0	36	0	0	0	0	0	0	0	0	0	0	0	0	0	0	0	0	0	0	29	7	0
ASV409	Eukaryota;TSAR;Alveolata;Dinoflagellata;Dinophyceae	4	0	0	7	0	7	0	3	0	0	0	0	0	0	0	0	0	0	0	0	0	0	0	0	0	0	0	0	9	3	0	10	0	15	0	0	13	0	0	9	9	16	9	11	0	0	0	0
ASV410	Eukaryota;TSAR;Rhizaria;Cercozoa;Filosa-Thecofilosea;Cryomonadida;Protaspa-lineage;Protaspa-lineage_X;Protaspa-lineage_X_sp.	9	2	0	0	0	0	0	0	0	0	0	0	0	0	0	0	0	12	8	5	24	0	0	0	0	0	9	0	0	0	0	11	0	0	0	0	7	14	0	0	0	0	0	0	10	12	0	9
ASV411	Eukaryota;TSAR;Stramenopiles;Gyrista;Phaeophyceae;Phaeophyceae_X;Phaeophyceae_XX	0	0	0	0	0	0	0	0	0	0	0	0	0	0	0	0	0	0	6	0	9	22	0	17	9	0	8	202	0	0	0	0	0	0	0	0	0	0	0	0	0	0	0	0	0	0	0	0
ASV412	Eukaryota;TSAR;Alveolata;Dinoflagellata;Dinophyceae	0	0	0	0	0	0	0	22	0	6	0	0	0	0	0	15	0	0	0	0	0	0	0	0	0	0	0	0	0	0	0	0	0	0	0	20	0	0	0	0	0	0	0	17	0	0	0	0
ASV413	Eukaryota;TSAR;Rhizaria;Radiolaria;Polycystinea;Nassellaria	1	0	2	7	0	0	1	0	4	3	1	5	6	6	0	0	0	0	0	0	0	0	0	0	0	0	0	4	3	0	0	0	0	0	0	3	0	0	3	0	2	10	0	4	0	0	0	0
ASV414	Eukaryota;Haptista;Haptophyta;Haptophyta_X;Prymnesiophyceae;Prymnesiales;Prymnesiaceae;Prymnesium;Prymnesium_sp.	0	0	0	0	0	0	0	0	0	0	0	0	0	0	0	0	0	9	0	0	6	0	0	0	0	0	4	0	0	0	0	0	0	0	0	0	0	0	0	0	0	0	0	0	0	50	0	0
ASV415	Eukaryota;TSAR;Alveolata;Dinoflagellata;Dinophyceae;Gymnodiniales;Gymnodiniaceae;Gyrodinium;Gyrodinium_helveticum	0	0	0	0	0	14	0	0	0	0	0	0	0	0	0	0	0	0	98	0	0	0	0	0	174	0	0	0	0	0	0	0	0	0	0	0	0	0	0	0	0	0	0	0	0	0	17	0
ASV416	Eukaryota;TSAR;Alveolata;Ciliophora;Oligohymenophorea;OLIGO5;OLIGO5_X;OLIGO5_XX;OLIGO5_XX_sp.	0	0	0	0	0	0	0	0	0	0	0	0	0	0	0	0	0	0	0	0	0	0	0	0	0	0	0	0	6	0	0	0	2	0	4	0	0	0	0	0	0	0	5	0	0	0	0	0
ASV417	Eukaryota;TSAR;Alveolata;Ciliophora;Phyllopharyngea;Suctoria;Ephelotidae;Ephelota;Ephelota_mammillata	0	10	6	0	0	0	0	0	0	0	0	0	0	0	0	0	0	0	0	0	6	0	0	0	0	0	0	0	9	7	4	0	0	0	11	0	9	27	0	0	0	0	0	0	0	0	0	0
ASV418	Eukaryota;TSAR;Alveolata;Dinoflagellata;Syndiniales;Dino-Group-I;Dino-Group-I-Clade-2;Dino-Group-I-Clade-2_X;Dino-Group-I-Clade-2_X_sp.	9	0	29	10	21	31	0	21	0	13	5	6	0	0	0	0	0	0	0	0	0	0	0	0	0	0	0	0	0	0	0	0	0	0	0	0	0	0	0	0	0	0	0	0	0	0	0	0
ASV419	Eukaryota;TSAR;Rhizaria;Radiolaria;Polycystinea;Nassellaria;Lophophaenidae;Lophophaenidae_X;Lophophaenidae_X_sp.	0	1	0	0	2	0	0	0	4	0	0	2	6	0	3	7	0	0	0	0	0	0	0	0	0	0	0	0	0	12	0	5	6	14	4	10	6	9	17	9	18	34	12	28	0	0	0	0
ASV420	Eukaryota;Cryptista;Cryptophyta;Cryptophyta_X;Cryptophyceae;Cryptomonadales;Cryptomonadales_X;Teleaulax	0	0	0	0	0	0	0	0	0	0	0	0	0	0	0	0	0	8	0	0	0	0	0	8	0	5	14	0	0	0	0	0	0	0	0	0	0	0	0	0	0	0	0	0	0	22	0	0
ASV421	Eukaryota;Archaeplastida;Rhodophyta;Rhodophyta_X;Florideophyceae;Corallinales;Corallinales_X;Hydrolithon;Hydrolithon_gardineri	0	0	0	0	0	0	0	0	0	0	0	0	0	0	0	0	0	0	0	0	0	0	0	0	0	0	0	0	0	0	0	0	0	0	0	0	0	0	0	0	0	0	0	0	0	0	11	0
ASV422	Eukaryota;TSAR;Alveolata;Ciliophora;Spirotrichea;Oligotrichida;Tontoniidae;Pseudotontonia;Pseudotontonia_sp.	0	0	0	0	0	0	0	0	0	0	0	0	0	0	0	0	0	0	0	0	0	0	0	0	0	0	0	0	19	7	23	24	6	11	23	0	9	0	0	21	0	6	7	0	0	0	0	0
ASV423	Eukaryota;TSAR;Rhizaria;Cercozoa;Filosa-Thecofilosea;Cryomonadida;Protaspa-lineage;Protaspa-lineage_X;Protaspa-lineage_X_sp.	0	0	0	0	0	0	0	0	0	0	0	0	0	0	0	0	0	0	0	0	6	48	0	0	0	0	0	0	0	0	0	0	0	0	0	0	0	0	0	0	0	0	0	0	0	0	21	0
ASV424	Eukaryota;Obazoa;Opisthokonta;Ichthyosporea;Ichthyophonida	0	0	0	0	0	0	0	0	0	0	0	0	0	0	0	0	0	13	28	0	17	87	0	19	54	0	13	87	0	0	0	0	0	0	0	0	0	0	0	0	0	0	0	3	0	10	3	0
ASV425	Eukaryota;TSAR;Rhizaria;Radiolaria;RAD-B;RAD-B_X;RAD-B_X_Group-Ia;RAD-B_X_Group-Ia_X;RAD-B_X_Group-Ia_X_sp.	5	0	0	6	5	9	4	2	5	3	7	11	4	18	5	4	0	0	0	0	0	0	0	0	0	0	0	0	7	0	5	6	2	8	7	0	2	0	0	4	0	3	5	0	0	0	0	0
ASV426	Eukaryota;TSAR;Alveolata;Ciliophora;Oligohymenophorea;OLIGO5;OLIGO5_X;OLIGO5_XX;OLIGO5_XX_sp.	0	0	0	0	0	0	0	0	0	0	0	0	0	0	0	0	0	0	0	0	0	0	0	0	0	0	0	0	49	17	10	3	2	12	24	7	14	0	0	16	6	17	16	6	0	0	0	0
ASV427	Eukaryota;TSAR;Alveolata;Dinoflagellata;Dinophyceae	0	8	11	0	0	0	0	0	0	0	0	0	0	0	0	0	8	0	0	0	16	0	0	0	0	0	0	0	0	0	3	9	0	0	3	0	13	17	0	18	0	6	5	0	5	14	0	0
ASV428	Eukaryota;TSAR;Alveolata;Dinoflagellata;Syndiniales;Dino-Group-IV;Dino-Group-IV-Hematodinium-Group;Hematodinium;Hematodinium_sp.	0	0	0	8	0	0	0	0	0	0	0	3	0	0	0	0	0	0	0	0	0	0	0	0	0	0	0	0	11	0	3	20	13	0	13	14	9	0	0	12	0	0	0	0	0	0	0	0
ASV429	Eukaryota;TSAR;Alveolata;Ciliophora;Spirotrichea;Oligotrichida;Strombidiidae	0	0	0	0	0	0	0	0	0	0	0	0	0	0	0	0	0	8	0	0	0	0	0	4	0	0	0	0	4	0	0	0	2	0	0	0	0	0	0	0	0	0	0	0	0	13	0	0
ASV430	Eukaryota;TSAR;Stramenopiles;Stramenopiles_X;Stramenopiles_XX;Stramenopiles_XXX;Stramenopiles_XXXX;Stramenopiles_XXXXX;Stramenopiles_XXXXX_sp.	0	0	0	0	0	0	0	0	1	0	1	2	2	0	0	2	0	0	0	0	0	0	0	0	0	0	0	0	15	11	13	16	15	28	14	23	4	0	0	4	3	2	2	0	0	0	0	0
ASV431	Eukaryota;TSAR;Alveolata;Dinoflagellata;Dinophyceae	0	0	0	0	0	0	0	0	0	0	0	0	0	0	0	0	0	0	0	0	0	0	0	0	0	0	0	0	4	0	11	0	0	0	0	0	10	0	0	0	0	0	0	0	0	0	0	0
ASV432	Eukaryota;TSAR;Stramenopiles;Gyrista;Mediophyceae;Chaetocerotales;Chaetocerotaceae;Chaetoceros	1	4	2	4	5	0	2	0	0	0	0	1	2	0	0	0	0	39	0	0	2	0	0	9	0	0	3	0	0	0	0	6	1	0	3	0	0	4	0	11	13	0	8	0	0	25	1	0
ASV433	Eukaryota;TSAR;Rhizaria;Cercozoa;Filosa-Thecofilosea;Cryomonadida;Protaspa-lineage;Protaspa-lineage_X;Protaspa-lineage_X_sp.	0	0	4	0	0	0	0	0	0	0	0	0	0	0	0	0	0	54	12	0	0	0	0	16	32	0	0	0	0	0	0	0	0	0	0	0	0	0	0	0	0	0	0	0	0	51	19	0
ASV434	Eukaryota;TSAR;Alveolata;Ciliophora;Phyllopharyngea;Suctoria;Ephelotidae;Ephelota	0	0	0	0	0	0	0	0	0	0	0	0	0	0	0	0	0	0	0	0	27	0	0	0	2	0	9	0	0	0	0	0	0	0	0	0	0	0	0	0	0	0	0	0	0	0	0	0
ASV435	Eukaryota;TSAR;Rhizaria;Radiolaria;Polycystinea;Spumellaria	0	0	0	0	0	18	0	0	0	0	66	0	0	42	0	0	0	0	0	0	0	0	0	0	0	0	0	0	0	0	0	0	0	0	0	0	0	0	0	0	0	0	0	0	0	0	0	0
ASV436	Eukaryota;TSAR;Stramenopiles;Gyrista;Bacillariophyceae;Rhabdonematales;Tabellariaceae;Tabellaria;Tabellaria_sp.	0	0	0	0	0	0	0	0	0	0	0	0	0	0	0	0	50	3	8	0	11	0	18	8	0	2	2	12	0	0	0	0	0	0	0	0	0	0	0	0	0	0	0	0	6	0	2	19
ASV437	Eukaryota	0	0	0	0	0	0	0	0	0	0	0	0	0	0	0	0	18	0	0	8	0	0	53	0	0	13	0	0	0	0	0	0	0	0	0	0	0	0	0	0	0	0	0	0	34	0	0	0
ASV438	Eukaryota;TSAR;Rhizaria;Cercozoa;Filosa-Imbricatea;Thaumatomonadida;Thaumatomonadidae;Reckertia;Reckertia_filosa	0	0	0	0	0	0	0	0	0	0	0	0	0	0	0	0	6	0	13	0	24	0	0	0	0	0	22	0	0	0	0	0	0	0	0	0	0	0	0	0	0	0	0	0	18	0	15	0
ASV439	Eukaryota;TSAR;Alveolata;Dinoflagellata;Syndiniales;Dino-Group-III;Dino-Group-III_X;Dino-Group-III_XX;Dino-Group-III_XX_sp.	0	0	0	0	0	0	0	0	0	0	0	0	0	0	0	0	0	0	0	0	0	0	0	0	0	0	17	0	0	0	0	0	0	0	0	0	0	0	0	0	0	0	0	0	0	19	18	20
ASV440	Eukaryota;TSAR;Alveolata;Dinoflagellata;Dinophyceae;Peridiniales	0	1	0	0	0	0	0	0	0	0	0	0	0	0	0	0	0	0	0	0	0	0	0	0	0	0	0	0	0	0	0	19	3	6	7	0	26	16	19	25	18	20	23	18	0	0	0	0
ASV441	Eukaryota;Amoebozoa;Discosea;Discosea_X;Stygamoebida;Stygamoebida_X;Stygamoebida_XX;Stygamoebida_XXX;Stygamoebida_XXX_sp.	0	0	7	0	0	0	0	0	0	0	0	3	0	1	0	0	0	0	0	0	0	0	0	0	0	0	0	0	2	4	8	21	5	33	13	0	1	1	3	18	3	18	12	0	0	0	0	0
ASV442	Eukaryota;TSAR;Alveolata;Dinoflagellata;Dinophyceae	4	0	0	0	4	11	0	13	0	0	0	0	0	0	0	0	0	0	0	0	0	0	0	0	0	0	0	0	16	12	16	4	19	19	18	17	9	0	0	0	0	5	0	0	0	0	0	0
ASV443	Eukaryota;Haptista;Haptophyta;Haptophyta_X;Prymnesiophyceae;Phaeocystales;Phaeocystaceae;Phaeocystis	0	0	0	0	0	0	0	0	0	0	0	0	0	0	0	0	0	0	0	4	0	0	7	0	0	0	0	0	0	0	0	0	0	0	0	0	0	0	0	0	0	0	0	0	0	12	0	0
ASV444	Eukaryota;TSAR;Alveolata;Dinoflagellata;Dinophyceae	0	0	0	0	0	2	1	0	0	0	1	2	0	0	0	0	0	0	0	0	0	0	0	0	0	0	0	0	30	8	30	21	7	12	5	8	10	0	0	13	2	2	4	3	0	0	0	0
ASV445	Eukaryota;TSAR;Rhizaria;Radiolaria;Polycystinea;Nassellaria;Sphaerozoidae;Sphaerozoum	33	0	0	17	0	23	17	0	0	0	10	61	0	8	0	0	0	0	0	0	0	0	0	0	0	0	0	0	0	0	0	0	0	0	0	0	0	0	0	0	0	0	0	0	0	0	0	0
ASV446	Eukaryota;Archaeplastida;Rhodophyta;Rhodophyta_X;Florideophyceae;Gigartinales;Gigartinales_X;Peyssonnelia	0	0	0	0	0	0	0	0	0	0	0	0	0	0	0	0	0	0	0	37	0	0	14	0	0	30	0	0	0	0	0	0	0	0	0	0	0	0	0	0	0	0	0	0	0	0	0	6
ASV447	Eukaryota;TSAR;Rhizaria;Cercozoa;Filosa-Thecofilosea;Cryomonadida;Protaspa-lineage;Protaspa-lineage_X;Protaspa-lineage_X_sp.	0	0	0	0	0	0	0	0	0	0	0	0	0	0	0	0	0	0	0	0	0	0	0	0	0	0	28	0	0	0	0	0	0	0	0	0	0	0	0	0	0	0	0	0	0	0	0	0
ASV448	Eukaryota;TSAR;Rhizaria;Radiolaria;RAD-B;RAD-B_X;RAD-B_X_Group-Ic;RAD-B_X_Group-Ic_X;RAD-B_X_Group-Ic_X_sp.	5	0	0	0	7	12	8	0	14	3	0	0	0	15	6	0	0	0	0	0	0	0	0	0	0	0	0	0	13	8	9	0	4	16	9	0	0	0	0	0	4	5	0	0	0	0	0	0
ASV449	Eukaryota;TSAR;Alveolata;Dinoflagellata;Syndiniales;Dino-Group-I;Dino-Group-I-Clade-2;Dino-Group-I-Clade-2_X;Dino-Group-I-Clade-2_X_sp.	4	0	0	13	7	0	6	0	10	12	9	19	8	17	5	18	0	0	0	0	0	0	0	0	0	0	0	0	9	7	5	3	0	0	0	0	0	0	0	0	0	0	0	0	0	0	0	0
ASV450	Eukaryota;TSAR;Alveolata;Dinoflagellata;Dinophyceae	0	0	0	0	0	0	0	0	0	0	0	0	0	0	0	0	0	0	0	18	0	0	0	0	0	9	22	0	12	15	14	0	0	0	0	0	0	0	0	0	0	0	0	0	0	0	0	22
ASV451	Eukaryota;Haptista;Haptophyta;Haptophyta_X;Prymnesiophyceae;Prymnesiales;Chrysochromulinaceae;Chrysochromulina	0	0	0	0	0	0	0	0	0	0	0	0	0	0	0	0	0	0	0	0	0	0	0	0	8	0	0	0	0	0	0	0	0	0	0	0	0	0	0	0	0	0	0	0	0	0	15	0
ASV452	Eukaryota;TSAR;Stramenopiles;Gyrista;Mediophyceae;Thalassiosirales;Thalassiosiraceae	0	0	0	0	0	0	0	0	0	0	0	0	0	0	0	0	0	28	0	0	29	0	0	24	0	0	35	0	0	0	0	0	0	0	0	0	0	0	0	0	0	0	5	0	0	5	0	0
ASV453	Eukaryota	0	0	0	0	0	0	0	0	0	0	0	0	0	0	0	0	0	0	0	18	0	0	0	0	0	92	0	0	0	0	0	0	0	0	0	0	0	0	0	0	0	0	0	0	0	0	0	0
ASV454	Eukaryota;TSAR;Alveolata;Ciliophora;Spirotrichea;Oligotrichida	0	0	0	0	0	0	0	0	0	0	0	0	0	0	0	0	0	0	0	0	0	0	0	0	0	0	0	0	0	0	0	0	0	0	0	0	0	0	0	0	0	0	0	0	0	0	0	0
ASV455	Eukaryota;TSAR;Alveolata;Dinoflagellata;Syndiniales;Dino-Group-I;Dino-Group-I-Clade-2;Dino-Group-I-Clade-2_X;Dino-Group-I-Clade-2_X_sp.	3	0	0	20	12	10	7	5	20	7	5	14	1	18	19	11	0	0	0	0	0	0	0	0	0	0	0	0	0	0	5	0	0	0	0	0	0	0	0	0	0	0	0	0	0	0	0	0
ASV456	Eukaryota;TSAR;Rhizaria;Cercozoa;Cercozoa_X;Cercozoa_XX;Cercozoa_XXX;Cercozoa_XXXX;Cercozoa_XXXX_sp.	0	13	1	0	0	0	0	0	0	0	0	0	0	0	0	0	0	0	0	0	0	0	0	0	0	0	0	0	0	0	0	4	6	3	0	23	12	26	0	9	12	6	21	57	0	0	0	0
ASV457	Eukaryota;TSAR;Alveolata;Dinoflagellata;Dinophyceae	0	0	0	0	0	0	0	0	0	0	0	0	0	0	0	0	5	0	0	17	0	0	32	0	0	10	0	0	0	0	0	0	0	0	0	0	0	0	0	0	0	0	0	0	18	8	0	52
ASV458	Eukaryota;TSAR;Alveolata;Dinoflagellata;Syndiniales;Dino-Group-II;Dino-Group-II-Clade-7;Dino-Group-II-Clade-7_X;Dino-Group-II-Clade-7_X_sp.	8	0	0	9	0	0	0	0	3	0	2	2	9	15	5	10	0	0	0	0	0	0	0	0	0	0	0	0	9	0	11	14	0	11	12	0	4	0	0	0	0	0	0	0	0	0	0	0
ASV459	Eukaryota;TSAR;Alveolata;Ciliophora;Spirotrichea;Oligotrichida;Tontoniidae;Pseudotontonia	0	0	0	0	0	0	0	0	0	0	0	0	0	0	0	0	0	0	0	0	0	0	0	0	0	0	0	0	0	0	0	0	0	0	0	0	0	0	0	0	0	0	0	0	0	0	0	6
ASV460	Eukaryota;TSAR	0	3	0	0	0	0	0	2	0	0	0	0	0	0	0	0	0	0	0	0	0	1	0	0	0	0	0	0	0	0	2	0	0	0	0	3	0	70	30	0	7	7	14	49	0	0	0	0
ASV461	Eukaryota;TSAR;Alveolata;Dinoflagellata;Syndiniales;Dino-Group-I;Dino-Group-I-Clade-7;Dino-Group-I-Clade-7_X;Dino-Group-I-Clade-7_X_sp.	3	0	0	14	12	10	17	7	0	4	7	10	23	6	20	17	0	0	0	0	0	0	0	0	0	0	0	0	0	2	0	0	0	0	0	0	0	0	0	0	0	0	0	0	0	0	0	0
ASV462	Eukaryota;TSAR;Alveolata;Dinoflagellata;Dinophyceae;Peridiniales;Heterocapsaceae;Heterocapsa	0	0	0	0	0	0	0	0	0	0	0	0	0	0	0	0	13	0	0	10	0	0	0	0	9	15	0	0	0	0	0	0	0	0	0	0	0	0	0	0	0	0	0	0	20	10	7	16
ASV463	Eukaryota;TSAR;Rhizaria;Radiolaria;Polycystinea;Nassellaria;Collophidiidae;Colliphidium;Colliphidium_ovatum	0	0	0	0	0	51	17	0	0	0	18	14	0	60	4	0	0	0	0	0	0	0	0	0	0	0	0	0	0	0	0	0	0	0	0	0	0	0	0	0	0	0	0	0	0	0	0	0
ASV464	Eukaryota;TSAR;Rhizaria;Radiolaria;Acantharea;Acantharea_C;Acantharea_C1;Gigartacon_C1;Gigartacon_C1_muelleri	11	0	0	2	0	2	0	9	8	0	4	0	13	0	0	13	0	0	0	0	0	0	0	0	0	0	0	0	17	8	3	0	13	9	0	17	5	0	0	0	0	0	0	9	0	0	0	0
ASV465	Eukaryota;TSAR;Alveolata;Dinoflagellata;Dinophyceae;Suessiales;Suessiaceae	0	7	3	0	0	0	0	0	0	0	0	0	0	0	0	0	5	25	59	0	0	72	0	14	60	0	0	63	0	0	0	0	0	0	0	0	0	0	0	0	0	0	0	0	0	0	0	0
ASV466	Eukaryota;TSAR;Alveolata;Ciliophora;Spirotrichea;Oligotrichida;Strombidiidae;Strombidiidae_X;Strombidiidae_X_sp.	0	0	0	0	0	0	0	0	0	0	0	0	0	0	0	0	0	0	0	0	0	0	0	0	0	0	0	0	15	17	0	9	15	18	18	39	0	0	0	0	0	0	0	9	0	0	0	0
ASV467	Eukaryota;TSAR;Alveolata;Dinoflagellata;Dinophyceae	0	0	0	0	0	0	0	0	0	0	0	0	0	0	0	0	0	0	0	0	3	0	0	0	15	0	6	0	0	0	0	0	0	0	0	0	0	0	0	0	0	0	0	0	0	15	16	0
ASV468	Eukaryota;TSAR;Alveolata;Dinoflagellata;Syndiniales;Dino-Group-II	3	0	0	11	0	0	0	0	4	2	4	48	8	15	3	2	0	0	0	0	0	0	0	0	0	0	0	0	0	0	0	1	1	2	0	0	0	0	0	0	0	0	0	0	0	0	0	0
ASV469	Eukaryota;TSAR;Alveolata;Ciliophora;Oligohymenophorea;OLIGO5;OLIGO5_X;OLIGO5_XX;OLIGO5_XX_sp.	0	0	0	0	0	0	0	0	0	0	0	0	0	0	0	0	0	0	0	0	0	0	0	0	0	0	0	0	0	0	0	0	0	0	0	5	0	0	0	0	0	0	0	8	0	0	0	0
ASV470	Eukaryota;TSAR;Alveolata;Ciliophora;Spirotrichea;Oligotrichida;Strombidiidae;Strombidiidae_X;Strombidiidae_X_sp.	0	0	0	0	0	0	0	0	0	0	0	0	0	0	0	0	0	0	0	0	0	0	0	1	0	0	0	0	0	0	0	0	0	0	0	0	0	0	0	0	0	0	0	0	0	13	0	0
ASV471	Eukaryota;Cryptista;Cryptophyta;Cryptophyta_X;Cryptophyceae;Cryptophyceae_X;Basal_Cryptophyceae-2;Basal_Cryptophyceae-2_X;Basal_Cryptophyceae-2_X_sp.	0	0	0	0	0	0	0	0	0	0	0	0	0	0	0	0	0	0	0	0	0	0	0	0	0	0	0	0	12	24	6	15	13	19	15	8	0	0	0	2	4	1	0	0	0	0	0	0
ASV472	Eukaryota;TSAR;Alveolata;Dinoflagellata;Dinophyceae;Peridiniales	6	27	4	0	0	0	0	0	0	0	0	0	0	0	0	0	0	0	0	9	0	0	0	0	0	0	0	0	0	0	0	0	0	0	0	0	17	48	21	0	0	0	0	0	0	0	0	0
ASV473	Eukaryota;TSAR;Alveolata;Dinoflagellata;Dinophyceae;Peridiniales	0	51	0	0	0	0	0	11	0	4	0	0	0	0	0	0	0	0	0	0	0	0	0	0	0	0	0	0	0	6	0	0	0	0	0	4	0	14	0	0	0	0	0	0	0	0	0	0
ASV474	Eukaryota;TSAR;Alveolata;Ciliophora;Spirotrichea;Oligotrichida;Strombidiidae	0	0	0	0	0	0	0	0	0	0	0	0	0	0	0	0	0	0	0	0	0	0	0	0	0	0	0	0	20	0	0	9	0	0	0	0	0	0	0	0	0	0	0	0	0	0	0	0
ASV475	Eukaryota;Archaeplastida;Rhodophyta;Rhodophyta_X;Florideophyceae;Corallinales;Corallinales_X	0	0	0	0	0	0	0	0	0	0	0	0	0	0	0	0	4	0	0	31	30	5	0	10	0	36	0	0	0	0	0	0	0	0	0	0	0	0	0	0	0	0	0	0	0	0	0	0
ASV476	Eukaryota;TSAR;Alveolata;Dinoflagellata;Dinophyceae	0	0	0	0	0	0	0	0	0	0	0	0	0	0	0	0	0	0	47	2	0	12	0	0	30	0	0	13	0	0	0	0	0	0	0	0	0	0	0	0	0	0	0	0	0	0	35	10
ASV477	Eukaryota;TSAR;Alveolata;Dinoflagellata;Dinophyceae	0	22	22	0	0	0	0	0	0	0	0	0	0	0	0	0	0	0	0	0	16	0	0	0	0	0	0	0	0	0	0	0	0	0	0	0	0	42	0	0	0	0	0	27	0	0	0	0
ASV478	Eukaryota;TSAR;Alveolata;Dinoflagellata;Dinophyceae;Peridiniales	5	13	45	0	2	9	2	0	0	0	0	0	0	0	0	0	0	0	0	0	0	0	0	0	0	0	0	0	0	0	0	0	0	0	0	0	0	2	5	1	0	3	2	0	0	0	0	0
ASV479	Eukaryota;TSAR;Alveolata;Dinoflagellata;Syndiniales;Dino-Group-I;Dino-Group-I-Clade-2;Dino-Group-I-Clade-2_X;Dino-Group-I-Clade-2_X_sp.	0	0	0	8	30	12	0	19	0	34	0	0	9	9	0	0	0	0	0	0	0	0	0	0	0	0	0	0	0	4	0	0	0	0	0	0	0	0	0	0	0	0	0	0	0	0	0	0
ASV480	Eukaryota;Obazoa;Opisthokonta;Ichthyosporea;Ichthyophonida	0	0	0	0	0	0	0	0	0	0	0	0	0	0	0	0	0	20	0	24	61	0	0	12	0	6	9	0	0	0	0	0	0	0	0	0	0	0	0	0	0	0	0	0	0	9	0	9
ASV481	Eukaryota;TSAR;Alveolata;Dinoflagellata;Syndiniales;Dino-Group-I;Dino-Group-I-Clade-2;Dino-Group-I-Clade-2_X;Dino-Group-I-Clade-2_X_sp.	3	0	0	19	0	0	13	6	0	0	18	21	10	0	19	25	0	0	0	0	0	0	0	0	0	0	0	0	0	0	0	0	0	0	0	0	0	0	0	0	0	0	0	0	0	0	0	0
ASV482	Eukaryota;TSAR;Telonemia;Telonemia_X;Telonemia_XX;Telonemia_XXX;Telonemia-Group-1	0	0	0	0	0	0	0	0	0	0	0	0	0	0	0	0	0	0	0	0	0	0	0	0	0	0	0	0	7	7	8	14	5	6	14	13	7	0	0	18	11	11	10	0	0	0	0	0
ASV483	Eukaryota;TSAR;Alveolata;Ciliophora;Oligohymenophorea;OLIGO5;OLIGO5_X;OLIGO5_XX;OLIGO5_XX_sp.	0	0	0	0	0	0	0	0	0	0	0	0	0	0	0	0	0	0	0	0	0	0	0	0	0	0	0	0	17	11	9	11	21	0	23	30	0	0	0	9	0	0	9	0	0	0	0	0
ASV484	Eukaryota;TSAR;Alveolata;Dinoflagellata;Syndiniales;Dino-Group-II;Dino-Group-II-Clade-7;Dino-Group-II-Clade-7_X;Dino-Group-II-Clade-7_X_sp.	4	0	0	10	3	0	1	0	3	9	8	6	0	9	3	7	0	0	0	0	5	0	0	4	0	1	23	0	0	1	0	0	0	0	5	2	0	0	0	0	0	0	0	0	0	0	0	0
ASV485	Eukaryota;TSAR;Alveolata;Dinoflagellata;Dinophyceae;Peridiniales	0	0	0	0	0	0	0	0	0	0	0	0	0	0	0	0	1	12	0	31	5	0	19	2	0	37	6	0	0	0	0	0	0	0	0	0	0	0	0	0	0	0	0	0	3	2	1	13
ASV486	Eukaryota;TSAR;Alveolata;Dinoflagellata;Dinophyceae;Peridiniales	0	14	12	0	0	2	8	0	0	0	0	0	0	0	0	0	0	0	2	0	0	0	0	0	12	0	0	0	0	0	0	8	0	0	0	10	0	0	15	8	0	30	16	12	0	0	7	6
ASV487	Eukaryota;TSAR;Alveolata;Dinoflagellata;Syndiniales;Dino-Group-I;Dino-Group-I-Clade-1;Dino-Group-I-Clade-1_X;Dino-Group-I-Clade-1_X_sp.	0	4	7	0	0	0	0	0	19	0	0	3	0	0	0	0	0	48	0	0	27	0	0	62	0	0	23	0	0	0	0	0	0	0	0	0	0	0	0	0	0	0	0	0	0	0	0	0
ASV488	Eukaryota;TSAR;Alveolata;Dinoflagellata;Syndiniales;Dino-Group-III;Dino-Group-III_X;Dino-Group-III_XX;Dino-Group-III_XX_sp.	0	0	0	0	17	0	0	16	0	0	0	0	7	0	0	13	0	0	0	0	0	0	0	0	0	0	0	0	0	0	0	0	10	0	0	13	0	0	0	0	15	0	0	24	0	0	0	0
ASV489	Eukaryota;Archaeplastida;Picozoa;Picozoa_X;Picozoa_XX;Picozoa_XXX;Picozoa_XXXX;Picozoa_XXXXX;Picozoa_XXXXX_sp.	0	0	0	0	0	0	0	0	0	0	0	0	0	0	0	0	0	0	0	0	0	5	0	0	13	0	5	0	7	8	0	0	0	0	0	0	0	0	0	0	0	0	0	0	0	14	11	7
ASV490	Eukaryota;TSAR;Alveolata;Dinoflagellata;Syndiniales;Dino-Group-I;Dino-Group-I-Clade-5;Dino-Group-I-Clade-5_X;Dino-Group-I-Clade-5_X_sp.	5	0	0	7	9	13	1	0	7	3	8	9	15	16	6	5	0	0	0	0	0	0	0	0	0	0	0	0	2	3	2	1	0	2	3	0	4	0	0	5	1	0	0	0	0	0	0	0
ASV491	Eukaryota;TSAR;Rhizaria;Cercozoa	0	49	0	0	0	0	0	0	0	0	0	0	0	0	0	0	0	0	0	0	0	0	0	0	0	0	0	0	0	0	0	0	0	0	0	0	0	56	0	0	3	0	0	0	0	0	0	0
ASV492	Eukaryota;Haptista;Haptophyta;Haptophyta_X;Prymnesiophyceae;Prymnesiophyceae_X;Prymnesiophyceae_XX;Prymnesiophyceae_XXX;Prymnesiophyceae_XXX_sp.	0	0	0	0	0	0	0	0	0	0	0	0	0	0	0	0	0	0	0	0	0	0	0	0	0	1	0	0	14	14	11	6	12	11	4	6	5	0	0	2	2	2	1	0	8	0	0	0
ASV493	Eukaryota;TSAR;Alveolata;Dinoflagellata;Dinophyceae	0	7	68	0	0	0	0	0	0	0	0	0	0	0	0	0	0	0	0	0	14	0	0	0	0	0	0	0	0	0	0	0	0	0	0	0	0	0	0	0	0	3	0	0	0	0	0	0
ASV494	Eukaryota;TSAR;Alveolata;Ciliophora;Oligohymenophorea;OLIGO5;OLIGO5_X;OLIGO5_XX;OLIGO5_XX_sp.	0	0	2	0	0	0	0	0	0	0	0	0	0	0	0	0	0	0	0	0	0	0	0	0	0	0	0	0	8	0	12	0	4	5	8	4	0	0	0	0	0	0	5	0	0	0	0	0
ASV495	Eukaryota;TSAR;Alveolata;Dinoflagellata;Syndiniales;Dino-Group-II;Dino-Group-II-Clade-10-and-11;Dino-Group-II-Clade-10-and-11_X;Dino-Group-II-Clade-10-and-11_X_sp.	4	0	15	6	6	4	4	2	15	2	8	6	0	7	7	2	0	9	0	3	16	0	0	3	0	5	10	0	0	0	0	0	0	0	0	0	0	0	0	0	0	0	0	0	0	0	0	0
ASV496	Eukaryota;TSAR;Rhizaria;Radiolaria;Acantharea;Acantharea_1;Acantharea_1_X;Acantharea_1_XX;Acantharea_1_XX_sp.	4	1	4	0	5	2	1	5	0	0	0	1	1	3	4	0	0	0	0	0	0	0	0	0	0	0	0	0	0	4	9	6	8	7	14	0	4	5	26	13	7	9	9	5	0	0	0	0
ASV497	Eukaryota;Archaeplastida;Chlorophyta;Chlorophyta_X;Pyramimonadophyceae;Pseudoscourfieldiales;Pycnococcaceae;Pycnococcus;Pycnococcus_provasolii	0	0	0	0	5	0	0	2	0	6	0	0	0	0	0	3	0	14	7	0	7	6	0	16	9	0	3	0	2	35	0	0	10	2	0	2	0	1	0	0	9	0	1	5	1	2	1	3
ASV498	Eukaryota;TSAR;Alveolata;Dinoflagellata;Dinophyceae;Suessiales;Suessiaceae	0	1	0	0	0	0	0	0	0	0	0	0	0	0	0	0	40	0	25	5	0	0	25	7	26	3	0	0	0	0	0	0	0	0	0	0	0	0	0	0	0	0	0	0	16	6	12	0
ASV499	Eukaryota;TSAR;Alveolata;Ciliophora;Oligohymenophorea;Apostomatia	5	0	0	0	0	0	0	0	0	0	0	3	0	0	2	0	0	0	0	0	0	0	0	0	0	0	0	0	4	0	1	11	0	0	13	0	9	0	0	15	0	0	11	0	0	0	0	0
ASV500	Eukaryota;TSAR;Alveolata;Dinoflagellata;Dinophyceae	0	0	5	0	0	0	0	0	0	0	0	0	0	0	0	0	27	0	0	16	0	0	13	0	0	14	0	0	0	0	0	0	0	0	0	0	0	0	0	0	0	0	0	0	24	2	5	28
ASV501	Eukaryota;TSAR;Rhizaria;Cercozoa	0	0	0	0	0	0	0	0	0	0	0	0	0	0	0	0	7	0	6	6	14	42	96	9	6	66	19	0	0	0	0	0	0	0	0	0	0	0	0	0	0	0	0	0	0	0	0	0
ASV502	Eukaryota;TSAR;Rhizaria;Radiolaria;Polycystinea;Nassellaria;Lophophaenidae;Lophophaenidae_X;Lophophaenidae_X_sp.	0	0	0	2	9	0	0	0	0	0	0	2	2	0	0	0	0	0	0	0	0	0	0	0	0	0	0	0	0	0	14	4	5	11	0	12	0	4	20	5	31	31	0	20	0	0	0	0
ASV503	Eukaryota;Cryptista;Kathablepharidacea;Kathablepharida;Kathablepharidea;Kathablepharidida;Kathablepharidida_X;Kathablepharidida_XX;Kathablepharidida_XX_sp.	0	0	0	0	0	0	0	0	0	0	0	0	0	0	0	0	0	0	0	0	0	9	0	0	0	15	8	28	0	0	0	0	0	0	0	0	0	0	0	0	0	0	0	0	0	0	0	0
ASV504	Eukaryota;TSAR;Alveolata;Dinoflagellata;Dinophyceae;Peridiniales	0	20	12	0	0	0	0	0	0	0	0	0	0	0	0	0	0	0	0	0	0	0	0	0	0	0	0	0	0	0	0	0	0	0	0	0	0	59	44	0	0	0	0	0	0	0	0	0
ASV505	Eukaryota;TSAR;Alveolata;Ciliophora;Spirotrichea;Choreotrichida-Tintinnina	0	0	39	0	0	0	0	0	0	0	0	0	0	0	0	0	0	0	0	0	0	0	0	0	0	0	0	0	0	0	0	0	0	0	0	0	0	0	58	0	0	0	0	0	0	0	0	0
ASV506	Eukaryota;TSAR;Alveolata;Dinoflagellata;Syndiniales;Dino-Group-I;Dino-Group-I_X;Dino-Group-I_XX;Dino-Group-I_XX_sp.	0	0	5	26	0	10	0	4	6	4	14	37	8	4	0	17	0	0	0	0	0	0	0	0	0	0	0	0	0	0	0	0	0	0	0	0	0	0	0	0	0	0	3	0	0	0	0	0
ASV507	Eukaryota;Cryptista;Cryptophyta;Cryptophyta_X;Cryptophyceae;Goniomonadales;Goniomonadales_X;Goniomonas;Goniomonas_sp.	0	0	0	0	0	0	0	0	0	2	0	0	0	0	0	0	0	0	0	0	0	0	0	0	0	0	0	0	15	39	14	0	17	23	0	13	0	0	0	0	9	0	0	0	0	0	0	0
ASV508	Eukaryota;TSAR;Alveolata;Dinoflagellata;Syndiniales;Dino-Group-I;Dino-Group-I-Clade-2;Dino-Group-I-Clade-2_X;Dino-Group-I-Clade-2_X_sp.	3	0	0	35	4	10	12	0	4	0	2	24	13	5	9	11	0	0	0	0	0	0	0	0	0	0	0	0	0	0	0	3	0	0	0	0	0	0	0	0	0	0	0	0	0	0	0	0
ASV509	Eukaryota;TSAR;Rhizaria;Radiolaria;RAD-B;RAD-B_X;RAD-B_X_Group-Ib;RAD-B_X_Group-Ib_X;RAD-B_X_Group-Ib_X_sp.	1	0	0	17	0	0	1	0	13	0	0	23	7	11	5	7	0	0	0	0	0	0	0	0	0	0	0	0	0	0	0	13	0	0	8	0	0	0	0	9	0	0	0	0	0	0	0	0
ASV510	Eukaryota;TSAR;Rhizaria;Cercozoa;Filosa-Thecofilosea;Filosa-Thecofilosea_X;Filosa-Thecofilosea_XX;Filosa-Thecofilosea_XXX;Filosa-Thecofilosea_XXX_sp.	0	0	0	0	0	0	0	0	0	0	0	0	0	0	0	0	8	0	0	0	3	35	42	0	0	0	4	33	0	0	0	0	0	0	0	0	0	0	0	0	0	0	0	0	11	0	0	0
ASV511	Eukaryota;TSAR;Rhizaria;Cercozoa	0	0	0	0	0	0	0	0	0	0	0	0	0	0	0	0	0	0	4	0	20	14	0	0	0	0	11	0	0	0	0	0	0	0	0	0	0	0	0	0	0	0	0	0	0	5	7	0
ASV512	Eukaryota;TSAR;Alveolata;Dinoflagellata;Dinophyceae;Peridiniales	23	9	14	5	0	0	9	0	0	0	0	0	0	0	0	0	0	7	0	0	0	0	0	7	0	0	0	0	0	0	0	9	0	0	0	0	5	0	0	16	0	0	25	0	0	0	0	0
ASV513	Eukaryota;TSAR;Alveolata;Dinoflagellata;Syndiniales;Dino-Group-II;Dino-Group-II-Clade-7;Dino-Group-II-Clade-7_X;Dino-Group-II-Clade-7_X_sp.	2	0	0	3	0	0	0	0	3	10	12	9	2	18	4	14	0	0	0	0	0	0	0	0	0	0	0	0	5	0	2	0	0	7	1	0	0	0	0	0	0	0	0	0	0	0	0	0
ASV514	Eukaryota;TSAR;Alveolata;Dinoflagellata;Dinophyceae;Peridiniales	0	0	4	28	0	20	22	0	0	0	0	0	0	0	0	0	0	0	0	0	0	0	0	0	0	0	0	0	0	0	0	0	0	0	0	0	0	0	0	0	0	0	0	0	0	0	0	0
ASV515	Eukaryota;Archaeplastida;Rhodophyta;Rhodophyta_X;Florideophyceae;Corallinales;Corallinales_X;Jania	0	0	0	0	0	0	0	0	0	0	0	0	0	0	0	0	0	0	0	0	0	0	0	0	0	0	0	0	0	0	0	0	0	0	0	0	0	0	0	0	0	0	0	0	0	6	6	0
ASV516	Eukaryota;TSAR;Alveolata;Dinoflagellata;Syndiniales;Dino-Group-I;Dino-Group-I-Clade-3;Ichthyodinium;Ichthyodinium_sp.	7	0	6	10	6	10	8	9	0	8	0	3	7	0	0	8	0	0	0	0	0	0	0	0	0	0	0	0	0	0	4	0	4	14	0	3	1	0	11	11	1	0	0	0	0	0	0	0
ASV517	Eukaryota;TSAR;Rhizaria;Radiolaria;Acantharea;Acantharea_4;Acantharea_4d;Acantharea_4d_X;Acantharea_4d_X_sp.	0	2	4	0	2	0	0	0	0	1	1	0	0	0	0	0	0	0	0	0	0	0	0	0	0	0	0	0	5	5	4	3	5	17	12	4	7	33	12	2	7	6	5	3	0	0	0	0
ASV518	Eukaryota;TSAR;Rhizaria;Cercozoa	0	0	0	0	0	0	0	0	0	0	0	0	0	0	0	0	0	0	27	0	16	15	0	0	9	0	7	22	0	0	0	0	0	0	0	0	0	0	0	0	0	0	0	0	0	0	11	0
ASV519	Eukaryota;TSAR;Alveolata;Ciliophora;Spirotrichea;Choreotrichida;Choreotrichida_X;Choreotrichida_XX;Choreotrichida_XX_sp.	0	0	0	0	0	0	0	0	0	0	0	0	0	0	0	0	0	0	0	0	0	0	0	0	0	0	0	0	0	6	0	3	1	3	0	0	0	0	0	0	0	2	0	0	0	0	0	0
ASV520	Eukaryota;TSAR;Alveolata;Dinoflagellata;Dinophyceae	0	0	0	0	0	0	0	0	0	0	0	0	0	0	0	0	2	20	0	7	9	0	6	7	0	4	4	11	0	0	0	0	0	0	0	0	0	0	0	0	0	0	0	0	0	13	0	5
ASV521	Eukaryota;TSAR;Alveolata;Dinoflagellata;Dinophyceae;Peridiniales	0	0	0	0	0	0	0	0	0	0	0	0	0	0	0	0	2	0	0	7	0	5	43	0	0	2	3	9	0	0	0	0	0	0	0	0	0	0	0	0	0	0	0	0	6	0	0	16
ASV522	Eukaryota;TSAR;Rhizaria;Cercozoa;Endomyxa;Endomyxa_X;Endomyxa_XX;Endo4-lineage_XXX;Endo4-lineage_XXX_sp.	0	0	0	2	1	4	4	0	3	0	2	8	2	2	1	0	0	0	0	0	0	0	0	0	0	0	0	0	7	4	22	8	3	12	9	8	4	0	1	1	1	0	1	0	0	0	0	0
ASV523	Eukaryota;TSAR;Alveolata;Dinoflagellata;Syndiniales;Dino-Group-I;Dino-Group-I-Clade-5;Dino-Group-I-Clade-5_X;Dino-Group-I-Clade-5_X_sp.	4	0	0	0	0	0	0	9	9	20	3	0	0	19	0	8	0	0	0	0	0	0	0	0	0	0	0	0	27	14	0	0	0	10	0	0	9	0	0	0	0	0	0	0	0	0	0	0
ASV524	Eukaryota;Cryptista;Cryptophyta;Cryptophyta_X;Cryptophyceae	0	0	0	0	0	0	0	0	0	0	0	0	0	0	0	0	0	5	1	0	0	0	0	15	0	5	9	0	0	0	0	0	0	0	0	0	0	0	0	0	0	0	0	0	0	18	11	5
ASV525	Eukaryota;TSAR;Alveolata;Dinoflagellata;Dinophyceae	0	0	0	0	3	0	0	0	0	0	3	4	3	6	0	0	0	0	0	0	0	0	0	0	0	0	0	0	13	11	19	6	11	12	12	0	8	0	0	6	4	4	4	0	0	0	0	0
ASV526	Eukaryota;Archaeplastida;Rhodophyta;Rhodophyta_X;Florideophyceae;Corallinales;Corallinales_X	0	0	0	0	0	0	0	0	0	0	0	0	0	0	0	0	0	0	9	10	9	16	0	1	18	19	12	0	0	0	0	0	0	0	0	0	0	0	0	0	0	0	0	0	0	0	2	5
ASV527	Eukaryota;TSAR;Rhizaria;Radiolaria;Polycystinea;Spumellaria;Spumellaria_1;Spumellaria_1_X;Spumellaria_1_X_sp.	4	0	0	3	0	0	7	0	0	0	15	5	4	0	8	7	0	0	0	0	0	0	0	0	0	0	0	0	0	0	0	0	0	0	6	0	0	0	0	0	0	0	0	0	0	0	0	0
ASV528	Eukaryota;TSAR;Rhizaria;Radiolaria;RAD-C;RAD-C_X;RAD-C_Xb;RAD-C_Xb_X;RAD-C_Xb_X_sp.	0	0	0	2	0	0	0	0	0	0	1	0	0	0	0	0	0	0	0	0	0	0	0	0	0	0	0	0	9	9	11	11	4	7	3	10	5	0	0	13	6	7	5	5	0	0	0	0
ASV529	Eukaryota;TSAR;Alveolata;Dinoflagellata;Dinophyceae	0	12	9	0	5	13	14	12	0	0	0	0	13	16	5	12	0	0	0	0	0	0	0	0	0	0	0	0	0	0	0	0	0	7	0	0	0	0	0	0	0	3	0	0	0	0	0	0
ASV530	Eukaryota;TSAR;Alveolata;Ciliophora;Oligohymenophorea;Scuticociliatia_1;Philasterida	0	0	0	0	0	0	0	0	0	0	0	0	0	0	0	0	0	19	0	0	26	0	0	13	0	0	26	0	0	0	0	0	0	0	0	0	0	0	0	0	0	0	0	0	0	31	0	0
ASV531	Eukaryota;TSAR;Stramenopiles;Gyrista;Gyrista_X;Gyrista_XX;MAST-1;MAST-1C;MAST-1C_sp.	0	0	0	0	0	4	0	0	0	0	0	0	0	0	0	0	0	0	0	4	0	0	0	0	0	0	0	0	0	13	3	7	5	8	0	0	6	0	0	4	1	10	9	3	0	4	0	5
ASV532	Eukaryota;TSAR;Rhizaria;Radiolaria;Polycystinea;Nassellaria;Sphaerozoidae	0	0	0	0	4	0	0	40	0	0	0	0	23	0	0	20	0	0	0	0	0	0	0	0	0	0	0	0	0	0	0	0	0	0	0	0	0	0	0	0	0	0	0	0	0	0	0	0
ASV533	Eukaryota;Archaeplastida;Picozoa;Picozoa_X;Picozoa_XX;Picozoa_XXX;Picozoa_XXXX;Picozoa_XXXXX;Picozoa_XXXXX_sp.	0	0	0	0	0	0	0	0	0	0	0	0	0	0	0	0	3	1	0	2	4	2	15	0	0	4	0	0	0	0	0	0	0	0	0	0	0	0	0	0	0	0	0	0	15	6	2	10
ASV534	Eukaryota;TSAR;Alveolata;Dinoflagellata;Dinophyceae;Peridiniales	0	0	8	0	0	0	0	0	0	0	0	0	0	0	0	0	16	0	15	10	0	0	0	0	0	10	0	0	0	0	0	0	0	0	0	0	0	0	0	0	0	0	0	0	10	0	47	7
ASV535	Eukaryota;TSAR;Alveolata;Ciliophora;Phyllopharyngea;Cyrtophoria_8;Dysteriidae;Trochilia;Trochilia_sp.	0	0	0	0	0	0	0	0	0	0	0	0	0	0	0	0	0	0	0	0	2	0	0	0	0	5	4	0	0	0	0	0	0	0	0	0	0	0	0	0	0	0	0	0	0	2	0	7
ASV536	Eukaryota;TSAR;Rhizaria;Radiolaria;Polycystinea;Nassellaria;Collodaria_X;Collodaria_XX;Collodaria_XX_sp.	16	0	0	0	0	0	0	0	0	0	33	0	0	0	4	0	0	0	0	0	0	0	0	0	0	0	0	0	0	0	0	0	0	0	0	0	0	0	0	0	0	0	0	0	0	0	0	0
ASV537	Eukaryota;TSAR;Alveolata;Dinoflagellata;Syndiniales;Dino-Group-III;Dino-Group-III_X;Dino-Group-III_XX;Dino-Group-III_XX_sp.	0	0	0	0	0	0	0	0	0	0	0	0	0	0	0	0	0	0	0	0	0	0	11	0	0	0	4	0	0	0	0	0	0	0	0	0	0	0	0	0	0	0	0	0	11	9	0	8
ASV538	Eukaryota;TSAR;Alveolata;Dinoflagellata;Dinophyceae;Peridiniales	0	26	17	0	0	0	0	0	0	0	0	5	0	0	0	0	4	0	0	15	0	0	0	0	0	6	0	0	0	0	0	0	0	0	0	0	0	0	0	0	0	0	0	0	0	0	0	7
ASV539	Eukaryota;TSAR;Rhizaria;Radiolaria;Polycystinea;Nassellaria;Artostrobiidae	0	0	0	0	0	0	1	0	2	0	0	3	0	3	0	0	0	0	0	0	0	0	0	0	0	0	0	0	0	0	0	16	5	0	0	4	7	0	26	29	5	9	11	8	0	0	0	0
ASV540	Eukaryota;TSAR;Rhizaria;Radiolaria;RAD-B;RAD-B_X;RAD-B_X_Group-Ic;RAD-B_X_Group-Ic_X;RAD-B_X_Group-Ic_X_sp.	0	0	0	4	3	0	5	0	7	1	6	8	0	3	3	0	0	0	0	0	0	0	0	0	0	0	0	0	7	0	3	7	0	3	9	2	2	0	0	3	0	0	2	0	0	0	0	0
ASV541	Eukaryota;TSAR;Stramenopiles;Gyrista;Mediophyceae;Thalassiosirales;Thalassiosiraceae;Thalassiosira	0	0	0	0	0	0	0	0	0	0	0	0	0	0	0	0	4	0	0	24	0	0	0	0	0	28	0	0	0	0	0	0	0	0	0	0	0	0	0	0	0	0	0	0	0	0	0	49
ASV542	Eukaryota;TSAR;Alveolata;Ciliophora;Oligohymenophorea;Apostomatia	0	14	6	0	0	0	0	0	0	0	0	0	0	0	0	0	0	0	0	0	0	0	0	0	0	0	0	0	0	0	0	0	0	0	0	0	0	18	80	0	0	0	0	0	0	0	0	0
ASV543	Eukaryota;TSAR;Alveolata;Ciliophora;Spirotrichea;Hypotrichia;Holostichidae;Holosticha	0	0	0	0	0	0	0	0	0	0	0	0	0	0	0	0	0	0	0	0	6	0	0	0	0	0	4	0	0	0	0	0	0	0	0	0	0	0	0	0	0	0	0	0	0	0	0	7
ASV544	Eukaryota;Obazoa;Opisthokonta	0	0	0	0	0	0	0	0	0	0	0	0	0	0	1	0	0	0	0	0	0	0	0	0	0	0	0	0	10	7	9	24	13	12	6	10	0	0	0	12	8	0	0	0	0	0	0	0
ASV545	Eukaryota;Cryptista;Cryptophyta;Cryptophyta_X;Cryptophyceae;Goniomonadales;Goniomonadales_X;Goniomonas;Goniomonas_sp.	0	0	0	0	0	0	0	0	0	0	0	0	0	0	0	0	0	0	0	0	0	0	0	0	0	0	0	0	8	21	8	11	20	25	9	0	2	0	0	5	3	0	0	0	0	0	0	0
ASV546	Eukaryota;TSAR;Alveolata;Dinoflagellata;Dinophyceae	0	12	37	2	1	0	0	2	0	0	0	0	0	0	0	0	0	0	0	0	0	0	0	0	0	0	0	0	0	0	0	0	0	0	0	0	0	4	18	1	2	0	0	0	0	0	0	0
ASV547	Eukaryota;TSAR;Alveolata;Dinoflagellata;Syndiniales;Dino-Group-I;Dino-Group-I-Clade-5;Dino-Group-I-Clade-5_X;Dino-Group-I-Clade-5_X_sp.	0	0	0	3	0	0	0	0	0	3	5	7	0	0	0	0	0	0	0	0	0	0	0	0	0	0	0	0	0	3	0	1	0	0	0	0	5	0	0	0	0	0	0	0	0	0	0	0
ASV548	Eukaryota;TSAR;Rhizaria;Radiolaria;Polycystinea;Spumellaria;Spumellaria_1;Spumellaria_1_X;Spumellaria_1_X_sp.	0	0	0	0	0	11	0	0	0	0	51	0	0	15	0	0	0	0	0	0	0	0	0	0	0	0	0	0	0	0	0	0	0	0	0	0	0	0	0	0	0	0	0	0	0	0	0	0
ASV549	Eukaryota;Cryptista;Kathablepharidacea;Kathablepharida;Kathablepharidea;Kathablepharidida;Kathablepharidida_X;Kathablepharidida_XX;Kathablepharidida_XX_sp.	0	0	0	0	0	0	0	0	0	0	0	0	0	0	0	0	2	13	0	36	5	0	8	3	0	21	4	0	0	0	0	0	0	0	0	0	0	0	0	0	0	0	0	0	0	6	0	21
ASV550	Eukaryota;TSAR;Rhizaria;Radiolaria;RAD-C;RAD-C_X;RAD-C_Xb;RAD-C_Xb_X;RAD-C_Xb_X_sp.	0	0	0	3	0	0	0	0	0	0	0	0	0	0	0	0	0	0	0	0	0	0	0	0	0	0	0	0	13	0	0	22	6	9	0	13	5	0	0	16	0	4	8	7	0	0	0	0
ASV551	Eukaryota;TSAR;Rhizaria;Cercozoa;Filosa-Thecofilosea	0	0	0	0	0	0	0	0	0	0	0	0	0	0	0	0	0	0	7	0	16	51	0	0	6	0	0	31	0	0	0	0	0	0	0	0	0	0	0	0	0	0	0	0	0	5	22	0
ASV552	Eukaryota;TSAR;Rhizaria;Radiolaria;Polycystinea;Spumellaria;Astrosphaeridae;Astrosphaera;Astrosphaera_hexagonalis	5	0	0	4	4	0	5	9	5	10	12	3	7	10	16	12	0	0	0	0	0	0	0	0	0	0	0	0	0	0	0	0	0	0	0	0	0	0	0	0	0	0	0	0	0	0	0	0
ASV553	Eukaryota;TSAR;Stramenopiles;Gyrista;Mediophyceae;Thalassiosirales;Thalassiosiraceae	0	0	0	0	0	0	0	0	0	0	0	0	0	0	0	0	26	0	0	0	0	0	0	0	0	0	0	0	0	0	0	0	0	0	0	0	0	0	0	0	0	0	0	0	105	0	0	0
ASV554	Eukaryota;Archaeplastida;Rhodophyta;Rhodophyta_X;Florideophyceae;Corallinales;Corallinales_X	0	0	0	0	0	0	0	0	0	0	0	0	0	0	0	0	0	0	106	4	7	33	0	5	43	5	15	0	0	0	0	0	0	0	0	0	0	0	0	0	0	0	0	0	0	0	0	0
ASV555	Eukaryota;TSAR;Alveolata;Ciliophora;Spirotrichea;Oligotrichida;Strombidiidae;Strombidiidae_X;Strombidiidae_X_sp.	0	0	0	0	0	0	0	0	0	0	0	0	0	0	0	0	0	0	0	0	0	0	0	0	0	0	0	0	4	0	7	15	9	5	13	0	0	0	0	1	5	3	5	0	0	0	0	0
ASV556	Eukaryota;TSAR;Rhizaria;Radiolaria;Acantharea;Acantharea_1;Acantharea_1_X;Acantharea_1_XX;Acantharea_1_XX_sp.	13	0	0	17	0	0	10	0	17	0	0	11	0	0	29	0	0	0	0	0	0	0	0	0	0	0	0	0	0	0	0	0	0	0	0	0	0	0	0	0	0	0	0	0	0	0	0	0
ASV557	Eukaryota;TSAR;Telonemia;Telonemia_X;Telonemia_XX;Telonemia_XXX;Telonemia-Group-2;Telonemia-Group-2_X;Telonemia-Group-2_X_sp.	0	0	0	0	0	0	0	0	0	0	2	0	0	0	0	0	0	0	0	0	0	0	0	0	0	0	0	0	4	11	6	15	10	9	5	11	10	0	0	9	9	11	15	0	0	0	0	0
ASV558	Eukaryota;TSAR;Rhizaria;Cercozoa	0	0	0	0	0	0	0	0	0	0	0	0	0	0	0	0	0	6	0	0	17	0	0	3	0	0	11	0	0	0	0	0	0	0	0	0	0	0	0	0	0	0	0	0	0	13	17	0
ASV559	Eukaryota;TSAR;Rhizaria;Cercozoa;Phaeodarea;Phaeogromida;Challengeriidae	0	0	0	0	0	0	0	4	0	0	0	0	3	0	0	0	0	0	0	0	0	0	0	0	0	0	0	0	0	0	0	8	49	0	0	0	0	0	0	0	0	0	0	42	0	0	0	0
ASV560	Eukaryota;TSAR;Rhizaria;Radiolaria;Polycystinea;Nassellaria;Sphaerozoidae;Sphaerozoum	18	0	0	0	0	26	12	4	0	0	0	19	0	0	5	0	0	0	0	0	0	0	0	0	0	0	6	0	0	0	0	0	0	0	0	0	0	0	0	0	0	0	0	0	0	0	0	0
ASV561	Eukaryota;TSAR;Rhizaria;Cercozoa	0	0	11	0	0	0	0	0	0	0	4	0	0	0	0	0	0	0	0	0	0	0	0	0	0	0	0	0	0	0	62	0	0	0	0	0	0	0	50	0	0	0	0	0	1	0	0	0
ASV562	Eukaryota;TSAR;Alveolata;Dinoflagellata;Syndiniales;Dino-Group-IV;Dino-Group-IV-Hematodinium-Group;Hematodinium;Hematodinium_sp.	0	0	0	5	0	0	0	0	0	0	5	8	6	0	0	0	0	0	0	0	0	0	0	0	0	0	0	0	6	13	9	23	8	4	10	13	0	0	0	6	0	0	3	0	0	0	0	0
ASV563	Eukaryota;TSAR;Rhizaria;Radiolaria;Radiolaria_X;Radiolaria_XX;Radiolaria_XXX;Radiolaria_XXXX;Radiolaria_XXXX_sp.	2	1	0	0	0	2	0	0	11	42	5	0	0	20	0	0	0	0	0	0	0	0	0	0	0	0	0	0	0	5	0	0	0	0	0	0	0	0	0	0	0	0	0	0	0	0	0	0
ASV564	Eukaryota;TSAR;Alveolata;Dinoflagellata;Syndiniales;Dino-Group-I;Dino-Group-I-Clade-4;Dino-Group-I-Clade-4_X;Dino-Group-I-Clade-4_X_sp.	4	0	0	10	10	19	13	0	0	0	0	11	0	3	7	0	0	0	0	0	0	0	0	0	0	0	0	0	2	0	0	6	0	0	0	0	8	0	0	13	6	17	8	4	0	0	0	0
ASV565	Eukaryota;TSAR;Alveolata;Dinoflagellata;Dinophyceae	0	0	0	0	0	0	0	0	0	0	0	0	0	0	0	0	0	48	0	0	17	0	0	31	0	0	0	0	0	0	0	0	0	0	0	0	0	0	0	0	0	0	0	0	0	38	0	0
ASV566	Eukaryota;TSAR;Stramenopiles;Gyrista;Bacillariophyceae;Bacillariales;Bacillariaceae;Psammodictyon;Psammodictyon_panduriforme	0	0	0	0	0	0	0	0	0	0	0	0	0	0	0	0	15	0	6	7	6	13	0	0	0	3	0	10	0	0	0	0	0	0	0	0	0	0	0	0	0	7	0	0	6	0	0	9
ASV567	Eukaryota;TSAR;Alveolata;Dinoflagellata;Syndiniales;Dino-Group-II;Dino-Group-II-Clade-7;Dino-Group-II-Clade-7_X;Dino-Group-II-Clade-7_X_sp.	3	0	0	0	0	0	0	0	0	13	28	9	0	15	14	17	0	0	0	0	0	0	0	0	0	0	0	0	0	0	0	0	0	0	0	0	0	0	0	0	0	0	0	0	0	0	0	0
ASV568	Eukaryota;TSAR;Rhizaria;Cercozoa;Filosa-Thecofilosea;Ventricleftida;Ventrifissuridae;Ventrifissuridae_X;Ventrifissuridae_X_sp.	0	0	0	0	0	0	0	0	0	0	0	0	0	0	0	0	0	0	5	5	5	0	8	5	5	5	8	0	0	0	6	0	0	0	0	0	0	0	0	0	0	0	0	0	5	6	9	12
ASV569	Eukaryota;TSAR;Alveolata;Dinoflagellata;Syndiniales;Dino-Group-II;Dino-Group-II_X;Dino-Group-II_XX;Dino-Group-II_XX_sp.	1	0	0	7	3	0	1	0	0	0	6	7	2	2	7	0	0	0	0	0	0	0	0	0	0	0	0	0	0	0	8	9	0	5	20	5	0	0	0	3	0	0	5	0	0	0	0	0
ASV570	Eukaryota;TSAR;Alveolata;Ciliophora;Ciliophora_X;Ciliophora_XX;Protocruziidae;Protocruzia;Protocruzia_sp.	0	0	0	0	0	0	0	0	0	0	0	0	0	0	0	0	0	0	0	0	0	0	0	0	0	0	0	0	11	0	12	10	10	27	20	0	6	0	4	5	0	0	18	7	0	0	0	0
ASV571	Eukaryota;Archaeplastida;Rhodophyta;Rhodophyta_X;Florideophyceae;Corallinales;Corallinales_X;Lithophyllum	0	0	0	0	0	0	0	0	0	0	0	0	0	0	0	0	0	0	21	5	25	48	0	0	5	12	16	31	0	0	0	0	0	0	0	0	0	0	0	0	0	0	0	0	0	0	0	0
ASV572	Eukaryota;TSAR;Alveolata;Dinoflagellata;Dinophyceae	0	0	0	0	0	0	0	0	0	0	0	4	0	0	0	0	0	0	0	0	6	0	0	0	0	2	7	8	0	0	4	0	0	0	0	0	0	0	0	0	0	0	0	0	0	12	0	9
ASV573	Eukaryota;TSAR;Rhizaria;Radiolaria;RAD-B;RAD-B_X;RAD-B_X_Group-Ie;RAD-B_X_Group-Ie_X;RAD-B_X_Group-Ie_X_sp.	6	0	0	13	7	7	4	1	7	1	2	15	10	6	3	2	0	0	0	0	0	0	0	0	0	0	0	0	7	0	0	7	4	0	5	0	0	0	0	5	0	0	4	0	0	0	0	0
ASV574	Eukaryota;TSAR;Alveolata;Dinoflagellata;Syndiniales;Dino-Group-I;Dino-Group-I-Clade-3;Dino-Group-I-Clade-3_X;Dino-Group-I-Clade-3_X_sp.	2	0	4	4	7	36	0	12	0	20	5	0	4	12	0	10	0	0	0	0	0	0	0	0	0	0	0	0	3	0	0	0	0	0	0	0	7	0	0	0	0	0	0	0	0	0	0	0
ASV575	Eukaryota;TSAR;Rhizaria;Radiolaria;Radiolaria_X;Radiolaria_XX;Radiolaria_XXX;Radiolaria_XXXX;Radiolaria_XXXX_sp.	7	0	0	12	21	6	5	13	0	1	0	10	22	3	4	8	0	0	0	0	0	0	0	0	0	0	0	0	0	0	0	0	0	0	0	0	0	0	0	0	0	0	0	0	0	0	0	0
ASV576	Eukaryota;TSAR;Alveolata;Dinoflagellata;Dinophyceae	0	0	0	10	0	0	0	0	0	0	3	0	0	0	0	0	0	0	0	0	0	0	0	0	0	0	0	0	11	7	23	13	0	12	13	0	7	0	0	5	0	0	0	0	0	0	0	0
ASV577	Eukaryota;TSAR;Alveolata;Dinoflagellata;Dinophyceae	0	0	0	0	0	0	0	0	0	0	0	0	0	0	0	0	0	0	24	0	9	7	0	0	67	0	5	10	0	0	0	0	0	0	0	0	0	0	0	0	0	0	0	0	0	0	9	0
ASV578	Eukaryota;TSAR;Alveolata;Ciliophora;Spirotrichea;Choreotrichida-Tintinnina;Tintinnidae	0	0	1	0	0	5	0	0	0	0	0	0	0	0	0	0	0	0	0	0	0	0	0	0	0	0	0	0	3	15	8	0	8	8	0	3	0	0	11	7	26	27	10	10	0	0	0	0
ASV579	Eukaryota;Archaeplastida;Picozoa;Picozoa_X;Picozoa_XX;Picozoa_XXX;Picozoa_XXXX;Picozoa_XXXXX;Picozoa_XXXXX_sp.	0	0	0	0	0	0	0	0	0	0	0	0	0	0	0	0	0	0	6	0	0	24	0	0	13	0	0	24	0	0	0	0	0	0	0	0	0	0	0	0	0	0	0	0	0	0	7	0
ASV580	Eukaryota;Haptista;Haptophyta;Haptophyta_X;Prymnesiophyceae;Prymnesiales;Chrysochromulinaceae;Chrysochromulina	0	0	0	0	0	0	0	0	0	0	0	0	0	0	0	0	0	0	0	0	0	0	0	0	0	0	0	0	0	0	0	0	0	0	0	0	0	0	0	0	0	0	0	0	7	0	0	61
ASV581	Eukaryota;TSAR;Alveolata;Dinoflagellata;Syndiniales;Dino-Group-I;Dino-Group-I-Clade-1;Dino-Group-I-Clade-1_X;Dino-Group-I-Clade-1_X_sp.	0	0	0	0	0	0	0	0	0	38	12	0	0	0	0	0	0	0	6	8	0	0	0	0	14	20	17	0	0	0	0	0	0	0	0	0	0	0	0	0	0	0	0	0	0	0	0	0
ASV582	Eukaryota;Archaeplastida;Chlorophyta;Chlorophyta_X;Ulvophyceae;Ulvales-relatives;Ulvales-relatives_X	0	0	0	0	0	0	0	0	0	0	0	0	0	0	0	0	0	44	0	0	30	0	0	9	0	0	94	0	0	0	0	0	0	0	0	0	0	0	0	0	0	0	0	0	0	6	0	0
ASV583	Eukaryota;Archaeplastida;Rhodophyta;Rhodophyta_X;Florideophyceae;Gigartinales;Gigartinales_X;Peyssonnelia	0	0	0	0	0	0	0	0	0	0	0	0	0	0	0	0	0	15	17	7	29	28	0	16	38	5	23	23	0	0	0	0	0	0	0	0	0	0	0	0	0	0	0	0	0	0	4	0
ASV584	Eukaryota;TSAR;Alveolata;Dinoflagellata;Syndiniales;Dino-Group-I;Dino-Group-I-Clade-2;Dino-Group-I-Clade-2_X;Dino-Group-I-Clade-2_X_sp.	0	3	55	0	0	0	4	0	0	0	0	0	0	0	0	0	0	0	0	0	0	0	0	0	0	0	0	0	0	0	0	0	0	0	0	0	0	0	0	0	0	0	0	0	0	0	0	0
ASV585	Eukaryota;TSAR;Alveolata;Dinoflagellata;Dinophyceae	0	6	0	0	0	0	0	0	0	0	0	0	0	0	0	0	25	0	9	20	0	0	47	0	0	0	0	0	0	0	0	0	0	0	0	0	0	16	0	0	0	0	0	0	25	0	0	31
ASV586	Eukaryota;TSAR;Alveolata;Dinoflagellata;Syndiniales;Dino-Group-I;Dino-Group-I-Clade-2;Dino-Group-I-Clade-2_X;Dino-Group-I-Clade-2_X_sp.	0	0	0	24	9	0	14	0	0	3	4	25	12	6	8	12	0	0	0	0	0	0	0	0	0	0	0	0	0	0	0	3	0	0	0	0	0	0	0	0	0	0	0	0	0	0	0	0
ASV587	Eukaryota;TSAR;Alveolata;Dinoflagellata;Dinophyceae	5	0	0	4	6	1	3	0	0	6	1	0	0	1	0	0	0	0	0	0	0	0	0	0	0	0	0	0	1	10	10	8	5	4	0	0	5	0	0	4	4	0	3	0	0	0	0	0
ASV588	Eukaryota;TSAR;Alveolata;Dinoflagellata;Dinophyceae;Peridiniales	0	0	0	0	0	0	0	0	0	0	0	0	0	0	0	0	0	0	0	0	0	0	0	0	0	0	11	0	0	17	17	0	0	14	0	0	38	19	0	0	0	16	0	0	0	0	0	0
ASV589	Eukaryota;TSAR;Alveolata;Dinoflagellata;Dinophyceae;Peridiniales;Protoperidiniaceae;Protoperidinium;Protoperidinium_pellucidum	0	0	0	0	0	0	0	0	0	0	0	0	0	0	0	0	27	0	0	0	0	0	30	24	0	0	5	0	0	0	0	0	0	0	0	0	0	0	0	0	0	0	0	0	41	0	0	0
ASV590	Eukaryota;TSAR;Alveolata;Dinoflagellata;Syndiniales;Dino-Group-III;Dino-Group-III_X;Dino-Group-III_XX;Dino-Group-III_XX_sp.	0	0	0	0	0	0	0	0	0	0	0	0	0	0	0	0	0	0	0	0	0	0	0	0	0	0	0	0	16	12	13	0	0	0	0	0	17	0	0	0	0	0	0	0	0	5	0	0
ASV591	Eukaryota;Archaeplastida;Rhodophyta;Rhodophyta_X;Florideophyceae;Bonnemaisoniales;Bonnemaisoniaceae;Asparagopsis;Asparagopsis_taxiformis	0	0	0	0	0	0	0	0	0	0	0	0	0	0	0	0	2	0	0	0	24	0	0	2	0	0	7	0	0	0	0	0	0	0	0	0	0	0	0	0	0	0	0	0	0	5	0	0
ASV592	Eukaryota;TSAR;Alveolata;Dinoflagellata;Dinophyceae	0	16	0	0	0	0	0	0	0	0	0	0	0	0	0	0	28	0	0	26	0	0	0	0	0	0	0	0	0	0	0	0	0	0	0	0	0	0	0	0	0	0	0	0	19	0	0	21
ASV593	Eukaryota;TSAR;Alveolata;Dinoflagellata;Syndiniales;Dino-Group-III;Dino-Group-III_X;Dino-Group-III_XX;Dino-Group-III_XX_sp.	0	0	0	0	0	0	0	0	0	0	2	0	0	0	0	0	0	0	0	0	0	0	0	0	0	0	0	0	20	9	11	8	4	6	6	3	2	0	0	4	4	0	4	0	0	0	0	0
ASV594	Eukaryota;TSAR;Stramenopiles;Gyrista;Mediophyceae	0	0	0	0	0	0	0	0	0	0	0	0	0	0	0	0	37	0	0	0	0	0	45	0	0	0	0	0	0	0	0	0	0	0	0	0	0	0	0	0	0	0	0	0	15	0	0	8
ASV595	Eukaryota;TSAR;Rhizaria;Cercozoa	0	0	0	0	0	0	0	0	0	0	0	0	0	0	0	0	0	0	20	0	4	19	0	0	18	0	0	25	0	0	0	0	0	0	0	0	0	0	0	0	0	0	0	0	0	0	42	0
ASV596	Eukaryota;Haptista;Haptophyta;Haptophyta_X;Prymnesiophyceae;Prymnesiales;Chrysochromulinaceae;Chrysochromulina;Chrysochromulina_sp.	0	0	0	0	0	0	0	0	0	0	0	0	0	0	0	0	0	0	0	0	0	0	0	0	0	0	0	0	0	3	5	3	13	6	8	4	6	0	0	0	0	7	0	0	6	10	0	11
ASV597	Eukaryota;TSAR;Alveolata;Dinoflagellata;Dinophyceae	0	0	0	0	0	0	0	0	0	0	0	0	0	0	0	0	2	0	0	12	0	0	0	0	0	13	0	0	0	0	0	0	0	0	0	0	0	0	0	0	0	0	0	0	0	0	0	9
ASV598	Eukaryota;TSAR;Alveolata;Dinoflagellata;Dinophyceae;Peridiniales	0	0	0	0	0	0	0	0	0	0	0	0	0	0	0	0	0	0	0	21	0	0	0	0	0	32	0	0	0	0	0	0	0	0	0	0	0	0	0	0	0	0	0	0	0	0	0	23
ASV599	Eukaryota;TSAR;Rhizaria;Radiolaria;RAD-B;RAD-B_X	3	0	0	7	0	0	2	0	9	1	6	10	10	10	6	4	0	0	0	0	0	0	0	0	0	0	0	0	1	0	0	3	7	3	6	9	0	0	0	4	0	0	4	0	0	0	0	0
ASV600	Eukaryota;TSAR;Alveolata;Dinoflagellata;Syndiniales;Dino-Group-III;Dino-Group-III_X;Dino-Group-III_XX;Dino-Group-III_XX_sp.	0	0	0	0	0	0	0	0	0	0	2	0	0	0	0	0	0	0	0	0	0	0	0	0	0	0	0	0	15	22	21	15	0	5	18	0	0	0	0	0	0	0	0	0	0	0	0	0
ASV601	Eukaryota;TSAR;Alveolata;Dinoflagellata;Dinophyceae	0	59	3	0	0	0	0	0	0	0	0	0	0	0	0	0	0	0	0	0	0	0	0	0	0	0	0	0	0	0	0	0	0	0	0	0	0	0	0	0	0	0	0	0	0	0	0	0
ASV602	Eukaryota;TSAR;Rhizaria;Radiolaria;Polycystinea;Nassellaria	0	0	0	0	40	0	14	61	0	13	0	0	0	0	0	19	0	0	0	0	0	0	0	0	0	0	0	0	0	0	0	0	0	0	0	0	0	0	0	0	0	0	0	0	0	0	0	0
ASV603	Eukaryota;TSAR;Alveolata;Dinoflagellata;Syndiniales;Dino-Group-I;Dino-Group-I-Clade-3	5	0	11	16	5	7	6	5	0	0	8	7	0	7	0	4	0	0	0	0	0	0	0	0	0	0	0	0	0	0	0	4	0	0	9	0	0	0	0	0	0	0	0	0	0	0	0	0
ASV604	Eukaryota;Obazoa;Opisthokonta;Choanoflagellata;Choanoflagellatea;Acanthoecida;Stephanoecidae_Group_H	0	0	0	0	0	0	0	0	0	0	0	0	0	0	0	0	0	0	0	0	0	0	0	0	0	0	0	0	8	16	10	10	16	13	5	10	2	0	0	3	5	3	8	8	0	0	0	0
ASV605	Eukaryota;TSAR;Alveolata;Dinoflagellata;Dinophyceae	7	6	13	0	0	13	1	18	0	0	0	0	0	0	0	0	0	0	0	0	0	0	0	0	0	0	0	0	0	0	0	0	0	7	0	0	0	0	5	0	0	0	0	0	0	0	0	0
ASV606	Eukaryota;TSAR;Alveolata;Dinoflagellata;Dinophyceae	5	19	13	4	0	17	9	0	0	0	3	5	0	0	0	0	0	0	0	0	0	0	0	0	0	0	0	0	0	0	0	5	0	0	5	0	9	0	0	0	5	0	9	0	0	0	0	0
ASV607	Eukaryota;TSAR;Alveolata;Dinoflagellata;Dinophyceae	10	0	0	12	0	17	6	0	0	0	0	0	0	0	0	0	0	0	0	0	0	0	0	0	0	0	0	0	0	0	3	18	0	0	3	8	0	0	0	6	0	7	9	0	0	0	0	0
ASV608	Eukaryota;TSAR;Alveolata;Ciliophora;Oligohymenophorea;Apostomatia	3	0	0	0	0	0	0	0	0	0	0	0	0	0	0	0	0	0	0	0	0	0	0	0	0	0	0	0	0	0	0	0	0	0	22	0	10	0	0	14	0	0	12	0	0	0	0	0
ASV609	Eukaryota;TSAR;Rhizaria;Radiolaria;Polycystinea;Spumellaria;Actinommidae;Actinomma;Actinomma_boreale	0	0	0	0	0	0	0	0	0	0	0	0	0	0	0	0	0	0	0	0	0	0	0	0	0	0	0	0	0	0	0	0	0	0	1	0	30	0	0	39	0	53	0	3	0	0	0	0
ASV610	Eukaryota;TSAR;Alveolata;Dinoflagellata;Dinophyceae	6	0	0	6	8	8	0	0	0	3	5	0	0	0	0	0	0	0	0	0	0	0	0	0	0	0	0	0	0	5	0	0	0	0	0	0	0	0	0	0	0	0	0	0	0	0	0	0
ASV611	Eukaryota;TSAR;Alveolata;Dinoflagellata;Syndiniales;Dino-Group-I;Dino-Group-I-Clade-2;Dino-Group-I-Clade-2_X;Dino-Group-I-Clade-2_X_sp.	7	0	29	3	0	18	2	0	0	6	8	14	0	0	0	0	0	0	0	0	0	0	0	0	0	0	0	0	0	0	0	0	0	0	0	0	0	0	0	0	0	0	0	0	0	0	0	0
ASV612	Eukaryota;TSAR;Alveolata;Dinoflagellata;Dinophyceae;Peridiniales	0	0	14	0	7	0	0	7	0	0	0	0	7	0	0	0	0	0	0	0	0	0	0	0	0	0	0	0	0	0	0	0	15	0	0	0	0	0	0	0	23	0	0	15	0	0	0	0
ASV613	Eukaryota;TSAR;Stramenopiles;Gyrista;Mediophyceae;Chaetocerotales;Chaetocerotaceae;Chaetoceros;Chaetoceros_didymus	0	37	7	0	0	5	0	0	0	0	0	0	0	0	0	0	0	0	0	0	0	0	0	0	0	0	0	0	0	0	0	0	0	1	0	0	0	22	1	0	0	6	0	1	0	0	0	0
ASV614	Eukaryota;TSAR;Alveolata;Dinoflagellata;Dinophyceae	0	0	0	0	0	0	0	0	0	0	0	0	0	0	0	0	0	0	0	0	0	0	0	0	0	0	0	0	2	0	15	14	0	0	14	0	14	0	0	21	0	0	17	0	0	0	0	0
ASV615	Eukaryota;TSAR;Alveolata;Dinoflagellata;Syndiniales;Dino-Group-I;Dino-Group-I-Clade-2;Dino-Group-I-Clade-2_X;Dino-Group-I-Clade-2_X_sp.	0	0	10	8	0	10	4	7	0	4	4	5	0	4	0	10	0	0	0	0	0	0	0	0	0	0	0	0	0	0	0	0	0	5	0	0	5	0	32	10	8	7	0	0	0	0	0	0
ASV616	Eukaryota;TSAR;Alveolata;Dinoflagellata;Dinophyceae;Peridiniales;Kryptoperidiniaceae;Blixaea;Blixaea_quinquecornis	0	0	0	0	0	0	0	0	0	0	0	0	0	0	0	0	48	0	0	5	0	8	36	2	0	7	0	0	0	0	0	0	0	0	0	0	0	0	0	0	0	0	0	0	35	0	3	0
ASV617	Eukaryota;Cryptista;Cryptophyta;Cryptophyta_X;Cryptophyceae;Pyrenomonadales;Pyrenomonadaceae;Pyrenomonadales_XX;Pyrenomonadales_X_sp.	0	0	0	0	0	0	0	0	0	0	0	0	0	0	0	0	0	0	0	0	0	0	0	8	0	9	2	0	0	0	0	0	0	0	0	0	0	0	0	0	0	0	0	0	5	3	0	13
ASV618	Eukaryota;TSAR;Alveolata;Dinoflagellata;Dinophyceae;Peridiniales	0	0	0	0	74	0	0	6	0	0	0	0	17	0	0	0	0	0	0	0	0	0	0	0	0	0	0	0	0	0	0	0	9	0	0	0	0	0	0	0	19	0	0	6	0	0	0	0
ASV619	Eukaryota;TSAR;Alveolata;Dinoflagellata;Dinophyceae;Peridiniales	14	2	0	0	0	0	0	0	0	0	0	0	0	0	0	41	0	0	0	0	0	0	0	0	0	0	0	0	0	0	0	0	0	0	0	0	0	0	0	0	0	0	0	0	0	14	0	0
ASV620	Eukaryota;TSAR;Rhizaria;Radiolaria;RAD-B;RAD-B_X;RAD-B_X_Group-Id;RAD-B_X_Group-Id_X;RAD-B_X_Group-Id_X_sp.	5	0	0	8	6	0	6	8	8	2	7	11	0	12	3	9	0	0	0	0	0	0	0	0	0	0	0	0	2	0	0	3	2	0	0	4	0	0	0	0	0	0	0	0	0	0	0	0
ASV621	Eukaryota;TSAR;Alveolata;Ciliophora;Oligohymenophorea;Scuticociliatia_1;Philasterida	0	0	0	0	0	0	0	0	0	0	0	0	0	0	0	0	0	0	0	5	0	27	0	0	0	0	0	22	0	0	0	0	0	0	0	0	0	0	0	0	0	0	0	0	0	20	0	7
ASV622	Eukaryota;TSAR;Stramenopiles;Gyrista;Bacillariophyceae	0	0	3	0	0	0	0	0	0	0	0	0	0	0	0	0	0	0	0	0	0	0	0	0	0	0	0	0	0	0	0	0	0	0	0	0	0	0	22	0	0	5	0	0	0	0	0	0
ASV623	Eukaryota;TSAR;Alveolata;Dinoflagellata;Dinophyceae	0	0	0	0	0	0	0	0	0	0	0	0	0	0	0	0	14	0	0	0	0	0	119	0	0	0	10	0	0	0	0	0	0	0	0	0	0	0	0	0	0	0	0	0	27	0	0	0
ASV624	Eukaryota;TSAR;Rhizaria;Cercozoa;Chlorarachniophyceae;Chlorarachnida;Chlorarachnida_X	0	0	0	0	0	0	0	0	0	0	0	0	0	0	0	0	0	0	0	9	0	0	44	0	0	8	0	0	0	0	0	0	0	0	0	0	0	0	0	0	0	0	0	0	17	0	0	24
ASV625	Eukaryota;TSAR;Alveolata;Dinoflagellata;Syndiniales;Dino-Group-I;Dino-Group-I-Clade-4;Dino-Group-I-Clade-4_X;Dino-Group-I-Clade-4_X_sp.	0	4	18	0	0	12	0	0	0	0	5	0	0	8	0	0	0	22	0	0	0	0	0	3	0	4	3	0	0	8	0	0	0	0	0	0	0	0	0	0	0	0	0	0	0	1	0	0
ASV626	Eukaryota;TSAR;Alveolata;Dinoflagellata;Syndiniales;Dino-Group-III;Dino-Group-III_X;Dino-Group-III_XX;Dino-Group-III_XX_sp.	0	0	0	0	0	0	0	0	0	0	0	0	0	0	0	0	0	0	1	1	0	0	0	0	0	0	8	0	0	0	0	0	0	0	0	0	0	0	0	0	0	0	0	0	4	16	0	14
ASV627	Eukaryota;Haptista;Haptophyta;Haptophyta_X;Prymnesiophyceae;Prymnesiales;Prymnesiophyceae_Clade_B4;Prymnesiophyceae_Clade_B4_X;Prymnesiophyceae_Clade_B4_X_sp.	0	0	0	0	0	0	0	0	0	0	0	0	0	0	0	0	0	0	0	5	0	0	0	0	0	0	0	0	0	0	0	0	0	0	0	0	0	0	0	0	0	0	0	0	9	4	6	23
ASV628	Eukaryota;TSAR;Rhizaria;Radiolaria;Acantharea;Acantharea_3;Acantharea_3a;Acantharea_3a_X;Acantharea_3a_X_sp.	3	8	5	0	0	1	2	0	4	0	4	0	0	5	0	0	0	0	0	0	0	0	0	0	0	0	0	0	0	3	9	3	0	3	3	6	2	13	15	0	6	0	1	1	0	0	0	0
ASV629	Eukaryota;TSAR;Rhizaria;Cercozoa;Filosa-Thecofilosea;Ventricleftida;Ventrifissuridae;Ventrifissuridae_X;Ventrifissuridae_X_sp.	0	0	0	0	0	0	0	0	0	0	0	0	0	0	0	0	4	0	0	0	0	29	0	0	0	0	0	12	0	0	0	0	9	0	0	5	0	0	0	0	0	0	0	10	0	0	0	0
ASV630	Eukaryota;TSAR;Alveolata;Dinoflagellata;Dinophyceae;Gonyaulacales;Pyrocystaceae;Gambierdiscus;Gambierdiscus_jejuensis	0	0	0	0	0	0	0	0	0	0	0	0	0	0	0	0	0	0	0	0	0	0	0	16	0	17	0	0	0	0	0	0	0	0	0	0	0	0	0	0	0	0	0	0	0	0	0	0
ASV631	Eukaryota;TSAR;Rhizaria;Radiolaria;Polycystinea;Nassellaria;Collophidiidae;Collophidiidae_X;Collophidiidae_X_sp.	0	0	0	17	11	9	9	5	0	0	0	0	34	17	0	0	0	0	0	0	0	0	0	0	0	0	0	0	0	0	0	0	0	0	0	0	0	0	0	0	0	0	0	0	0	0	0	0
ASV632	Eukaryota;TSAR;Rhizaria;Radiolaria;RAD-C;RAD-C_X;RAD-C_Xb;RAD-C_Xb_X;RAD-C_Xb_X_sp.	0	0	0	0	4	9	3	4	0	0	0	0	5	3	0	5	0	0	0	0	0	0	0	0	0	0	0	0	4	2	4	3	9	5	4	5	2	0	0	2	1	6	6	7	0	0	0	0
ASV633	Eukaryota;TSAR;Rhizaria;Cercozoa	0	0	0	2	0	0	0	0	0	0	0	0	0	0	0	0	0	0	0	0	0	0	0	0	0	0	0	0	14	5	14	14	11	11	11	1	0	0	0	13	4	4	3	0	0	0	0	0
ASV634	Eukaryota;TSAR;Rhizaria;Radiolaria;Polycystinea;Spumellaria;Spumellaria_6;Spumellaria_6_X;Spumellaria_6_X_sp.	10	0	0	0	0	15	23	19	15	0	3	0	0	6	11	14	0	0	0	0	0	0	0	0	0	0	0	0	0	0	0	0	0	0	0	0	0	0	0	0	0	0	0	0	0	0	0	0
ASV635	Eukaryota;TSAR;Rhizaria;Radiolaria;RAD-B;RAD-B_X;RAD-B_X_Group-Ic;RAD-B_X_Group-Ic_X;RAD-B_X_Group-Ic_X_sp.	2	0	0	6	0	0	0	5	7	0	0	5	4	0	0	6	0	0	0	0	0	0	0	0	0	0	0	0	0	0	0	8	3	0	0	13	0	0	0	0	0	0	0	0	0	0	0	0
ASV636	Eukaryota;TSAR;Rhizaria;Cercozoa;Filosa-Thecofilosea;Cryomonadida	0	0	0	0	0	0	0	0	0	0	0	0	0	0	0	0	13	0	0	0	0	0	45	0	0	0	0	0	0	0	0	0	0	0	0	0	0	0	0	0	0	0	0	0	18	28	0	0
ASV637	Eukaryota	0	0	0	0	12	0	0	31	0	0	0	0	43	0	0	17	0	0	0	0	0	0	0	0	0	0	0	0	0	0	0	0	0	0	0	0	0	0	0	0	0	0	0	0	0	0	0	0
ASV638	Eukaryota;TSAR;Alveolata;Ciliophora;Spirotrichea;Oligotrichida;Strombidiidae;Strombidiidae_X;Strombidiidae_X_sp.	0	0	0	0	0	0	0	0	0	0	0	0	0	0	0	0	0	0	0	0	0	0	0	0	0	0	0	0	0	0	0	0	0	0	0	0	0	0	0	0	0	0	0	0	0	11	0	0
ASV639	Eukaryota;TSAR;Alveolata;Dinoflagellata;Dinophyceae	6	2	0	0	0	6	0	0	0	0	2	0	2	1	3	0	0	0	0	0	0	0	0	0	0	0	0	0	8	6	13	3	3	10	0	9	10	0	0	0	0	9	12	0	0	0	0	0
ASV640	Eukaryota;Archaeplastida;Rhodophyta;Rhodophyta_X;Florideophyceae;Colaconematales;Colaconematales_X;Colaconema;Colaconema_sp.	0	0	0	0	0	0	0	0	0	0	0	0	0	0	0	0	0	5	0	0	4	0	0	6	0	0	6	0	0	0	0	0	0	0	0	0	0	0	0	0	0	0	0	0	0	2	0	0
ASV641	Eukaryota;TSAR;Alveolata;Ciliophora;Oligohymenophorea;OLIGO5;OLIGO5_X;OLIGO5_XX;OLIGO5_XX_sp.	0	0	0	0	5	0	0	0	0	0	0	0	0	0	0	0	0	0	0	0	0	0	0	0	0	0	0	0	0	6	0	0	16	0	0	18	0	0	0	0	24	0	0	13	0	0	0	0
ASV642	Eukaryota;TSAR;Alveolata;Ciliophora;Phyllopharyngea;Cyrtophoria_8;Dysteriidae	0	0	0	0	0	0	0	0	0	0	0	0	0	0	0	0	0	0	0	8	0	0	0	0	0	0	0	0	0	0	0	0	0	0	0	0	0	0	0	0	0	0	0	0	0	0	0	44
ASV643	Eukaryota;TSAR;Alveolata;Dinoflagellata;Dinophyceae	0	6	37	0	0	0	0	0	0	0	0	0	0	0	0	0	0	0	0	0	0	0	0	0	0	0	0	0	0	0	0	1	0	0	0	0	0	0	4	3	0	0	3	0	0	0	0	0
ASV644	Eukaryota;TSAR;Alveolata;Dinoflagellata;Dinophyceae;Peridiniales	0	0	0	10	0	0	0	0	0	0	0	0	0	0	0	0	0	0	0	0	0	0	0	0	0	0	0	0	0	0	9	12	0	0	0	0	0	0	0	13	27	0	17	29	0	0	0	0
ASV645	Eukaryota;TSAR;Alveolata;Dinoflagellata;Syndiniales;Dino-Group-III;Dino-Group-III_X;Dino-Group-III_XX;Dino-Group-III_XX_sp.	0	0	0	0	0	0	0	0	0	0	0	0	0	0	0	0	0	0	0	0	0	0	0	0	0	0	0	0	11	5	14	10	0	7	14	7	11	0	0	0	0	8	10	0	0	0	0	0
ASV646	Eukaryota;TSAR;Alveolata;Dinoflagellata;Dinophyceae	7	0	0	8	7	7	7	6	0	3	1	12	0	12	3	3	0	0	0	0	0	0	0	0	0	0	0	0	0	0	5	9	0	4	5	0	6	0	0	9	0	0	3	0	0	0	0	0
ASV647	Eukaryota;TSAR;Alveolata;Ciliophora;Spirotrichea;Hypotrichia	0	0	0	0	0	0	0	0	0	0	0	0	0	0	0	0	0	0	0	0	0	0	0	0	0	0	0	0	0	0	4	0	2	0	0	4	0	0	0	0	0	1	0	0	0	0	0	0
ASV648	Eukaryota;Haptista;Haptophyta;Haptophyta_X;Prymnesiophyceae;Prymnesiales;Chrysochromulinaceae;Chrysochromulina;Chrysochromulina_sp.	0	0	0	0	0	0	0	0	0	0	0	0	0	0	0	0	0	0	0	0	0	0	0	0	5	0	0	0	0	0	0	0	0	0	0	0	0	0	0	0	0	0	0	0	0	0	23	0
ASV649	Eukaryota;TSAR;Rhizaria;Radiolaria;Polycystinea;Spumellaria;Spumellaria_6;Spumellaria_6_X;Spumellaria_6_X_sp.	0	0	0	0	0	58	0	0	0	3	12	0	0	20	0	0	0	0	0	0	0	0	0	0	0	0	0	0	0	0	0	0	0	1	0	0	0	0	0	0	0	0	0	0	0	0	0	0
ASV650	Eukaryota;TSAR;Alveolata;Ciliophora;Phyllopharyngea;Suctoria;Endogenida_2;Endogenida_2_X;Endogenida_2_X_sp.	0	0	0	0	0	0	0	0	0	0	0	0	0	0	0	0	0	0	2	0	0	4	0	0	9	0	0	17	0	0	0	0	0	0	0	0	0	0	0	0	0	0	0	0	0	0	38	0
ASV651	Eukaryota;TSAR;Rhizaria;Radiolaria;Polycystinea;Nassellaria;Artostrobiidae;Artostrobiidae_X;Artostrobiidae_X_sp.	3	0	0	0	0	0	0	1	0	0	0	0	6	0	0	0	0	0	0	0	0	0	0	0	0	0	0	0	0	0	0	0	0	0	0	0	38	0	20	0	0	27	1	21	0	0	0	0
ASV652	Eukaryota;TSAR;Rhizaria;Radiolaria;Polycystinea;Nassellaria;Collosphaeridae;Collosphaera;Collosphaera_tuberosa	38	0	0	0	3	1	33	10	0	0	0	0	18	2	3	6	0	0	0	0	0	0	0	0	0	0	8	0	0	0	0	0	0	0	0	0	0	0	0	0	0	0	0	0	0	0	0	0
ASV653	Eukaryota;TSAR;Rhizaria;Radiolaria;RAD-B;RAD-B_X;RAD-B_X_Group-Ic;RAD-B_X_Group-Ic_X;RAD-B_X_Group-Ic_X_sp.	1	0	1	6	0	3	3	3	12	3	4	1	3	7	2	4	0	0	0	0	0	0	0	0	0	0	0	0	3	3	11	2	0	12	0	0	0	0	0	0	0	0	0	0	0	0	0	0
ASV654	Eukaryota;TSAR;Rhizaria;Radiolaria;Acantharea;Acantharea_C;Acantharea_C3;Heteracon_C3;Heteracon_C3_biformis	0	0	0	0	43	0	0	0	0	31	0	0	28	0	0	0	0	0	0	0	0	0	0	0	0	0	0	0	0	0	0	0	9	0	0	0	0	0	0	0	0	0	0	0	0	0	0	0
ASV655	Eukaryota;Obazoa;Opisthokonta;Choanoflagellata;Choanoflagellatea;Choanoflagellatea_X;Choanoflagellatea_XX;Choanoflagellatea_XXX;Choanoflagellatea_XXX_sp.	0	0	0	0	0	0	0	0	3	0	0	0	0	0	0	0	0	0	0	0	0	0	0	0	0	0	0	0	15	4	5	5	9	15	9	6	0	0	0	1	4	1	0	0	0	0	0	0
ASV656	Eukaryota;Archaeplastida;Chlorophyta;Chlorophyta_X;Mamiellophyceae;Mamiellales;Mamiellaceae	0	0	0	0	0	0	0	0	0	0	0	0	0	0	0	0	3	0	0	0	0	0	19	0	0	3	0	0	0	0	0	0	0	0	0	0	0	0	0	0	0	0	0	0	10	0	0	6
ASV657	Eukaryota	0	0	0	0	3	11	3	33	0	0	15	0	24	3	3	16	0	0	0	0	0	0	0	0	0	0	0	0	0	0	0	0	0	0	0	0	0	0	0	0	0	0	0	0	0	0	0	0
ASV658	Eukaryota;TSAR;Stramenopiles;Bigyra;Sagenista;Sagenista_X;MAST-4;MAST-4E;MAST-4E_sp.	0	0	0	0	0	0	0	0	0	0	1	0	0	0	0	0	0	0	0	0	0	0	0	0	0	0	0	0	14	11	16	3	0	15	17	9	0	0	0	3	0	0	0	0	0	0	0	0
ASV659	Eukaryota;TSAR;Rhizaria;Cercozoa;Filosa-Thecofilosea;Cryomonadida	0	1	0	0	0	8	2	0	0	0	0	0	0	7	0	0	0	0	0	0	0	0	0	0	0	0	0	0	0	0	5	3	0	53	8	0	1	0	0	9	0	26	5	0	0	0	0	0
ASV660	Eukaryota;Haptista;Haptophyta;Haptophyta_X;Prymnesiophyceae	0	0	0	0	0	0	0	0	0	0	0	0	0	0	0	0	0	0	0	0	0	0	0	0	14	0	0	0	0	0	0	0	0	0	0	0	0	0	0	0	0	0	0	0	0	0	32	0
ASV661	Eukaryota;TSAR;Rhizaria;Radiolaria;Acantharea;Acantharea_C;Acantharea_C1;Gigartacon_C1;Gigartacon_C1_muelleri	0	8	0	0	12	0	0	0	0	23	0	5	0	0	6	0	0	0	0	0	0	0	0	0	0	0	0	0	0	0	0	12	0	0	0	0	0	0	0	5	0	0	0	0	0	0	0	0
ASV662	Eukaryota;TSAR;Alveolata;Dinoflagellata;Dinophyceae	0	0	0	0	0	0	0	0	0	0	0	0	0	0	0	0	0	9	0	0	0	0	0	6	0	0	0	0	0	0	0	0	0	0	0	0	0	0	0	0	0	0	0	0	0	26	0	6
ASV663	Eukaryota;TSAR;Alveolata;Dinoflagellata;Dinophyceae;Peridiniales	0	0	0	0	0	0	0	25	0	0	0	0	10	0	0	28	0	0	0	0	0	0	0	0	0	0	0	0	0	0	0	0	0	0	0	18	0	0	0	0	0	0	0	0	0	0	0	0
ASV664	Eukaryota;TSAR;Rhizaria;Radiolaria;Polycystinea;Nassellaria;Pterocorythidae;Pterocorys	0	0	0	0	0	0	0	0	0	0	1	1	0	0	0	0	0	0	0	0	0	0	0	0	0	0	0	0	0	0	0	0	0	0	0	0	0	170	0	0	0	0	0	0	0	0	0	0
ASV665	Eukaryota;TSAR;Alveolata;Ciliophora;Spirotrichea;Oligotrichida;Strombidiidae	0	0	0	0	0	0	0	0	0	0	0	0	0	0	0	0	0	0	0	0	0	0	0	0	0	0	0	0	11	4	4	6	0	4	9	19	0	0	0	0	5	0	5	0	0	0	0	0
ASV666	Eukaryota;TSAR;Alveolata;Dinoflagellata;Syndiniales;Dino-Group-I;Dino-Group-I-Clade-2;Dino-Group-I-Clade-2_X;Dino-Group-I-Clade-2_X_sp.	0	0	5	6	0	0	1	0	0	0	2	2	0	0	0	0	0	0	0	0	0	0	0	0	0	0	0	0	0	0	0	0	0	0	0	0	6	65	12	0	0	0	11	18	0	0	0	0
ASV667	Eukaryota;TSAR;Rhizaria;Cercozoa;Filosa-Thecofilosea;Cryomonadida	0	0	0	0	0	0	0	0	0	0	0	0	0	0	0	0	0	0	76	0	7	0	0	2	11	0	5	0	0	0	0	0	0	0	0	0	0	0	0	0	0	0	0	0	0	0	23	0
ASV668	Eukaryota;TSAR;Alveolata;Dinoflagellata;Syndiniales;Dino-Group-II;Dino-Group-II-Clade-6;Dino-Group-II-Clade-6_X;Dino-Group-II-Clade-6_X_sp.	0	0	0	4	0	0	0	0	1	9	36	0	5	6	0	0	0	0	0	0	0	0	0	0	0	0	0	0	0	0	0	0	0	0	0	0	0	0	0	0	0	0	0	0	0	0	0	0
ASV669	Eukaryota;TSAR;Stramenopiles;Bigyra;Sagenista;Labyrinthulomycetes;Labyrinthulomycetes_LAB14;Labyrinthulomycetes_LAB14_X;Labyrinthulomycetes_LAB14_X_sp.	0	0	0	0	1	0	0	0	0	1	1	0	1	0	0	0	0	0	0	0	0	0	0	0	0	0	0	0	12	10	4	6	10	3	17	11	4	0	0	0	0	0	3	4	0	0	0	0
ASV670	Eukaryota;Archaeplastida;Rhodophyta;Rhodophyta_X;Florideophyceae;Halymeniales;Halymeniales_X	0	0	0	0	0	0	0	0	0	0	0	0	0	0	0	0	0	0	0	0	0	0	0	0	16	0	0	0	0	0	0	0	0	0	0	0	0	0	0	0	0	0	0	0	0	0	14	0
ASV671	Eukaryota;TSAR;Rhizaria;Radiolaria;Polycystinea;Spumellaria;Spumellaria_3;Spumellaria_3_X;Spumellaria_3_X_sp.	17	0	0	0	0	0	8	0	0	0	20	0	0	7	5	0	0	0	0	0	0	0	0	0	0	0	0	0	0	0	3	0	0	0	0	0	0	0	0	0	0	0	0	0	0	0	0	0
ASV672	Eukaryota;TSAR;Alveolata;Dinoflagellata;Syndiniales;Dino-Group-II;Dino-Group-II-Clade-7;Dino-Group-II-Clade-7_X;Dino-Group-II-Clade-7_X_sp.	7	0	0	0	4	0	0	0	3	2	6	3	11	21	11	19	0	0	0	0	0	0	0	0	0	0	0	0	0	0	0	0	0	0	0	0	0	0	0	0	0	0	0	0	0	0	0	0
ASV673	Eukaryota;TSAR;Alveolata;Dinoflagellata;Dinophyceae;Peridiniales	0	2	0	0	0	0	0	0	0	0	0	0	0	0	0	0	0	0	0	0	0	0	0	0	0	0	0	0	0	0	0	16	4	0	10	9	21	0	6	20	8	13	16	0	0	0	0	0
ASV674	Eukaryota;TSAR;Alveolata;Dinoflagellata;Syndiniales;Dino-Group-II;Dino-Group-II-Clade-6;Dino-Group-II-Clade-6_X;Dino-Group-II-Clade-6_X_sp.	2	0	0	2	0	0	2	0	1	4	2	11	9	16	8	14	0	0	0	0	0	0	0	0	0	0	0	0	0	0	4	1	0	2	2	2	0	0	0	0	0	0	0	0	0	0	0	0
ASV675	Eukaryota;TSAR;Alveolata;Dinoflagellata;Dinophyceae;Peridiniales	0	0	0	5	0	0	2	4	0	0	0	0	3	2	0	0	0	0	0	0	0	0	0	0	0	0	0	0	4	3	5	7	5	8	6	5	13	0	0	17	2	7	9	0	0	0	0	0
ASV676	Eukaryota;TSAR;Alveolata;Dinoflagellata	3	0	5	17	5	11	6	15	0	0	0	6	3	2	7	15	0	0	0	0	0	0	0	0	0	0	0	0	0	0	0	0	1	0	0	0	1	0	0	3	0	0	8	3	0	0	0	0
ASV677	Eukaryota;TSAR;Alveolata;Dinoflagellata;Dinophyceae	0	6	0	1	3	0	0	7	0	0	0	1	0	0	0	2	0	0	0	0	0	0	0	0	0	0	0	0	0	6	0	4	5	3	3	14	6	17	8	5	5	5	1	13	0	0	0	0
ASV678	Eukaryota;Archaeplastida;Chlorophyta;Chlorophyta_X;Ulvophyceae;Ulvales-relatives;Ulvales-relatives_X;Ulvella;Ulvella_leptochaete	0	0	0	0	0	0	0	0	0	0	0	0	0	0	0	0	0	48	0	0	29	0	0	0	0	0	0	0	0	0	0	0	0	0	0	0	0	0	0	0	0	0	0	0	0	13	0	0
ASV679	Eukaryota;TSAR;Alveolata;Dinoflagellata;Dinophyceae;Peridiniales;Heterocapsaceae;Heterocapsa	0	0	0	0	0	0	0	0	0	0	0	0	0	0	0	0	0	7	4	21	0	0	0	0	0	11	0	0	0	0	0	0	0	0	0	0	0	0	0	0	0	0	0	0	0	11	17	13
ASV680	Eukaryota;TSAR;Rhizaria;Cercozoa;Chlorarachniophyceae;Chlorarachnida;Chlorarachnida_X	0	0	0	0	0	0	0	0	0	0	0	0	0	0	0	0	14	0	0	0	0	0	0	0	0	14	0	0	0	0	0	0	0	0	0	0	0	0	0	0	0	0	0	0	0	0	0	28
ASV681	Eukaryota;TSAR;Alveolata;Dinoflagellata;Syndiniales;Dino-Group-I;Dino-Group-I-Clade-2;Dino-Group-I-Clade-2_X;Dino-Group-I-Clade-2_X_sp.	0	0	0	0	0	8	12	0	0	0	0	0	7	6	0	11	0	0	0	0	0	0	0	0	0	0	0	0	0	0	0	0	0	0	0	0	0	0	0	0	0	0	0	0	0	0	0	0
ASV682	Eukaryota;TSAR;Alveolata;Dinoflagellata;Dinophyceae;Peridiniales	0	43	0	0	0	9	0	0	0	0	0	0	0	0	0	0	0	0	0	0	0	0	0	0	0	0	0	0	0	0	0	0	0	0	5	0	0	0	0	0	0	7	0	0	0	0	0	0
ASV683	Eukaryota	0	0	0	0	0	0	0	0	0	0	0	0	0	0	0	0	0	0	25	0	0	0	0	0	43	0	0	0	0	0	0	0	0	0	0	0	0	0	0	0	0	0	0	0	0	0	25	0
ASV684	Eukaryota;TSAR;Alveolata;Dinoflagellata;Dinophyta_X;Dinophyta_XX;Dinophyta_XXX;Dinophyta_XXXX;Dinophyta_XXXX_sp.	25	5	0	1	5	2	23	17	0	0	1	0	2	8	12	10	0	0	0	0	0	0	0	0	0	0	0	0	3	0	0	0	0	0	0	0	3	0	0	0	0	0	0	0	0	0	0	0
ASV685	Eukaryota;TSAR;Alveolata;Dinoflagellata;Dinophyceae;Peridiniales	0	4	6	0	13	0	0	14	0	0	0	0	12	0	0	6	0	0	0	0	33	0	0	12	0	0	11	0	0	0	0	0	0	0	0	0	0	0	0	0	0	0	0	0	0	0	0	0
ASV686	Eukaryota;TSAR;Rhizaria;Cercozoa;Phaeodarea	0	0	0	0	0	0	0	0	0	0	0	0	0	0	0	0	0	0	0	0	0	0	0	0	0	0	0	0	0	0	0	14	0	11	0	0	0	16	17	54	6	3	0	0	0	0	0	0
ASV687	Eukaryota;TSAR;Alveolata;Dinoflagellata;Syndiniales;Dino-Group-I;Dino-Group-I-Clade-4;Dino-Group-I-Clade-4_X;Dino-Group-I-Clade-4_X_sp.	0	0	0	0	0	0	0	0	0	0	0	0	0	0	0	0	0	0	0	0	55	0	0	0	0	0	72	0	0	0	0	0	0	0	0	0	0	0	0	0	0	0	0	0	0	0	0	0
ASV688	Eukaryota;TSAR;Alveolata;Dinoflagellata	0	38	0	0	0	0	0	0	0	0	0	0	0	0	0	0	0	0	0	0	0	0	0	0	0	0	0	0	0	0	0	0	0	0	1	0	0	3	0	0	0	0	0	0	0	0	0	0
ASV689	Eukaryota;TSAR;Alveolata;Dinoflagellata;Dinophyceae	2	0	3	1	0	7	0	0	0	0	0	0	0	0	0	0	0	0	0	0	0	0	0	0	0	1	0	0	1	2	4	2	0	0	3	0	13	0	0	8	0	5	0	3	0	4	0	6
ASV690	Eukaryota;TSAR;Rhizaria;Cercozoa;Filosa-Imbricatea;Filosa-Imbricatea_X;Novel-clade-2;Novel-clade-2_X;Novel-clade-2_X_sp.	3	0	0	4	0	0	0	0	0	1	0	0	0	0	0	3	0	0	0	0	0	0	0	0	0	0	0	0	3	17	9	4	9	4	10	4	2	0	0	3	6	0	4	0	0	0	0	0
ASV691	Eukaryota;Haptista;Centroplasthelida;Centroplasthelida_X;Pterocystida;Pterocystida_X;Pterocystida_XX;Pterocystida_XXX;Pterocystida_XXX_sp.	0	0	0	0	0	0	0	0	0	2	0	1	0	0	2	3	0	0	0	0	0	0	0	0	0	0	0	0	0	12	15	12	6	12	4	5	9	0	0	6	0	1	2	0	0	0	0	0
ASV692	Eukaryota;TSAR;Rhizaria;Radiolaria;RAD-B;RAD-B_X;RAD-B_X_Group-Ia;RAD-B_X_Group-Ia_X;RAD-B_X_Group-Ia_X_sp.	0	0	0	0	0	5	0	0	6	2	15	0	0	6	0	0	0	0	0	0	0	0	0	0	0	0	0	0	7	1	14	3	0	1	3	0	0	0	0	0	0	2	0	0	0	0	0	0
ASV693	Eukaryota;TSAR;Stramenopiles;Gyrista;Bacillariophyceae;Bacillariales;Bacillariaceae;Tryblionella	0	0	0	0	0	0	0	0	0	0	0	0	0	0	0	0	0	0	0	0	0	0	0	0	0	9	0	0	0	0	0	0	0	0	0	0	0	0	0	0	0	0	0	0	0	0	0	48
ASV694	Eukaryota;Cryptista;Cryptophyta;Cryptophyta_X;Cryptophyceae;Cryptomonadales;Cryptomonadales_X	0	0	0	0	0	0	0	0	0	0	0	0	0	0	0	0	0	10	0	0	2	0	0	11	0	0	3	0	0	0	0	0	0	0	0	0	0	0	0	0	0	0	0	0	0	39	0	0
ASV695	Eukaryota;TSAR;Alveolata;Ciliophora;Phyllopharyngea;Cyrtophoria_1;PHYLL_4;PHYLL_4_X;PHYLL_4_X_sp.	0	0	0	0	0	0	0	0	0	0	0	0	0	0	0	0	0	0	0	0	0	0	0	0	0	0	0	0	0	0	0	0	8	11	6	0	18	0	0	7	17	29	17	10	0	0	0	0
ASV696	Eukaryota;TSAR;Alveolata;Dinoflagellata;Dinophyceae	10	2	4	6	0	4	4	5	1	1	0	0	0	0	2	2	0	0	3	0	0	0	0	0	0	0	0	0	2	4	0	2	4	3	4	4	3	0	0	0	2	1	0	3	0	0	0	0
ASV697	Eukaryota;TSAR;Alveolata;Dinoflagellata;Dinophyceae	0	0	0	0	8	8	5	12	4	2	10	0	16	7	7	13	0	0	0	0	0	0	0	0	0	0	0	0	0	0	0	0	0	0	0	0	0	0	0	0	0	0	0	0	0	0	0	0
ASV698	Eukaryota;TSAR;Rhizaria;Cercozoa;Filosa-Thecofilosea;Cryomonadida	0	0	0	0	0	0	0	0	0	0	0	0	0	0	0	0	0	0	0	0	0	64	0	0	9	0	0	29	0	0	0	0	0	0	0	0	0	0	0	0	0	0	0	0	0	0	17	0
ASV699	Eukaryota;TSAR;Rhizaria;Radiolaria;Acantharea;Acantharea_1;Acantharea_1_X;Acantharea_1_XX;Acantharea_1_XX_sp.	0	39	0	1	0	0	0	0	0	0	0	0	0	0	0	0	0	0	0	0	0	0	0	0	0	0	0	0	0	0	0	0	0	0	0	0	0	16	0	0	0	0	0	0	0	0	0	0
ASV700	Eukaryota;TSAR;Alveolata;Dinoflagellata;Dinophyceae;Dinophysiales;Oxyphysiaceae;Phalachroma	0	12	0	0	0	0	0	5	0	0	0	0	0	0	0	5	0	0	2	0	0	0	0	0	0	0	0	0	0	0	0	0	7	0	0	4	0	0	0	0	34	0	0	34	0	0	0	0
ASV701	Eukaryota;TSAR;Alveolata;Dinoflagellata;Syndiniales;Dino-Group-III;Dino-Group-III_X;Dino-Group-III_XX;Dino-Group-III_XX_sp.	4	0	0	4	0	0	3	0	0	0	0	3	3	5	0	4	0	0	0	0	0	0	0	0	0	0	0	0	27	5	12	0	0	1	4	0	9	0	0	1	3	6	0	3	0	0	0	0
ASV702	Eukaryota;Archaeplastida;Rhodophyta;Rhodophyta_X;Porphyridiophyceae;Porphyridiales;Porphyridiales_X	0	0	0	0	0	0	0	0	0	0	0	0	0	0	0	0	0	0	0	0	0	0	0	0	0	0	0	0	0	0	0	0	0	0	0	0	0	0	0	0	0	0	0	0	14	0	0	18
ASV703	Eukaryota;TSAR;Alveolata;Dinoflagellata;Dinophyceae	0	0	0	0	0	0	0	0	0	0	0	0	0	0	0	0	1	14	0	10	0	0	0	0	0	9	0	0	0	0	0	0	0	0	0	0	0	0	0	0	0	0	0	0	9	22	0	12
ASV704	Eukaryota;TSAR;Alveolata;Dinoflagellata;Dinophyceae	0	0	0	0	0	0	2	0	0	0	0	0	0	0	0	0	0	17	0	0	58	0	0	11	0	0	70	0	0	0	0	0	0	0	0	0	0	0	0	0	0	0	0	0	0	0	0	0
ASV705	Eukaryota;TSAR;Alveolata;Dinoflagellata;Dinophyceae;Peridiniales	0	0	0	0	0	17	0	68	0	0	0	0	0	0	0	51	0	0	0	0	0	0	0	0	0	0	0	0	0	0	0	0	0	0	0	0	0	0	0	0	0	0	0	0	0	0	0	0
ASV706	Eukaryota;TSAR;Rhizaria;Radiolaria;Polycystinea;Spumellaria;Astrosphaeridae	2	0	1	5	0	0	4	0	8	0	25	10	0	0	3	0	0	0	0	0	0	0	0	0	0	0	0	0	0	0	0	0	0	0	0	0	0	0	0	0	0	0	0	0	0	0	0	0
ASV707	Eukaryota;TSAR;Alveolata;Ciliophora;Litostomatea	0	0	0	0	0	0	0	0	0	0	0	0	0	0	0	0	0	0	0	0	0	0	0	0	1	0	0	0	0	0	0	0	0	0	0	0	0	0	0	0	0	0	0	0	0	0	0	10
ASV708	Eukaryota;TSAR;Rhizaria;Radiolaria;Acantharea;Acantharea_2;Acantharea_2b;Acantharea_2b_X;Acantharea_2b_X_sp.	0	0	0	3	5	0	5	7	2	1	1	0	6	3	2	3	0	0	0	0	0	0	0	0	0	0	0	0	1	1	3	9	9	3	7	7	0	0	0	5	3	0	2	2	0	0	0	0
ASV709	Eukaryota;TSAR;Stramenopiles;Gyrista;Mediophyceae;Thalassiosirales;Skeletonemaceae;Skeletonema	0	0	18	0	8	0	0	0	0	0	0	0	0	0	0	0	13	0	1	0	0	0	0	0	0	0	0	0	0	0	0	0	6	0	0	0	0	0	10	0	16	3	0	0	17	0	1	0
ASV710	Eukaryota;TSAR;Stramenopiles;Gyrista;Gyrista_X;Gyrista_XX;MAST-1;MAST-1B;MAST-1B_sp.	0	0	0	0	0	0	0	0	0	0	0	0	0	0	0	2	0	0	0	0	0	0	0	0	0	0	0	0	11	20	8	1	6	11	3	16	3	0	0	0	5	2	0	3	0	0	0	3
ASV711	Eukaryota;TSAR;Alveolata;Ciliophora;Spirotrichea;Choreotrichida-Tintinnina;TIN_07;Tintinnopsis_07	0	11	17	0	0	0	0	0	0	0	0	0	0	0	0	0	18	0	0	0	0	0	0	0	0	0	0	0	0	0	0	0	0	0	0	0	0	0	30	0	0	0	0	0	0	0	0	0
ASV712	Eukaryota;TSAR;Alveolata;Dinoflagellata;Dinophyceae	0	3	6	0	0	0	0	0	0	0	0	0	0	0	0	0	0	0	0	0	48	0	0	0	0	0	11	0	0	0	0	0	0	0	0	0	0	0	0	0	0	0	0	0	0	0	0	0
ASV713	Eukaryota;TSAR;Stramenopiles;Gyrista;Mediophyceae	0	0	2	0	0	0	0	0	0	0	0	0	0	0	0	0	12	0	0	0	0	0	0	0	0	3	0	0	0	0	0	0	0	0	0	0	0	0	0	0	0	0	0	0	37	0	1	6
ASV714	Eukaryota;TSAR;Alveolata;Dinoflagellata;Dinophyceae;Gymnodiniales;Warnowiaceae;Proterythropsis;Proterythropsis_sp.	0	54	0	0	0	0	0	0	0	0	0	0	0	0	0	0	0	0	0	0	0	0	0	0	0	0	0	0	0	0	0	0	0	0	0	0	0	16	0	0	0	0	0	0	0	0	0	0
ASV715	Eukaryota;Archaeplastida;Chlorophyta;Chlorophyta_X;Ulvophyceae;Ulvales-relatives;Ulvales-relatives_X;Ulva;Ulva_clathrata	0	0	0	0	0	0	0	0	0	0	0	0	0	0	0	0	0	13	0	0	0	0	0	21	0	0	29	0	0	0	0	0	0	0	0	0	0	0	0	0	0	0	0	0	0	0	0	0
ASV716	Eukaryota;TSAR;Alveolata;Ciliophora;Ciliophora_X;Ciliophora_XX;Protocruziidae;Protocruzia;Protocruzia_sp.	2	0	0	0	0	0	0	0	0	0	0	0	0	0	0	0	0	0	0	0	0	0	0	0	0	0	0	0	0	4	8	7	2	15	22	8	10	0	0	4	7	22	4	0	0	0	0	0
ASV717	Eukaryota;TSAR;Alveolata;Ciliophora;Prostomatea_1;Prostomatea_1_X;Colepidae;Tiarina;Tiarina_sp.	0	3	0	0	0	0	0	0	0	0	0	0	0	0	0	0	0	0	0	0	0	0	0	0	0	0	0	0	0	11	5	3	3	6	1	18	0	29	13	0	0	0	0	18	0	0	0	0
ASV718	Eukaryota;TSAR;Alveolata;Dinoflagellata;Dinophyceae;Peridiniales	0	0	0	0	0	0	0	0	0	0	0	0	0	0	0	0	0	0	5	0	0	0	0	0	0	4	0	0	0	0	0	0	0	0	0	0	0	0	0	0	0	0	0	0	0	20	6	11
ASV719	Eukaryota;TSAR;Rhizaria;Radiolaria;Polycystinea;Nassellaria	0	0	0	0	0	24	21	35	0	0	0	0	0	22	4	23	0	0	0	0	0	0	0	0	0	0	0	0	0	0	0	0	0	0	0	0	0	0	0	0	0	0	0	0	0	0	0	0
ASV720	Eukaryota;TSAR;Alveolata;Dinoflagellata;Dinophyceae;Peridiniales	0	0	5	0	0	5	0	0	0	0	0	0	0	0	0	0	0	0	0	0	0	0	0	0	0	0	0	0	0	0	14	9	0	0	0	0	20	0	0	10	0	17	18	13	0	0	0	0
ASV721	Eukaryota;TSAR;Alveolata;Dinoflagellata;Dinophyceae	0	14	0	0	1	0	0	0	0	0	0	0	0	0	0	0	5	0	6	0	0	0	0	0	11	3	0	0	0	0	0	0	10	0	0	0	0	18	0	0	3	0	0	0	4	5	6	0
ASV722	Eukaryota;TSAR;Alveolata;Dinoflagellata;Dinophyceae	0	7	33	0	0	13	0	0	0	0	0	0	0	0	0	0	0	0	0	0	0	0	0	0	0	0	0	0	0	0	4	0	0	0	0	0	0	0	0	0	0	0	0	0	0	0	0	0
ASV723	Eukaryota;TSAR;Rhizaria;Cercozoa;Filosa-Thecofilosea;Ventricleftida;CCW10-lineage;CCW10-lineage_X;CCW10-lineage_X_sp.	0	0	0	0	0	0	0	0	0	0	0	0	0	0	0	0	0	0	14	0	2	9	0	0	9	0	3	12	0	0	0	0	0	0	0	0	0	0	0	0	0	0	0	3	0	0	39	0
ASV724	Eukaryota;TSAR;Rhizaria;Cercozoa;Filosa-Thecofilosea;Ventricleftida;CCW10-lineage;CCW10-lineage_X;CCW10-lineage_X_sp.	0	0	0	0	0	0	0	0	0	0	0	0	0	0	0	0	0	0	11	0	0	3	0	0	6	0	0	3	0	0	0	0	0	0	0	0	0	0	0	0	0	0	0	0	0	0	40	0
ASV725	Eukaryota;TSAR;Rhizaria;Cercozoa;Filosa-Thecofilosea;Ventricleftida;CCW10-lineage;CCW10-lineage_X;CCW10-lineage_X_sp.	0	0	0	0	11	0	0	13	0	0	0	0	0	0	0	0	0	0	0	0	0	0	0	0	0	0	0	0	0	0	0	0	24	0	0	14	0	0	0	0	18	0	0	41	0	0	0	0
ASV726	Eukaryota;Archaeplastida;Rhodophyta;Rhodophyta_X;Florideophyceae;Corallinales;Corallinales_X;Hydrolithon;Hydrolithon_gardineri	0	0	0	0	0	0	0	0	0	0	0	0	0	0	0	0	0	0	8	0	0	0	0	0	0	0	0	0	0	0	0	0	0	0	0	0	0	0	0	0	0	0	0	0	0	0	0	6
ASV727	Eukaryota;TSAR;Rhizaria;Radiolaria;Acantharea	11	3	0	0	15	0	2	0	18	26	0	0	4	0	2	0	0	0	0	0	0	0	0	0	0	0	0	0	0	0	0	0	0	0	0	0	0	0	0	0	0	0	0	0	0	0	0	0
ASV728	Eukaryota;Haptista;Haptophyta;Haptophyta_X;Prymnesiophyceae;Phaeocystales;Phaeocystaceae;Phaeocystis;Phaeocystis_sp.	0	0	0	0	0	0	0	0	0	0	0	0	0	0	0	0	0	0	0	0	0	0	0	0	0	3	0	0	0	0	0	0	0	0	0	0	0	0	0	0	0	0	0	0	0	21	0	4
ASV729	Eukaryota;TSAR;Alveolata;Ciliophora;Oligohymenophorea;Peniculia	0	0	0	0	0	0	0	0	0	0	0	0	0	0	0	0	0	0	0	0	4	0	0	0	0	0	2	0	0	0	0	0	0	0	0	0	0	0	0	0	0	0	0	0	0	0	0	0
ASV730	Eukaryota;TSAR;Telonemia;Telonemia_X;Telonemia_XX;Telonemia_XXX;Telonemia-Group-1;Telonemia-Group-1_X;Telonemia-Group-1_X_sp.	3	0	0	0	0	0	0	0	0	0	0	0	0	0	0	0	0	0	0	0	0	0	0	0	0	0	0	0	7	5	10	6	3	14	11	0	4	0	0	0	0	0	0	0	0	0	0	0
ASV731	Eukaryota;TSAR;Alveolata;Ciliophora;Oligohymenophorea;Apostomatia	0	8	6	0	0	0	0	0	0	0	0	0	0	0	0	0	0	0	0	0	0	0	0	0	0	0	0	0	2	0	0	3	0	9	0	0	3	0	22	11	7	12	18	0	0	0	0	0
ASV732	Eukaryota;TSAR;Rhizaria;Radiolaria;Acantharea;Acantharea_3	0	0	0	0	1	0	0	0	0	2	0	3	1	0	0	0	0	0	0	0	0	0	0	0	0	0	0	0	14	25	6	9	8	6	0	2	7	0	6	3	0	0	0	0	0	0	0	0
ASV733	Eukaryota;TSAR;Rhizaria;Cercozoa;Phaeodarea;Phaeogromida;Challengeriidae;Challengeron;Challengeron_willemoesii	9	0	0	0	0	0	0	0	0	0	0	0	0	0	0	0	0	0	0	0	0	0	0	0	0	0	0	0	0	0	0	0	0	0	0	0	72	0	0	34	0	0	0	0	0	0	0	0
ASV734	Eukaryota;Haptista;Haptophyta;Haptophyta_X;Prymnesiophyceae;Prymnesiales;Chrysochromulinaceae;Chrysochromulina;Chrysochromulina_sp.	0	0	0	0	0	0	0	0	0	0	0	0	0	0	0	0	0	0	0	0	0	0	0	0	6	0	0	0	0	0	0	0	0	0	0	0	0	0	0	0	0	0	0	0	0	4	13	0
ASV735	Eukaryota;TSAR;Rhizaria;Radiolaria;RAD-B;RAD-B_X;RAD-B_X_Group-Ic;RAD-B_X_Group-Ic_X;RAD-B_X_Group-Ic_X_sp.	1	0	0	0	0	3	4	0	8	1	0	8	7	0	0	6	0	0	0	0	0	0	0	0	0	0	0	0	3	0	4	5	4	0	15	0	0	0	0	2	0	0	0	0	0	0	0	0
ASV736	Eukaryota;TSAR;Rhizaria;Radiolaria;RAD-C;RAD-C_X;RAD-C_Xb;RAD-C_Xb_X;RAD-C_Xb_X_sp.	1	0	0	0	0	0	0	0	0	0	0	0	0	0	0	0	0	0	0	0	0	0	0	0	0	0	0	0	5	5	5	12	6	4	4	6	3	0	0	11	3	0	2	0	0	0	0	0
ASV737	Eukaryota;Archaeplastida;Rhodophyta;Rhodophyta_X;Florideophyceae;Corallinales;Corallinales_X;Neogoniolithon	0	0	0	0	0	0	0	0	0	0	0	0	0	0	0	0	6	0	0	10	0	0	8	0	0	5	0	0	0	0	0	0	0	0	0	0	0	0	0	0	0	0	0	0	0	3	4	0
ASV738	Eukaryota;TSAR;Alveolata;Ciliophora;Spirotrichea;Oligotrichida;Tontoniidae;Spirotontonia;Spirotontonia_sp.	0	0	0	0	0	0	0	0	0	0	0	0	0	0	0	0	0	0	1	0	0	0	0	0	1	0	2	0	0	0	0	0	0	0	0	0	0	0	0	0	0	0	0	0	0	4	1	2
ASV739	Eukaryota;TSAR;Alveolata;Dinoflagellata;Dinophyceae	0	0	0	0	0	0	0	0	0	0	0	0	0	0	0	0	0	49	0	0	80	41	0	6	0	0	24	0	0	0	0	0	0	0	0	0	0	0	0	0	0	0	0	0	0	0	0	0
ASV740	Eukaryota	74	0	0	0	0	0	17	0	0	0	0	0	0	0	0	0	0	0	0	0	0	0	0	0	0	0	0	0	0	0	0	0	0	0	0	0	9	0	0	0	0	0	0	0	0	0	0	0
ASV741	Eukaryota;Haptista;Haptophyta;Haptophyta_X;Prymnesiophyceae	0	0	0	0	0	0	0	0	0	0	0	0	0	0	0	0	0	0	0	0	0	0	0	0	0	0	0	0	0	0	0	0	0	0	0	0	0	0	0	0	0	0	0	0	2	8	0	34
ASV742	Eukaryota;TSAR;Alveolata;Dinoflagellata;Ellobiophyceae;Thalassomycetales;Thalassomycetaceae;Ellobiopsis;Ellobiopsis_chattonii	1	0	0	1	1	0	1	0	3	1	0	2	2	8	9	5	0	0	0	0	0	0	0	0	0	0	0	0	3	0	0	0	0	0	0	0	0	0	0	1	0	0	3	0	0	0	0	0
ASV743	Eukaryota;TSAR;Alveolata;Dinoflagellata;Syndiniales;Dino-Group-I;Dino-Group-I-Clade-5;Dino-Group-I-Clade-5_X;Dino-Group-I-Clade-5_X_sp.	0	0	0	7	11	3	5	0	0	0	3	0	8	3	0	13	0	0	0	0	0	0	0	0	0	0	0	0	0	0	0	0	2	0	0	0	2	0	0	0	0	0	0	0	0	0	0	0
ASV744	Eukaryota;Haptista;Haptophyta;Haptophyta_X;Prymnesiophyceae;Prymnesiales;Chrysochromulinaceae;Chrysochromulina;Chrysochromulina_sp.	0	0	0	0	0	0	0	0	0	0	0	0	0	0	0	0	0	0	0	0	0	0	0	0	0	0	0	0	0	0	0	0	0	0	0	0	0	0	0	0	0	0	0	0	3	35	5	14
ASV745	Eukaryota;TSAR;Rhizaria;Cercozoa;Filosa-Thecofilosea;Cryomonadida;Protaspa-lineage;Protaspa-lineage_X;Protaspa-lineage_X_sp.	0	0	0	0	0	0	0	0	0	0	0	0	0	0	0	0	0	28	0	0	0	0	0	6	0	0	17	0	0	0	0	0	0	0	0	0	0	0	0	0	0	0	0	0	0	22	0	0
ASV746	Eukaryota;TSAR;Alveolata;Dinoflagellata;Syndiniales;Dino-Group-I;Dino-Group-I-Clade-5;Dino-Group-I-Clade-5_X;Dino-Group-I-Clade-5_X_sp.	0	0	0	2	1	6	1	0	0	3	3	7	1	2	2	0	0	0	0	0	0	0	0	0	0	0	0	0	5	1	4	4	2	6	1	0	0	0	0	6	0	3	3	0	0	0	0	0
ASV747	Eukaryota;Archaeplastida;Chlorophyta;Chlorophyta_X;Chlorodendrophyceae;Chlorodendrales;Chlorodendraceae;Chlorodendrales_XX;Chlorodendrales_X_sp.	0	0	0	0	0	0	0	0	0	0	0	0	0	0	0	0	0	17	17	0	1	15	5	9	8	0	3	7	0	0	0	0	0	0	0	0	0	0	0	0	0	0	0	0	6	3	17	0
ASV748	Eukaryota;Archaeplastida;Rhodophyta;Rhodophyta_X;Florideophyceae	0	0	0	0	0	0	0	0	0	0	0	0	0	0	0	0	0	0	0	9	0	0	0	0	0	2	0	0	0	0	0	0	0	0	0	0	0	0	0	0	0	0	0	0	0	0	0	2
ASV749	Eukaryota;TSAR;Rhizaria;Radiolaria;Polycystinea;Nassellaria;Sphaerozoidae	0	0	0	0	0	7	0	0	0	0	11	0	0	0	0	0	0	0	0	0	0	0	0	0	0	0	0	208	0	0	0	0	0	0	0	0	0	0	0	0	0	0	0	0	0	0	0	0
ASV750	Eukaryota;TSAR;Alveolata;Dinoflagellata;Dinophyceae	0	0	0	0	0	0	0	0	0	0	0	0	0	0	0	0	0	0	51	0	0	0	0	0	102	0	0	0	0	0	0	0	0	0	0	0	0	0	0	0	0	0	0	0	0	0	0	0
ASV751	Eukaryota;TSAR	0	13	0	0	0	0	0	0	0	0	0	0	0	0	0	0	0	0	0	0	0	0	0	0	0	0	0	0	0	0	0	0	0	0	0	18	0	13	5	0	0	0	10	46	0	0	0	0
ASV752	Eukaryota;TSAR;Alveolata;Dinoflagellata	0	3	37	0	0	6	0	0	0	0	0	0	4	0	0	0	0	0	0	0	0	0	0	0	0	0	0	0	0	0	0	0	0	0	0	0	0	0	0	0	0	2	0	0	0	0	0	0
ASV753	Eukaryota;Archaeplastida;Chlorophyta;Chlorophyta_X;Chlorodendrophyceae;Chlorodendrales;Chlorodendraceae;Chlorodendrales_XX;Chlorodendrales_X_sp.	0	0	0	0	0	0	0	0	0	0	0	0	0	0	0	0	17	0	0	2	0	0	34	0	0	1	0	0	0	0	0	0	0	0	0	0	0	0	0	0	0	0	0	0	14	0	0	6
ASV754	Eukaryota;Archaeplastida;Rhodophyta;Rhodophyta_X;Florideophyceae;Corallinales;Corallinales_X	0	0	0	0	0	0	0	0	0	0	0	0	0	0	0	0	0	0	27	0	0	0	0	0	24	0	0	0	0	0	0	0	0	0	0	0	0	0	0	0	0	0	0	0	0	0	0	5
ASV755	Eukaryota;TSAR;Alveolata;Dinoflagellata;Dinophyceae	0	0	0	8	0	0	0	0	0	0	0	7	0	0	0	0	0	0	0	0	0	0	0	0	0	0	0	0	12	0	0	13	4	5	5	0	5	0	0	10	0	0	3	0	0	0	0	0
ASV756	Eukaryota;Obazoa;Opisthokonta;Ichthyosporea;Ichthyophonida;Pseudoperkinsidae;Pseudoperkinsidae_X	0	0	0	0	0	0	0	0	0	0	0	0	0	0	0	0	0	10	0	7	19	0	0	3	0	3	5	0	0	0	0	0	0	0	0	0	0	0	0	0	0	0	0	0	0	10	0	12
ASV757	Eukaryota;Haptista;Haptophyta;Haptophyta_X;Prymnesiophyceae;Prymnesiales;Prymnesiaceae;Dicrateria;Dicrateria_sp.	0	0	0	0	0	0	0	0	0	0	0	0	0	0	0	0	0	0	0	0	0	0	0	0	0	0	0	0	0	0	0	0	0	0	0	0	0	0	0	0	0	0	0	0	0	24	0	0
ASV758	Eukaryota;TSAR;Alveolata;Dinoflagellata;Syndiniales;Dino-Group-I;Dino-Group-I-Clade-4;Dino-Group-I-Clade-4_X;Dino-Group-I-Clade-4_X_sp.	0	0	0	0	0	2	0	0	0	0	0	0	0	0	0	0	0	60	0	17	11	0	0	43	0	12	0	0	0	0	0	0	0	0	0	0	0	0	0	0	0	0	0	0	0	0	0	0
ASV759	Eukaryota;TSAR;Alveolata;Dinoflagellata;Dinophyceae;Peridiniales	0	27	0	0	0	0	0	0	0	0	0	0	0	0	0	0	5	0	0	0	0	0	0	0	0	0	0	0	0	0	0	0	0	0	0	0	0	13	0	0	0	0	0	0	3	0	0	0
ASV760	Eukaryota;TSAR;Rhizaria;Cercozoa	0	0	0	0	0	0	0	0	0	0	0	0	0	0	0	0	0	0	0	0	0	0	0	0	0	0	0	0	0	0	4	2	0	11	39	4	0	0	0	1	0	1	1	0	0	0	0	0
ASV761	Eukaryota;Obazoa;Opisthokonta	0	0	0	0	0	0	0	0	0	0	0	0	0	0	0	0	14	0	0	0	0	0	16	0	0	0	0	0	0	0	0	0	0	0	0	0	0	0	0	0	0	0	0	0	54	0	0	0
ASV762	Eukaryota;TSAR;Alveolata;Ciliophora;Phyllopharyngea;Cyrtophoria_1;PHYLL_4;PHYLL_4_X;PHYLL_4_X_sp.	0	0	0	0	0	0	1	1	0	0	0	0	0	0	0	0	0	0	0	0	0	0	0	0	0	0	0	0	0	0	0	0	0	1	12	0	20	5	11	0	0	9	46	9	0	0	0	0
ASV763	Eukaryota;TSAR;Alveolata;Dinoflagellata;Dinophyceae	0	0	0	0	0	0	0	0	0	0	0	0	0	0	0	0	2	5	0	11	0	0	9	0	0	9	3	0	0	0	0	0	0	0	0	0	0	0	0	0	0	0	0	0	0	5	0	17
ASV764	Eukaryota;TSAR;Rhizaria;Radiolaria;Polycystinea;Spumellaria;Astrosphaeridae;Astrosphaera;Astrosphaera_hexagonalis	0	0	0	0	0	0	26	0	0	0	0	0	0	34	28	0	0	0	0	0	0	0	0	0	0	0	0	0	0	0	0	0	0	0	0	0	0	0	0	0	0	0	0	0	0	0	0	0
ASV765	Eukaryota;Haptista;Haptophyta;Haptophyta_X;Prymnesiophyceae;Prymnesiales;Chrysochromulinaceae;Chrysochromulina;Chrysochromulina_sp.	0	0	0	0	0	0	0	0	0	0	0	0	0	0	0	0	0	0	0	3	0	0	10	0	0	0	0	0	0	0	0	0	0	0	0	0	0	0	0	0	0	0	0	0	11	14	4	8
ASV766	Eukaryota;TSAR;Alveolata;Dinoflagellata;Syndiniales;Dino-Group-III;Dino-Group-III_X;Dino-Group-III_XX;Dino-Group-III_XX_sp.	0	0	0	0	0	0	0	0	0	0	0	0	0	0	0	0	0	0	0	0	0	0	0	0	0	0	0	0	18	12	12	6	0	10	5	4	8	0	0	9	0	0	0	0	0	0	0	0
ASV767	Eukaryota;TSAR;Rhizaria;Radiolaria;Acantharea;Acantharea_A;Acantharea_A_X;Acanthoplegma;Acanthoplegma_sp.	9	0	0	4	0	0	6	0	14	0	0	5	0	0	8	0	0	0	0	0	0	0	0	0	0	0	0	0	9	0	0	4	0	0	14	0	4	0	0	0	0	0	3	0	0	0	0	0
ASV768	Eukaryota;TSAR;Alveolata;Dinoflagellata;Syndiniales;Dino-Group-I;Dino-Group-I-Clade-5;Dino-Group-I-Clade-5_X;Dino-Group-I-Clade-5_X_sp.	0	0	0	0	1	0	0	3	1	3	23	0	5	1	4	11	0	0	0	0	0	0	0	0	0	0	0	0	1	0	1	0	0	0	0	0	0	0	0	0	0	0	0	0	0	0	0	0
ASV769	Eukaryota;TSAR;Alveolata;Dinoflagellata;Dinophyceae;Peridiniales	0	0	4	0	0	0	0	0	0	0	0	0	0	0	0	0	0	0	0	0	0	0	0	0	0	0	0	0	0	0	6	11	0	6	0	0	13	0	11	16	0	20	8	0	0	0	0	0
ASV770	Eukaryota;TSAR;Stramenopiles;Gyrista;Bacillariophyceae;Naviculales;Naviculaceae;Navicula	0	0	0	0	0	0	0	0	0	0	0	0	0	0	0	0	11	0	0	8	0	0	0	0	0	0	0	0	0	0	0	0	0	0	0	0	0	0	0	0	0	0	0	0	3	0	0	15
ASV771	Eukaryota;TSAR;Alveolata;Dinoflagellata;Dinophyceae	0	0	0	0	0	0	0	0	0	0	0	0	0	0	0	0	0	18	0	8	7	0	12	9	0	6	15	0	0	0	0	0	0	0	0	0	0	0	0	0	0	0	0	0	0	0	0	0
ASV772	Eukaryota	0	29	7	0	0	1	0	0	0	0	0	0	0	0	0	0	0	0	0	0	0	0	0	0	0	0	0	0	0	0	0	0	0	4	0	0	0	5	2	0	0	6	0	0	0	0	0	0
ASV773	Eukaryota;TSAR;Rhizaria;Cercozoa;Filosa-Thecofilosea;Cryomonadida;Cryothecomonas-lineage;Cryothecomonas-lineage_X;Cryothecomonas-lineage_X_sp.	0	0	0	0	0	0	0	0	0	0	0	0	0	0	0	0	19	7	0	0	0	0	31	0	0	0	0	0	0	0	0	0	0	0	0	0	0	0	0	0	0	0	0	0	17	9	0	0
ASV774	Eukaryota;Archaeplastida;Chlorophyta;Chlorophyta_X;Ulvophyceae;Ulvales-relatives;Ulvales-relatives_X;Ulva	0	0	0	0	0	0	0	0	0	0	0	0	0	0	0	0	0	0	0	0	15	0	45	0	0	14	26	0	0	0	0	0	0	0	0	0	0	0	0	0	0	0	0	0	0	0	0	0
ASV775	Eukaryota;TSAR;Alveolata;Dinoflagellata;Dinophyceae	0	0	0	0	0	0	0	0	0	0	0	0	0	0	0	0	0	0	16	0	0	14	0	0	10	0	0	16	0	0	0	0	0	0	0	0	0	0	0	0	0	0	0	0	0	0	26	0
ASV776	Eukaryota;TSAR;Rhizaria;Radiolaria;Polycystinea;Spumellaria;Astrosphaeridae	0	0	0	0	0	0	0	13	0	33	9	9	0	0	0	8	0	0	0	0	0	0	0	0	0	0	0	0	0	0	0	0	0	0	0	0	0	0	0	0	0	0	0	0	0	0	0	0
ASV777	Eukaryota;TSAR;Alveolata;Dinoflagellata;Syndiniales;Dino-Group-II;Dino-Group-II-Clade-7;Dino-Group-II-Clade-7_X;Dino-Group-II-Clade-7_X_sp.	0	0	0	0	0	0	0	0	0	0	4	9	0	0	0	0	0	0	0	0	0	0	0	0	0	0	0	0	0	5	0	0	0	15	0	0	0	0	0	8	0	0	7	0	0	0	0	0
ASV778	Eukaryota;TSAR;Alveolata;Ciliophora;Phyllopharyngea;Suctoria;Ephelotidae;Ephelota	0	0	0	0	0	0	0	0	0	0	0	0	0	0	0	0	0	0	0	0	0	0	0	0	0	0	0	0	0	0	0	0	0	0	0	0	0	0	0	0	0	0	0	0	0	0	0	0
ASV779	Eukaryota;TSAR;Rhizaria;Radiolaria;RAD-A;RAD-A_X;RAD-A_Xb;RAD-A_Xb_X;RAD-A_Xb_X_sp.	0	5	0	0	0	0	0	0	0	37	0	0	0	0	0	0	0	7	0	32	0	0	0	0	0	5	0	0	0	0	0	0	0	0	0	0	0	0	0	0	0	0	0	0	0	1	0	0
ASV780	Eukaryota;TSAR;Rhizaria;Radiolaria;RAD-B;RAD-B_X;RAD-B_X_Group-IVd;RAD-B_X_Group-IVd_X;RAD-B_X_Group-IVd_X_sp.	0	0	0	0	0	0	0	0	0	0	0	0	0	0	0	0	0	0	0	0	0	0	0	0	0	0	0	0	11	5	9	6	0	2	10	6	2	0	0	8	0	0	13	0	0	0	0	0
ASV781	Eukaryota;TSAR;Alveolata;Dinoflagellata;Dinophyceae	5	0	0	0	2	8	3	1	0	0	0	0	0	0	0	2	0	0	0	0	0	0	0	0	0	0	0	0	0	0	7	4	0	5	3	7	9	0	3	17	7	7	4	9	0	0	0	0
ASV782	Eukaryota;Archaeplastida;Rhodophyta;Rhodophyta_X;Florideophyceae;Corallinales;Corallinales_X	0	0	0	0	0	0	0	0	0	0	0	0	0	0	0	0	0	0	0	0	0	0	0	0	0	0	0	0	0	0	0	0	0	0	0	0	0	0	0	0	0	0	0	0	0	0	0	0
ASV783	Eukaryota;TSAR;Alveolata;Alveolata_X;Ellobiopsidae;Ellobiopsidae_X;Ellobiopsidae_XX;Thalassomyces;Thalassomyces_fagei	0	0	0	0	3	0	1	0	3	0	5	0	0	0	5	6	0	0	0	0	0	0	0	0	0	0	0	0	7	0	0	0	0	1	3	2	4	0	0	0	0	5	10	8	0	0	0	0
ASV784	Eukaryota;TSAR;Stramenopiles;Bigyra;Sagenista;Sagenista_X;MAST-7;MAST-7_X;MAST-7_X_sp.	0	0	0	0	0	0	0	0	0	0	0	0	0	0	0	0	0	0	0	0	0	0	0	0	0	0	0	0	0	0	0	0	0	0	0	0	0	0	0	0	0	0	0	0	0	0	0	0
ASV785	Eukaryota;TSAR;Alveolata;Dinoflagellata;Dinophyceae	15	0	0	10	0	14	6	0	0	0	6	0	0	6	0	0	0	0	0	0	0	0	0	0	0	0	0	0	5	7	6	9	0	0	0	0	2	0	0	9	0	7	0	0	0	0	0	0
ASV786	Eukaryota;TSAR;Alveolata;Dinoflagellata;Syndiniales;Dino-Group-III;Dino-Group-III_X;Dino-Group-III_XX;Dino-Group-III_XX_sp.	0	0	0	0	0	0	0	0	0	1	1	3	3	4	0	0	0	0	0	0	0	0	0	0	0	0	0	0	9	7	18	0	6	3	0	4	5	0	0	11	1	5	5	4	0	0	0	0
ASV787	Eukaryota;TSAR;Alveolata;Dinoflagellata;Dinophyceae;Peridiniales	0	0	10	0	0	0	0	0	0	0	0	0	0	0	0	0	0	0	0	0	0	0	0	0	0	0	0	0	0	0	9	6	0	17	0	0	18	0	0	0	0	22	0	0	0	0	0	0
ASV788	Eukaryota;TSAR;Alveolata;Ciliophora;Ciliophora_X;Ciliophora_XX;Protocruziidae;Protocruzia;Protocruzia_sp.	0	0	0	0	0	0	0	0	0	0	0	0	0	0	0	0	0	0	0	0	0	0	0	0	0	0	0	0	0	0	7	0	0	0	0	0	0	0	0	8	0	0	0	0	0	0	0	0
ASV789	Eukaryota;TSAR;Alveolata;Dinoflagellata;Dinophyceae;Gymnodiniales;Gymnodiniaceae;Gymnodinium;Gymnodinium_sp.	0	0	16	17	0	0	6	0	0	0	0	11	0	0	0	0	0	0	0	0	0	0	0	0	0	0	0	0	0	0	0	8	0	0	0	0	0	0	0	11	0	0	0	0	0	0	0	0
ASV790	Eukaryota;TSAR;Rhizaria;Cercozoa;Filosa-Thecofilosea;Cryomonadida	0	0	0	0	0	0	0	0	0	0	0	0	0	0	0	0	0	6	0	4	0	21	1	8	0	2	0	0	0	0	0	0	0	0	0	0	0	0	0	0	0	0	0	0	4	0	0	29
ASV791	Eukaryota;TSAR;Alveolata;Dinoflagellata;Syndiniales;Dino-Group-II;Dino-Group-II-Clade-7;Dino-Group-II-Clade-7_X;Dino-Group-II-Clade-7_X_sp.	0	0	0	1	0	0	0	0	3	4	7	10	9	3	8	7	0	0	0	0	0	0	0	0	0	0	0	0	0	0	1	0	0	0	10	0	0	0	0	0	0	0	0	0	0	0	0	0
ASV792	Eukaryota;TSAR;Alveolata;Ciliophora;Spirotrichea;Hypotrichia;Holostichidae;Holosticha;Holosticha_diademata	0	0	0	0	0	0	0	0	0	0	0	0	0	0	0	0	0	0	0	0	0	0	0	0	3	0	0	8	0	0	0	0	0	0	0	0	0	0	0	0	0	0	0	0	0	0	9	4
ASV793	Eukaryota;Obazoa;Opisthokonta;Ichthyosporea;Ichthyophonida;Abeoformidae;Abeoformidae_Group_MAIP_1;Abeoformidae_Group_MAIP_1_X;Abeoformidae_Group_MAIP_1_X_sp.	0	0	0	0	0	0	0	0	0	0	0	0	0	0	0	0	0	0	8	0	15	9	0	2	21	1	5	8	0	0	0	0	0	0	0	0	0	0	0	0	0	0	2	0	0	1	7	0
ASV794	Eukaryota;TSAR;Alveolata;Dinoflagellata;Syndiniales;Dino-Group-I;Dino-Group-I-Clade-1;Dino-Group-I-Clade-1_X;Dino-Group-I-Clade-1_X_sp.	0	0	4	0	0	0	2	0	0	0	0	0	0	0	0	0	0	0	0	0	0	0	0	0	0	0	0	0	0	0	0	0	0	1	9	0	3	13	0	0	6	8	5	6	0	0	0	0
ASV795	Eukaryota;TSAR;Alveolata;Ciliophora;Oligohymenophorea;OLIGO5;OLIGO5_X;OLIGO5_XX;OLIGO5_XX_sp.	0	0	0	0	0	0	0	0	0	0	0	0	0	0	0	0	0	0	0	0	0	0	0	0	0	0	0	0	6	3	5	7	2	8	14	6	4	0	4	4	2	5	5	4	0	0	0	0
ASV796	Eukaryota;TSAR;Alveolata;Dinoflagellata;Dinophyceae	5	0	0	8	5	5	3	0	0	0	6	15	6	12	3	13	0	0	0	0	0	0	0	0	0	0	0	0	0	0	0	0	0	0	0	0	2	0	0	0	0	0	0	0	0	0	0	0
ASV797	Eukaryota;TSAR;Rhizaria;Cercozoa;Endomyxa;Endomyxa_X;Endomyxa_XX;Endo4-lineage_XXX;Endo4-lineage_XXX_sp.	0	0	0	3	0	0	0	0	0	0	2	1	0	2	1	0	0	0	0	0	0	0	0	0	0	0	0	0	3	0	11	6	5	10	5	0	0	0	0	0	0	0	0	0	0	0	0	0
ASV798	Eukaryota;TSAR;Alveolata;Dinoflagellata;Dinophyceae;Gonyaulacales;Pyrocystaceae;Gambierdiscus;Gambierdiscus_jejuensis	0	0	0	0	0	0	0	0	0	0	0	0	0	0	0	0	0	0	0	0	0	0	0	25	0	29	0	0	0	0	0	0	0	0	0	0	0	0	0	0	0	0	0	0	0	0	0	0
ASV799	Eukaryota;TSAR;Alveolata;Dinoflagellata;Dinophyceae;Suessiales;Suessiaceae;Biecheleria	0	0	0	0	0	0	0	0	0	0	0	0	0	0	0	0	14	90	0	0	0	0	0	57	0	0	0	0	0	0	0	0	0	0	0	0	0	0	0	0	0	0	0	0	0	0	0	0
ASV800	Eukaryota	0	0	0	0	0	0	0	0	0	0	0	0	0	0	0	0	0	0	141	0	0	0	0	0	0	0	0	0	0	0	0	0	0	0	0	0	0	0	0	0	0	0	0	0	0	0	1	0
ASV801	Eukaryota;TSAR;Rhizaria;Cercozoa;Endomyxa;Endomyxa_X;Endomyxa_XX;Endo5-lineage_XXX;Endo5-lineage_XXX_sp.	0	0	0	0	0	0	0	0	0	0	0	0	0	0	0	0	0	0	0	0	0	0	0	0	0	9	0	0	0	0	0	0	19	11	12	0	0	0	0	0	0	34	26	0	0	0	0	0
ASV802	Eukaryota;Haptista;Haptophyta;Haptophyta_X;Prymnesiophyceae;Prymnesiales;Chrysochromulinaceae;Chrysochromulina;Chrysochromulina_sp.	0	0	0	0	0	0	0	0	0	0	0	0	0	0	0	0	0	0	0	0	0	0	0	0	0	0	0	0	8	14	10	8	0	7	0	10	7	0	0	0	0	5	0	0	0	0	0	11
ASV803	Eukaryota;TSAR;Alveolata;Dinoflagellata;Syndiniales;Dino-Group-I;Dino-Group-I-Clade-2;Dino-Group-I-Clade-2_X;Dino-Group-I-Clade-2_X_sp.	2	0	0	3	4	12	7	0	2	4	1	0	12	13	6	12	0	0	0	0	0	0	0	0	0	0	0	0	0	0	0	0	0	0	0	0	0	0	0	0	0	0	0	0	0	0	0	0
ASV804	Eukaryota;Archaeplastida;Rhodophyta;Rhodophyta_X;Florideophyceae;Ceramiales;Rhodomelaceae;Chondrophycus;Chondrophycus_succisus	0	0	0	0	0	0	0	0	0	0	0	0	0	0	0	0	0	0	7	0	3	0	0	0	0	0	1	0	0	0	0	0	0	0	0	0	0	0	0	0	0	0	0	0	0	0	2	0
ASV805	Eukaryota;TSAR;Telonemia;Telonemia_X;Telonemia_XX;Telonemia_XXX	0	0	0	0	0	0	0	0	0	0	0	0	0	0	0	0	0	0	2	0	0	5	0	0	15	0	0	10	0	0	0	0	0	0	0	0	0	0	0	0	0	0	0	0	0	0	4	0
ASV806	Eukaryota;TSAR;Alveolata;Dinoflagellata;Syndiniales;Dino-Group-II;Dino-Group-II-Clade-42;Dino-Group-II-Clade-42_X;Dino-Group-II-Clade-42_X_sp.	0	0	0	0	0	0	0	0	0	0	0	0	0	0	0	0	0	0	0	0	0	0	0	0	0	6	0	0	0	0	0	0	0	0	0	0	0	0	0	0	0	0	0	0	0	0	0	0
ASV807	Eukaryota;TSAR;Rhizaria;Cercozoa;Filosa-Imbricatea;Euglyphida	0	0	0	0	0	0	0	0	0	0	0	0	0	0	0	0	0	0	0	0	12	0	0	0	0	0	8	0	0	0	0	0	0	0	0	0	0	0	0	0	0	0	0	0	2	5	0	10
ASV808	Eukaryota;TSAR;Rhizaria;Cercozoa;Phaeodarea;Phaeogromida;Challengeriidae;Protocystis	0	15	0	0	0	0	0	0	0	0	0	0	0	0	0	0	0	0	0	0	0	0	0	0	0	0	0	0	0	0	0	0	0	3	0	0	0	79	0	3	0	0	0	0	0	0	0	0
ASV809	Eukaryota;TSAR	0	1	0	0	0	0	0	0	0	0	0	0	1	3	0	0	0	0	0	0	0	0	0	0	0	0	0	0	0	0	0	0	14	1	0	9	0	9	0	0	21	6	0	20	0	0	0	0
ASV810	Eukaryota;TSAR;Alveolata;Dinoflagellata;Syndiniales;Dino-Group-I;Dino-Group-I-Clade-5;Dino-Group-I-Clade-5_X;Dino-Group-I-Clade-5_X_sp.	0	0	0	4	0	17	0	19	0	0	5	0	0	8	0	11	0	0	0	0	0	0	0	0	0	0	0	0	0	0	5	3	0	0	0	0	0	0	0	0	0	0	0	0	0	0	0	0
ASV811	Eukaryota;TSAR;Rhizaria;Radiolaria;Acantharea;Acantharea_F;Acantharea_F3	0	0	3	0	5	0	0	0	0	3	0	0	0	0	0	0	0	0	0	0	0	0	0	0	0	0	0	0	0	9	8	24	0	6	0	0	4	0	5	12	0	7	0	2	0	0	0	0
ASV812	Eukaryota;TSAR;Rhizaria;Radiolaria;Polycystinea;Spumellaria;Pyloniidae;Pylodiscus;Pylodiscus_spinulosus	0	0	0	0	0	10	0	0	0	0	13	0	0	0	0	0	0	0	0	0	0	0	0	0	0	0	0	0	0	0	0	0	0	46	0	0	0	0	0	0	0	6	0	0	0	0	0	0
ASV813	Eukaryota;Archaeplastida;Chlorophyta;Chlorophyta_X;Mamiellophyceae;Mamiellales;Bathycoccaceae;Ostreococcus	0	0	0	0	0	0	0	0	0	0	0	0	0	0	0	0	1	0	0	0	0	0	39	0	0	0	0	0	0	0	0	0	0	0	0	0	0	0	0	0	0	0	0	0	11	0	0	0
ASV814	Eukaryota;TSAR;Rhizaria;Cercozoa;Endomyxa;Endomyxa_X;Endomyxa_XX;Endo5-lineage_XXX;Endo5-lineage_XXX_sp.	0	0	0	0	0	0	0	0	0	0	0	0	0	0	0	0	0	0	0	0	0	0	0	0	0	0	0	0	0	8	2	10	7	0	0	0	9	0	0	2	15	12	12	11	0	0	0	0
ASV815	Eukaryota;TSAR;Alveolata;Dinoflagellata;Dinophyceae	3	2	5	3	0	0	2	0	0	0	0	0	0	0	3	0	0	0	0	0	0	0	0	0	0	0	0	0	0	0	0	0	0	0	3	2	0	0	5	4	0	3	0	0	0	0	0	0
ASV816	Eukaryota;TSAR;Alveolata;Dinoflagellata;Syndiniales;Dino-Group-II;Dino-Group-II-Clade-22;Dino-Group-II-Clade-22_X;Dino-Group-II-Clade-22_X_sp.	0	0	0	0	0	0	0	0	2	0	3	0	0	0	0	0	0	12	0	2	4	0	0	13	0	2	44	0	0	0	0	0	0	0	0	0	0	0	0	0	0	0	0	0	0	0	0	0
ASV817	Eukaryota;Archaeplastida;Rhodophyta;Rhodophyta_X;Florideophyceae;Ceramiales;Rhodomelaceae;Chondrophycus;Chondrophycus_undulatus	0	0	0	0	0	0	0	0	0	0	0	0	0	0	0	0	0	0	5	0	0	0	0	0	0	0	0	0	0	0	0	0	0	0	0	0	0	0	0	0	0	0	0	0	0	0	15	0
ASV818	Eukaryota;TSAR;Rhizaria;Radiolaria;Polycystinea;Nassellaria;Collophidiidae;Procyttarium_B;Procyttarium_B_prototypus	0	0	0	0	0	0	13	27	0	0	0	0	9	0	12	13	0	0	0	0	0	9	0	0	0	0	0	0	0	0	0	0	0	0	0	0	0	0	0	0	0	0	0	0	0	0	0	0
ASV819	Eukaryota;TSAR;Alveolata;Dinoflagellata;Syndiniales;Dino-Group-II	0	0	0	0	0	0	0	0	6	5	10	5	5	10	3	15	0	0	0	0	0	0	0	0	0	0	0	0	0	0	0	0	0	0	2	0	0	0	0	0	0	0	0	0	0	0	0	0
ASV820	Eukaryota	0	0	0	0	0	0	0	0	0	0	0	0	0	0	0	0	0	0	0	0	0	0	0	0	0	95	0	0	0	0	0	0	0	0	0	0	0	0	0	0	0	0	0	0	0	0	0	0
ASV821	Eukaryota;Archaeplastida;Chlorophyta;Chlorophyta_X;Chlorodendrophyceae;Chlorodendrales;Chlorodendraceae	0	0	0	0	0	0	0	0	0	0	0	0	0	0	0	0	11	0	0	5	0	0	35	0	0	1	0	0	0	0	0	0	0	0	0	0	0	0	0	0	0	0	0	0	19	0	0	8
ASV822	Eukaryota;TSAR;Alveolata;Dinoflagellata;Syndiniales;Dino-Group-I;Dino-Group-I-Clade-3;Dino-Group-I-Clade-3_X;Dino-Group-I-Clade-3_X_sp.	0	0	0	0	2	12	16	7	0	0	0	7	9	14	6	0	0	0	0	0	0	0	0	0	0	0	0	0	0	0	0	0	0	0	0	0	0	0	0	0	0	5	3	0	0	0	0	0
ASV823	Eukaryota;TSAR;Alveolata;Dinoflagellata;Syndiniales;Dino-Group-III;Dino-Group-III_X;Dino-Group-III_XX;Dino-Group-III_XX_sp.	0	0	0	0	2	0	0	8	0	0	0	0	3	0	0	0	0	0	0	0	0	0	0	0	0	0	0	0	8	4	9	1	5	7	6	6	12	0	0	3	0	5	6	0	0	0	0	0
ASV824	Eukaryota	0	0	0	0	0	0	0	0	0	0	0	0	0	0	0	0	0	0	0	0	0	0	0	0	0	0	0	14	2	0	0	5	0	0	6	0	1	0	0	3	0	0	0	0	0	0	0	0
ASV825	Eukaryota;TSAR;Alveolata;Dinoflagellata;Syndiniales;Dino-Group-III;Dino-Group-III_X;Dino-Group-III_XX;Dino-Group-III_XX_sp.	0	0	0	0	0	0	0	0	0	0	0	0	0	0	0	0	0	0	0	0	0	0	0	0	0	0	0	0	10	6	18	0	6	8	6	9	9	0	0	0	0	0	6	0	0	0	0	0
ASV826	Eukaryota;Archaeplastida;Rhodophyta;Rhodophyta_X;Florideophyceae;Ceramiales;Ceramiaceae;Centroceras	0	0	0	0	0	0	0	0	0	0	0	0	0	0	0	0	0	0	0	0	0	0	0	0	0	0	0	0	0	0	0	0	0	0	0	0	0	0	0	0	0	0	0	0	0	0	4	0
ASV827	Eukaryota;TSAR;Rhizaria;Radiolaria;Polycystinea;Nassellaria;Theopiliidae;Tricolocamptra;Tricolocamptra_aff_urnula	0	0	0	0	0	0	0	0	0	0	0	0	0	0	0	0	0	0	0	0	0	0	0	0	0	0	0	0	0	0	0	35	0	0	0	0	19	4	0	0	8	10	7	8	0	0	0	0
ASV828	Eukaryota	1	0	0	1	0	0	0	0	0	0	1	0	0	3	0	0	0	0	0	0	0	0	0	0	0	0	0	0	11	3	6	5	0	5	14	8	3	0	0	13	4	5	1	0	0	0	0	0
ASV829	Eukaryota;Archaeplastida;Rhodophyta;Rhodophyta_X;Florideophyceae;Gigartinales;Gigartinales_X;Peyssonnelia	0	0	0	0	0	0	0	0	0	0	0	0	0	0	0	0	11	0	0	2	12	0	0	3	0	14	12	0	0	0	0	0	0	0	0	0	0	0	0	0	0	0	0	0	0	0	0	0
ASV830	Eukaryota;Archaeplastida;Chlorophyta;Chlorophyta_X;Ulvophyceae;Ulvales-relatives;Ulvales-relatives_X	0	0	0	0	0	6	4	0	0	0	0	0	0	0	0	0	0	0	0	0	0	0	0	0	0	0	0	0	2	0	0	0	0	0	0	0	0	0	0	0	0	36	57	0	0	0	0	0
ASV831	Eukaryota;TSAR;Alveolata;Ciliophora;Oligohymenophorea;OLIGO5;OLIGO5_X;OLIGO5_XX;OLIGO5_XX_sp.	0	0	0	0	0	0	0	0	0	0	0	0	0	0	0	0	0	0	0	0	0	0	0	0	0	0	0	0	7	0	0	11	0	15	18	0	0	0	0	11	0	0	4	0	0	0	0	0
ASV832	Eukaryota;TSAR;Rhizaria;Radiolaria;Polycystinea;Nassellaria;Lychnocaniidae	1	0	0	5	2	3	2	0	0	2	28	8	0	3	9	3	0	0	0	0	0	0	0	0	0	0	0	0	0	0	0	0	0	0	0	0	0	0	0	0	0	0	0	0	0	0	0	0
ASV833	Eukaryota;Archaeplastida;Picozoa;Picozoa_X;Picozoa_XX;Picozoa_XXX;Picozoa_XXXX;Picozoa_XXXXX;Picozoa_XXXXX_sp.	0	0	0	0	0	0	0	0	0	0	0	0	0	0	0	0	0	0	0	0	0	0	0	0	0	0	0	0	0	0	0	0	0	0	0	0	0	0	0	0	0	0	0	0	0	0	0	5
ASV834	Eukaryota;TSAR;Alveolata;Dinoflagellata;Dinophyceae	0	0	0	0	0	0	0	0	0	0	0	0	0	0	0	0	0	0	3	0	0	12	0	0	0	0	0	11	0	0	0	0	0	0	0	0	0	0	0	0	0	0	0	2	0	0	13	0
ASV835	Eukaryota;TSAR;Alveolata;Ciliophora;Phyllopharyngea;Suctoria;Ephelotidae;Ephelota;Ephelota_mammillata	0	0	0	0	0	0	0	0	0	0	0	0	0	0	0	0	0	0	0	0	0	0	0	0	0	0	0	0	0	0	0	0	0	36	16	0	0	0	12	0	0	7	6	0	0	0	0	0
ASV836	Eukaryota;TSAR;Alveolata;Dinoflagellata;Syndiniales;Dino-Group-I;Dino-Group-I-Clade-3;Dino-Group-I-Clade-3_X;Dino-Group-I-Clade-3_X_sp.	1	0	0	0	6	10	0	11	0	18	5	0	5	6	0	3	0	0	0	0	0	0	0	0	0	0	0	0	0	6	0	0	0	0	0	0	0	0	0	0	0	2	0	2	0	0	0	0
ASV837	Eukaryota;Haptista;Haptophyta;Haptophyta_X;Prymnesiophyceae;Phaeocystales;Phaeocystaceae;Phaeocystis	0	0	0	0	3	0	0	1	0	1	0	0	4	0	0	0	0	0	0	0	0	0	0	0	0	0	0	0	0	8	0	0	24	0	0	0	0	0	0	0	14	0	0	3	0	0	12	0
ASV838	Eukaryota;TSAR;Rhizaria;Cercozoa;Filosa-Imbricatea;Euglyphida;Paulinellidae;Paulinella;Paulinella_sp.	0	0	0	0	0	0	0	0	0	0	0	0	0	0	0	0	2	0	0	3	2	0	0	0	0	0	0	0	0	1	0	0	3	0	6	0	6	0	0	0	1	0	6	0	3	0	0	4
ASV839	Eukaryota;TSAR;Stramenopiles;Bigyra;Sagenista;Sagenista_X;MAST-4;MAST-4A;MAST-4A_sp.	0	0	0	0	0	0	0	0	0	0	0	0	0	0	0	0	0	0	0	0	0	0	0	0	0	0	0	0	13	16	9	0	3	19	0	6	4	0	0	0	1	0	0	0	0	0	0	0
ASV840	Eukaryota;TSAR;Alveolata;Dinoflagellata;Dinophyceae;Peridiniales	0	0	0	0	0	0	0	0	0	0	1	0	0	0	0	0	0	0	0	0	0	0	0	0	0	0	0	0	0	4	5	4	0	0	10	0	19	0	0	0	0	0	4	0	0	0	0	0
ASV841	Eukaryota;TSAR;Alveolata;Dinoflagellata;Dinophyceae	9	10	14	0	0	0	0	0	0	0	0	0	0	0	0	0	0	0	0	0	0	0	0	0	0	0	0	0	0	0	0	0	0	0	0	0	29	0	0	0	0	0	5	0	0	0	0	0
ASV842	Eukaryota;TSAR;Rhizaria;Radiolaria;Polycystinea;Nassellaria;Artostrobiidae	0	0	0	3	5	0	1	0	0	0	0	0	0	0	0	1	0	0	0	0	0	0	0	0	0	0	0	0	0	0	0	0	0	16	1	0	0	0	0	41	0	4	13	0	0	0	0	0
ASV843	Eukaryota;TSAR;Stramenopiles;Gyrista;Mediophyceae;Thalassiosirales;Thalassiosiraceae	0	0	5	0	0	0	0	0	0	0	0	0	0	0	0	0	21	0	0	0	0	0	0	0	0	0	0	0	0	0	0	0	0	0	0	0	0	0	0	0	0	0	0	0	26	0	0	8
ASV844	Eukaryota;Archaeplastida;Rhodophyta;Rhodophyta_X;Florideophyceae;Corallinales;Corallinales_X;Spongites;Spongites_yendoi	0	0	0	0	0	0	0	0	0	0	0	0	0	0	0	0	5	0	4	7	4	13	0	0	3	16	12	6	0	0	0	0	0	0	0	0	0	0	0	0	0	0	0	0	0	0	0	0
ASV845	Eukaryota;TSAR;Stramenopiles;Gyrista;Phaeophyceae;Phaeophyceae_X;Phaeophyceae_XX;Durvillaea	0	0	0	0	0	0	0	0	0	0	0	0	0	0	0	0	0	5	0	0	8	0	0	13	4	0	5	0	0	0	0	0	0	0	0	0	0	0	0	0	0	0	0	0	0	0	0	0
ASV846	Eukaryota;TSAR;Telonemia;Telonemia_X;Telonemia_XX;Telonemia_XXX;Telonemia-Group-1;Telonemia-Group-1_X;Telonemia-Group-1_X_sp.	2	0	0	0	0	7	0	0	6	2	0	0	0	0	0	0	0	0	0	0	0	0	0	0	0	0	0	0	6	4	7	9	4	6	3	0	6	0	0	5	3	6	2	0	0	6	0	0
ASV847	Eukaryota;TSAR;Rhizaria;Cercozoa;Filosa-Thecofilosea;Cryomonadida;Protaspa-lineage;Protaspa-lineage_X;Protaspa-lineage_X_sp.	0	0	3	0	0	0	0	0	0	0	0	0	0	0	0	0	14	0	0	11	7	0	13	0	0	3	0	0	0	0	0	0	0	0	0	0	0	0	0	0	0	0	0	0	10	0	0	19
ASV848	Eukaryota;TSAR;Stramenopiles;Stramenopiles_X;Stramenopiles_XX;Stramenopiles_XXX;Stramenopiles_XXXX;Stramenopiles_XXXXX;Stramenopiles_XXXXX_sp.	0	0	0	0	0	0	0	0	0	0	2	0	1	0	0	0	0	0	0	0	0	0	0	0	0	0	0	0	5	15	10	3	12	5	3	9	0	0	0	4	3	0	0	0	0	0	0	0
ASV849	Eukaryota;TSAR;Stramenopiles;Gyrista;Mediophyceae;Thalassiosirales;Thalassiosiraceae;Minidiscus;Minidiscus_comicus	0	0	0	0	0	0	0	0	0	0	0	0	0	0	0	0	18	0	0	0	0	0	40	0	0	0	0	0	0	0	0	0	0	0	0	0	0	0	0	0	0	0	0	0	11	0	0	0
ASV850	Eukaryota;TSAR;Alveolata;Dinoflagellata;Dinophyceae	0	7	0	7	7	13	5	10	0	0	4	0	10	1	0	8	0	0	0	0	0	0	0	0	0	0	0	0	0	0	2	0	0	0	0	7	2	2	4	0	0	0	1	3	0	0	0	0
ASV851	Eukaryota;TSAR;Alveolata;Dinoflagellata;Syndiniales;Dino-Group-II;Dino-Group-II-Clade-7;Dino-Group-II-Clade-7_X;Dino-Group-II-Clade-7_X_sp.	0	0	0	0	0	0	0	0	0	0	23	3	11	8	7	4	0	0	0	0	0	0	0	0	0	0	0	0	0	0	0	0	0	0	0	0	0	0	0	0	0	0	0	0	0	0	0	0
ASV852	Eukaryota;TSAR;Alveolata;Ciliophora;Phyllopharyngea;Suctoria;Ephelotidae;Ephelota	0	0	0	0	0	0	0	0	0	0	0	0	0	0	0	0	0	0	0	0	0	0	0	0	0	0	0	0	0	0	0	0	0	0	0	0	0	0	0	0	0	0	0	0	0	0	0	0
ASV853	Eukaryota	0	0	0	0	0	0	0	0	0	0	0	0	0	0	0	0	0	0	0	0	0	0	0	0	0	0	0	0	1	3	3	3	1	4	3	0	0	0	0	0	0	0	3	0	0	0	0	0
ASV854	Eukaryota;TSAR;Rhizaria;Radiolaria;RAD-C;RAD-C_X;RAD-C_Xb;RAD-C_Xb_X;RAD-C_Xb_X_sp.	0	0	0	0	3	0	0	0	0	1	0	0	0	0	0	0	0	0	0	0	0	0	0	0	0	0	0	0	7	8	6	0	6	0	0	3	8	0	0	0	5	1	0	6	0	0	0	0
ASV855	Eukaryota;Archaeplastida;Chlorophyta;Chlorophyta_X;Nephroselmidophyceae;Nephroselmidales;Nephroselmidales_X;Nephroselmis;Nephroselmis_viridis	0	0	0	0	0	0	0	0	0	0	0	0	0	0	0	0	4	0	0	0	0	0	14	0	0	0	0	0	0	0	0	0	0	0	0	0	0	0	0	0	0	0	0	0	24	2	0	4
ASV856	Eukaryota;TSAR;Telonemia;Telonemia_X;Telonemia_XX;Telonemia_XXX;Telonemia-Group-2;Telonemia-Group-2_X;Telonemia-Group-2_X_sp.	0	0	0	0	0	0	0	0	0	0	0	0	0	0	0	0	0	0	1	2	0	0	0	0	0	3	1	0	0	0	0	0	0	0	0	0	0	0	0	0	0	0	0	0	3	6	6	30
ASV857	Eukaryota;Haptista;Haptophyta;Haptophyta_X;Prymnesiophyceae;Prymnesiales;Chrysochromulinaceae;Chrysochromulina;Chrysochromulina_sp.	0	0	0	0	0	0	0	0	0	0	0	0	0	0	0	0	0	0	0	0	0	0	0	0	0	3	0	0	0	0	0	0	0	0	0	0	0	0	0	0	0	0	0	0	4	2	0	8
ASV858	Eukaryota;TSAR;Alveolata;Dinoflagellata;Dinophyceae;Gymnodiniales;Gymnodiniaceae;Amphidinium	0	0	0	0	0	0	0	0	0	0	0	0	0	0	0	0	6	0	0	19	0	0	0	7	0	37	7	0	0	0	0	0	0	0	0	0	0	0	0	0	0	0	0	0	0	0	0	1
ASV859	Eukaryota;TSAR;Alveolata;Dinoflagellata;Dinophyceae	0	0	0	0	0	0	0	0	0	0	0	0	0	0	0	0	7	11	0	0	6	0	0	0	25	0	0	0	0	0	0	0	0	0	0	0	0	0	0	0	0	0	0	0	16	2	26	0
ASV860	Eukaryota;TSAR;Telonemia;Telonemia_X;Telonemia_XX;Telonemia_XXX;Telonemia-Group-1;Telonemia-Group-1_X;Telonemia-Group-1_X_sp.	0	0	0	0	0	0	0	0	0	0	0	0	0	0	0	0	0	0	0	0	0	0	0	0	0	0	0	0	0	0	3	9	3	6	5	4	7	0	0	10	6	10	12	0	0	0	0	0
ASV861	Eukaryota;TSAR;Alveolata;Dinoflagellata;Dinophyceae;Gonyaulacales;Pyrocystaceae;Gambierdiscus	0	0	0	0	0	0	0	0	0	0	0	0	0	0	0	0	0	0	0	0	87	16	0	0	0	0	6	0	0	0	0	0	0	0	0	0	0	0	0	0	0	0	0	0	0	0	0	0
ASV862	Eukaryota;TSAR;Alveolata;Dinoflagellata;Syndiniales;Dino-Group-III;Dino-Group-III_X;Dino-Group-III_XX;Dino-Group-III_XX_sp.	0	0	0	0	0	0	0	0	0	0	0	0	0	0	0	0	0	0	0	0	0	0	0	0	0	0	0	0	13	0	5	0	0	10	8	0	8	0	0	0	0	0	14	0	0	0	0	0
ASV863	Eukaryota;TSAR;Rhizaria;Radiolaria;Polycystinea;Spumellaria;Rhizosphaeridae	0	0	8	3	1	0	0	0	0	0	0	4	3	1	0	0	0	0	0	0	0	0	0	0	0	0	0	0	0	0	0	4	2	16	0	14	0	8	0	0	0	0	0	3	0	0	0	0
ASV864	Eukaryota;TSAR;Alveolata;Dinoflagellata;Syndiniales;Dino-Group-I;Dino-Group-I-Clade-2;Dino-Group-I-Clade-2_X;Dino-Group-I-Clade-2_X_sp.	0	0	0	0	0	0	0	0	0	55	0	0	0	0	0	0	0	0	0	0	0	0	0	0	0	0	0	0	0	3	0	0	0	0	0	0	0	0	0	0	0	0	0	0	0	0	0	0
ASV865	Eukaryota;TSAR;Alveolata;Dinoflagellata;Syndiniales;Dino-Group-III;Dino-Group-III_X;Dino-Group-III_XX;Dino-Group-III_XX_sp.	0	0	0	0	0	0	0	0	0	0	3	0	0	3	0	0	0	0	0	0	0	0	0	0	0	0	0	0	8	6	12	0	0	22	0	0	0	0	0	0	0	10	0	0	0	0	0	0
ASV866	Eukaryota;Haptista;Haptophyta;Haptophyta_X;Prymnesiophyceae;Phaeocystales;Phaeocystaceae;Phaeocystis;Phaeocystis_sp.	0	0	0	0	0	0	0	0	0	0	0	0	0	0	0	0	0	0	0	0	0	0	0	0	0	0	0	0	0	0	0	0	0	0	0	0	0	0	0	0	0	0	0	0	11	5	0	10
ASV867	Eukaryota;TSAR;Rhizaria;Radiolaria;Acantharea;Acantharea_C;Acantharea_C4	0	0	0	0	0	2	13	0	0	0	3	2	0	0	16	0	0	0	0	0	0	0	0	0	0	0	0	0	0	0	0	0	0	0	22	0	0	0	0	0	0	0	9	0	0	0	0	0
ASV868	Eukaryota;TSAR;Rhizaria;Cercozoa	0	0	0	0	0	0	0	0	0	0	0	0	0	0	0	0	3	0	0	0	0	0	6	0	0	3	0	0	0	0	0	0	0	0	0	0	0	0	0	0	0	0	0	0	24	0	0	0
ASV869	Eukaryota;TSAR;Alveolata;Dinoflagellata;Dinophyceae;Peridiniales	0	0	0	0	0	0	0	0	0	0	0	0	0	0	0	0	0	0	0	0	14	24	0	0	23	0	16	54	0	0	0	0	0	0	0	0	0	0	0	0	0	0	0	0	0	0	0	0
ASV870	Eukaryota;TSAR;Alveolata;Dinoflagellata;Dinophyceae	10	26	0	4	0	0	0	0	0	0	0	0	0	0	0	0	0	0	0	0	0	0	0	0	0	0	0	0	0	0	0	0	0	0	0	0	7	0	0	1	0	0	0	0	0	0	0	0
ASV871	Eukaryota;TSAR;Alveolata;Dinoflagellata;Dinophyceae	0	0	1	0	0	5	0	0	0	0	0	0	0	0	0	0	14	0	0	57	14	0	0	10	0	12	6	0	0	0	0	0	0	0	0	0	0	0	0	0	0	0	0	0	0	0	0	0
ASV872	Eukaryota;TSAR;Rhizaria;Cercozoa;Filosa-Thecofilosea;Cryomonadida;Cryothecomonas-lineage;Cryothecomonas-lineage_X;Cryothecomonas-lineage_X_sp.	0	0	0	0	0	0	0	0	0	0	0	0	0	0	0	0	0	0	1	0	3	17	0	0	0	0	5	20	0	0	0	0	0	0	0	0	0	0	0	0	0	0	0	0	0	0	7	0
ASV873	Eukaryota;TSAR;Alveolata;Dinoflagellata;Syndiniales;Dino-Group-II;Dino-Group-II-Clade-7;Dino-Group-II-Clade-7_X;Dino-Group-II-Clade-7_X_sp.	0	0	8	0	0	0	0	0	3	6	17	4	1	7	2	2	0	0	0	0	0	0	0	0	0	0	0	0	2	0	2	0	0	0	0	0	0	0	0	0	0	0	0	0	0	0	0	0
ASV874	Eukaryota;TSAR;Alveolata;Dinoflagellata;Dinophyceae;Gonyaulacales;Pyrocystaceae;Ostreopsis;Ostreopsis_sp.	0	0	0	0	0	0	0	0	0	0	0	0	0	0	0	0	10	0	0	22	0	0	0	15	0	16	3	0	0	0	0	0	0	0	0	0	0	0	0	0	0	0	0	0	0	0	0	0
ASV875	Eukaryota;Archaeplastida;Rhodophyta;Rhodophyta_X;Florideophyceae;Ceramiales;Rhodomelaceae	0	0	0	0	0	0	0	0	0	0	0	0	0	0	0	0	0	0	5	0	0	0	0	0	0	0	0	0	0	0	0	0	0	0	0	0	0	0	0	0	0	0	0	0	0	0	16	0
ASV876	Eukaryota	12	0	0	5	0	0	5	0	23	1	0	2	0	0	11	0	0	0	0	0	0	0	0	0	0	0	0	0	12	0	0	1	0	0	5	0	0	0	0	0	0	0	0	0	0	0	0	0
ASV877	Eukaryota;TSAR;Alveolata;Dinoflagellata	0	0	16	1	0	2	0	15	0	0	0	1	1	0	0	20	0	0	0	0	0	0	0	0	0	0	0	0	0	0	0	0	0	0	0	8	0	6	0	0	0	0	0	0	0	0	0	0
ASV878	Eukaryota;TSAR;Stramenopiles;Gyrista;Gyrista_X;Gyrista_XX;MAST-1;MAST-1A;MAST-1A_sp.	0	0	0	0	0	0	0	0	0	0	3	1	0	0	0	0	0	0	0	0	0	0	0	0	0	0	0	0	2	9	9	3	6	7	5	9	6	0	0	0	3	6	2	0	0	0	0	0
ASV879	Eukaryota;TSAR;Alveolata;Ciliophora;CONThreeP;CONThreeP_X;Discotrichidae;NASSO_1;NASSO_1_sp.	0	0	0	0	0	0	0	0	0	0	0	0	0	0	0	0	0	0	0	0	0	0	0	0	0	0	0	0	19	2	3	9	6	4	4	6	7	0	0	8	0	4	8	5	0	0	0	0
ASV880	Eukaryota;TSAR;Rhizaria;Cercozoa;Filosa-Imbricatea;Filosa-Imbricatea_X;Novel-clade-2;Novel-clade-2_X;Novel-clade-2_X_sp.	0	0	0	0	0	0	0	0	0	0	0	0	0	0	0	0	0	27	0	0	0	0	0	16	0	0	4	0	0	0	0	0	0	0	0	0	0	0	0	0	0	0	0	0	0	22	0	0
ASV881	Eukaryota;TSAR;Rhizaria;Cercozoa	0	0	0	0	0	0	0	0	0	0	0	0	0	0	0	0	0	0	0	1	10	0	0	0	0	0	4	0	0	0	0	0	0	0	0	0	0	0	0	0	0	0	2	0	1	7	3	3
ASV882	Eukaryota;TSAR;Stramenopiles;Gyrista;Mediophyceae	0	0	0	0	0	0	0	0	0	0	0	0	0	0	0	0	28	0	0	0	0	0	0	0	0	1	0	0	0	0	0	0	0	0	0	0	0	0	0	0	0	0	0	0	18	0	0	0
ASV883	Eukaryota;TSAR;Alveolata;Dinoflagellata;Syndiniales;Dino-Group-III;Dino-Group-III_X;Dino-Group-III_XX;Dino-Group-III_XX_sp.	0	0	0	0	0	0	0	0	0	0	0	0	0	0	0	0	0	0	0	0	0	0	0	0	0	0	0	0	29	0	19	11	0	0	0	0	20	0	0	0	0	0	0	0	0	0	0	0
ASV884	Eukaryota;TSAR;Alveolata;Dinoflagellata;Syndiniales;Dino-Group-V;Dino-Group-V_X;Dino-Group-V_XX;Dino-Group-V_XX_sp.	0	0	0	0	1	0	2	0	3	0	4	2	5	2	3	3	0	0	0	0	0	0	0	0	0	0	0	0	9	0	6	4	0	2	2	2	0	0	0	3	0	0	0	0	0	0	0	0
ASV885	Eukaryota;TSAR;Alveolata;Dinoflagellata;Dinophyceae	0	0	0	0	0	0	0	0	0	0	0	0	0	0	0	0	0	0	0	0	0	0	0	0	0	0	0	0	0	0	24	0	0	0	0	6	0	0	0	0	0	0	0	0	0	0	0	0
ASV886	Eukaryota;TSAR;Alveolata;Dinoflagellata;Dinophyceae	0	0	0	0	0	4	5	0	0	2	0	0	0	0	0	0	0	0	0	0	0	0	0	0	0	0	0	0	1	4	19	5	9	9	0	12	3	0	0	3	0	0	0	0	0	0	0	0
ASV887	Eukaryota;TSAR;Rhizaria;Cercozoa;Cercozoa_X;Cercozoa_XX;Cercozoa_XXX;Cercozoa_XXXX;Cercozoa_XXXX_sp.	0	0	0	0	0	0	0	0	0	0	0	0	0	0	0	0	0	0	0	0	1	6	0	2	0	5	3	7	0	0	0	0	0	0	0	0	0	0	0	0	0	0	0	0	0	0	3	3
ASV888	Eukaryota;TSAR;Alveolata;Dinoflagellata;Syndiniales;Dino-Group-III;Dino-Group-III_X;Dino-Group-III_XX;Dino-Group-III_XX_sp.	0	0	0	0	0	0	0	0	0	0	0	0	4	3	0	0	0	0	0	0	0	0	0	0	0	0	0	0	22	17	12	0	0	0	0	0	0	0	0	0	0	0	0	0	0	0	0	0
ASV889	Eukaryota;TSAR;Alveolata;Ciliophora;Spirotrichea;Oligotrichida;Strombidiidae;Strombidiidae_X;Strombidiidae_X_sp.	0	0	0	0	0	0	0	0	0	0	0	0	0	0	0	0	0	0	0	0	0	0	0	0	0	0	1	0	0	0	0	0	0	0	0	0	0	0	0	0	0	0	0	0	0	1	0	0
ASV890	Eukaryota;TSAR;Alveolata;Dinoflagellata;Syndiniales;Dino-Group-III;Dino-Group-III_X;Dino-Group-III_XX;Dino-Group-III_XX_sp.	0	0	0	0	0	0	0	0	0	0	0	0	0	0	0	0	0	0	0	0	0	0	0	0	0	0	0	0	0	0	0	0	0	0	0	0	0	0	0	0	0	0	0	0	0	8	0	0
ASV891	Eukaryota;TSAR;Alveolata;Ciliophora;CONThreeP;CONThreeP_X;CONThreeP_XX;CONThreeP_XXX;CONThreeP_XXX_sp.	0	0	0	0	0	0	0	0	0	0	0	0	0	0	0	0	0	0	0	0	0	0	0	0	0	0	0	0	12	0	8	9	3	4	0	8	13	0	0	4	0	11	0	4	0	0	0	0
ASV892	Eukaryota;TSAR;Rhizaria;Cercozoa;Endomyxa;Filoretidae;Filoretidae_X;Filoreta;Filoreta_sp.	3	1	5	3	0	8	4	1	0	0	0	1	0	0	0	0	0	0	0	0	0	0	0	0	0	0	0	0	0	5	0	0	1	4	0	0	2	0	3	0	0	0	1	0	0	0	0	0
ASV893	Eukaryota;TSAR;Alveolata;Ciliophora;Ciliophora_X;Ciliophora_XX;Protocruziidae;Protocruzia;Protocruzia_sp.	0	0	0	0	0	0	0	0	0	0	0	0	0	0	0	0	0	0	0	0	0	0	0	0	0	0	0	0	12	7	0	12	4	19	10	8	0	0	0	3	0	0	11	0	0	0	0	0
ASV894	Eukaryota;Obazoa;Apusomonada;Apusomonada_X;Apusomonadidae;Apusomonadidae_Group-1;Apusomonadidae_Group-1_X;Apusomonadidae_Group-1_XX;Apusomonadidae_Group-1_XX_sp.	0	0	0	0	0	0	0	0	0	0	0	0	0	0	0	0	0	0	0	0	4	0	0	6	0	0	8	0	0	0	0	0	3	0	0	1	0	0	0	0	0	0	0	0	0	2	1	0
ASV895	Eukaryota;TSAR;Alveolata;Ciliophora;Heterotrichea;Heterotrichea_X	0	1	0	0	0	0	0	0	0	0	0	0	0	0	0	3	0	0	0	0	0	0	0	0	0	0	0	0	0	14	0	6	0	0	0	34	0	11	0	0	18	0	0	0	0	0	0	0
ASV896	Eukaryota;TSAR;Rhizaria;Radiolaria;Acantharea;Acantharea_F;Acantharea_F3	0	0	0	12	0	0	0	0	0	0	17	6	0	0	0	0	4	0	0	0	0	0	6	0	6	0	0	0	0	0	5	4	0	0	0	0	0	0	4	0	0	0	0	0	1	0	0	0
ASV897	Eukaryota;TSAR;Alveolata;Dinoflagellata;Dinophyceae	0	0	0	0	0	6	0	0	0	0	0	0	0	0	0	0	21	0	28	1	0	0	0	0	57	0	0	0	0	0	0	0	0	0	0	0	0	0	0	0	0	0	0	0	1	0	0	0
ASV898	Eukaryota;TSAR;Rhizaria;Cercozoa;Filosa-Thecofilosea;Ventricleftida;Ventrifissuridae;Ventrifissuridae_X;Ventrifissuridae_X_sp.	0	0	0	0	0	0	0	0	0	0	0	0	0	0	0	0	0	0	0	0	11	0	0	0	0	0	5	0	0	0	0	0	0	0	0	0	0	0	0	0	0	0	0	0	0	7	9	1
ASV899	Eukaryota;TSAR;Alveolata;Ciliophora;Phyllopharyngea;Cyrtophoria_8;Dysteriidae;Dysteriidae_X;Dysteriidae_X_sp.	0	0	0	0	0	0	0	0	0	0	0	0	0	0	0	0	0	4	0	0	8	0	0	1	2	0	3	0	0	0	0	0	0	0	0	0	0	0	0	0	0	0	0	0	0	2	8	0
ASV900	Eukaryota;TSAR;Alveolata;Dinoflagellata;Syndiniales;Dino-Group-I;Dino-Group-I-Clade-2;Dino-Group-I-Clade-2_X;Dino-Group-I-Clade-2_X_sp.	0	0	0	0	0	6	5	0	0	0	0	0	8	25	20	9	0	0	0	0	0	0	0	0	0	0	0	0	2	0	0	0	0	0	0	0	0	0	0	0	0	0	0	0	0	0	0	0
ASV901	Eukaryota;TSAR;Alveolata;Dinoflagellata;Dinophyceae	0	0	0	0	25	9	0	14	1	9	3	0	18	0	0	4	0	0	0	0	0	0	0	0	0	0	0	0	0	0	3	0	0	1	0	0	0	0	0	0	0	0	0	0	0	0	0	0
ASV902	Eukaryota;TSAR;Rhizaria;Cercozoa;Filosa-Thecofilosea;Cryomonadida;Protaspa-lineage;Protaspa-lineage_X;Protaspa-lineage_X_sp.	0	0	0	7	11	0	0	0	0	0	0	0	0	0	0	0	0	0	0	0	0	0	0	0	0	0	0	0	0	0	1	11	5	0	0	0	0	0	0	23	21	0	6	0	0	0	0	0
ASV903	Eukaryota;TSAR;Rhizaria;Radiolaria;Polycystinea;Spumellaria;Artiscinae;Artiscinae_X;Artiscinae_X_sp.	3	0	0	0	0	0	4	0	3	1	16	4	0	0	7	0	0	0	0	0	0	0	0	0	0	0	0	0	0	0	0	0	0	0	0	0	0	0	0	0	0	0	0	0	0	0	0	0
ASV904	Eukaryota;TSAR;Alveolata;Dinoflagellata;Syndiniales;Dino-Group-I;Dino-Group-I-Clade-1;Dino-Group-I-Clade-1_X;Dino-Group-I-Clade-1_X_sp.	0	0	0	13	3	6	14	9	0	0	1	0	0	0	6	0	0	0	0	0	0	0	0	0	0	0	0	0	0	0	0	13	0	0	0	0	0	0	0	12	0	0	7	0	0	0	4	0
ASV905	Eukaryota;Haptista;Haptophyta;Haptophyta_X;Prymnesiophyceae	0	0	0	0	0	0	0	0	0	0	0	0	0	0	0	0	0	0	0	0	0	4	0	0	0	0	0	4	0	0	0	0	0	0	0	0	0	0	0	0	0	0	0	12	0	0	0	0
ASV906	Eukaryota;TSAR;Alveolata;Dinoflagellata;Syndiniales;Dino-Group-I;Dino-Group-I-Clade-2;Dino-Group-I-Clade-2_X;Dino-Group-I-Clade-2_X_sp.	0	0	0	0	6	6	18	9	0	9	10	0	0	11	8	9	0	0	0	0	0	0	0	0	0	0	0	0	0	0	0	0	0	0	0	0	0	0	0	0	0	0	0	0	0	0	0	0
ASV907	Eukaryota;TSAR;Alveolata;Dinoflagellata;Syndiniales;Dino-Group-III;Dino-Group-III_X;Dino-Group-III_XX;Dino-Group-III_XX_sp.	0	0	0	0	0	0	0	0	0	2	0	0	0	0	0	0	0	0	0	0	0	0	0	0	0	0	0	0	17	4	11	3	0	3	2	0	3	0	0	3	0	1	2	0	0	0	0	0
ASV908	Eukaryota;TSAR;Alveolata;Ciliophora;Litostomatea;Litostomatea_X;Litostomatea_XX;Litostomatea_XXX;Litostomatea_XXX_sp.	0	0	0	0	0	0	0	0	0	0	0	0	0	0	0	0	0	0	0	0	0	0	0	0	0	0	0	0	0	0	0	0	29	0	0	0	0	0	0	0	42	0	0	0	0	0	0	0
ASV909	Eukaryota;TSAR;Stramenopiles;Gyrista;Mediophyceae;Chaetocerotales;Chaetocerotaceae;Chaetoceros;Chaetoceros_constrictus	0	32	0	0	2	0	0	0	0	0	0	0	0	0	0	0	0	0	0	0	0	0	0	0	0	0	0	0	0	0	0	0	8	0	0	0	0	2	0	0	5	0	0	0	0	0	0	0
ASV910	Eukaryota;TSAR;Alveolata;Dinoflagellata;Syndiniales;Dino-Group-I;Dino-Group-I_X;Dino-Group-I_XX;Dino-Group-I_XX_sp.	5	0	19	11	0	0	0	0	0	0	11	5	0	0	0	0	0	0	0	0	0	0	0	0	0	0	0	0	0	0	0	0	0	0	0	0	0	0	0	0	0	0	0	0	0	0	0	0
ASV911	Eukaryota	0	2	0	0	0	0	0	0	0	0	0	0	0	0	0	0	0	0	0	0	0	0	0	0	0	0	0	0	0	0	0	0	0	4	6	0	0	26	7	0	7	9	6	21	0	0	0	0
ASV912	Eukaryota;TSAR;Stramenopiles;Gyrista;Coscinodiscophyceae;Coscinodiscales;Heliopeltaceae;Actinoptychus	0	0	0	0	0	0	0	0	0	0	0	0	0	0	0	0	7	0	0	0	3	10	0	0	0	0	0	6	0	0	0	0	0	0	0	0	0	0	0	0	0	0	0	0	6	0	0	28
ASV913	Eukaryota;Obazoa;Opisthokonta	0	0	0	0	0	0	0	0	0	0	0	0	0	0	0	0	0	0	0	0	10	0	0	0	0	0	4	0	0	0	0	0	0	0	1	0	5	0	0	0	0	0	0	0	0	5	0	0
ASV914	Eukaryota;TSAR;Alveolata;Dinoflagellata;Syndiniales;Dino-Group-I;Dino-Group-I-Clade-7;Dino-Group-I-Clade-7_X;Dino-Group-I-Clade-7_X_sp.	0	0	0	1	4	11	11	0	0	1	12	2	2	10	8	0	0	0	0	0	0	0	0	0	0	0	0	0	0	0	0	0	0	0	0	0	0	0	0	0	0	0	0	0	0	0	0	0
ASV915	Eukaryota;Obazoa;Opisthokonta;Ichthyosporea;Ichthyophonida;Abeoformidae	0	0	0	0	0	0	0	0	0	0	0	0	0	0	0	0	0	0	0	0	14	0	0	0	0	0	3	0	0	0	0	0	0	0	0	0	0	0	0	0	0	0	0	0	0	3	17	0
ASV916	Eukaryota	0	0	0	0	0	0	0	0	0	0	0	0	0	0	0	0	0	0	0	0	0	0	0	0	0	0	0	0	0	0	2	5	0	5	7	7	7	0	5	3	3	10	28	6	0	0	0	0
ASV917	Eukaryota;TSAR;Rhizaria;Cercozoa;Endomyxa;Endomyxa_X;Endomyxa_XX;Endo5-lineage_XXX;Endo5-lineage_XXX_sp.	0	0	0	0	0	0	0	0	0	0	0	0	0	0	0	0	0	0	0	0	0	0	0	0	0	0	0	0	0	0	0	0	0	4	0	8	0	0	0	0	6	12	10	4	0	0	0	0
ASV918	Eukaryota;TSAR;Rhizaria;Cercozoa;Endomyxa;Endomyxa_X;Endomyxa_XX;Endo5-lineage_XXX;Endo5-lineage_XXX_sp.	0	0	1	0	0	0	0	0	3	0	0	1	0	0	0	0	1	0	0	0	0	0	0	0	0	0	0	0	0	0	0	0	0	0	0	0	0	0	0	0	0	0	0	0	29	0	0	0
ASV919	Eukaryota;TSAR;Alveolata;Dinoflagellata;Syndiniales;Dino-Group-I;Dino-Group-I-Clade-4;Dino-Group-I-Clade-4_X;Dino-Group-I-Clade-4_X_sp.	0	0	2	0	0	0	0	0	0	0	0	0	0	0	0	0	13	0	0	19	0	0	17	0	0	31	0	0	0	0	0	0	0	0	0	0	0	0	0	0	0	0	0	0	0	0	0	0
ASV920	Eukaryota;TSAR;Rhizaria;Cercozoa	0	0	0	0	0	0	0	0	0	0	1	0	0	0	0	0	0	0	0	0	0	0	0	0	0	0	0	0	0	0	0	7	0	10	16	0	8	0	0	13	0	10	13	0	0	0	0	0
ASV921	Eukaryota;TSAR;Alveolata;Ciliophora;Spirotrichea;Oligotrichida;Strombidiidae	0	0	0	0	0	0	0	0	0	0	0	5	0	0	0	0	0	0	0	0	0	0	0	0	0	0	0	0	0	0	0	11	0	0	0	22	7	0	0	5	0	0	0	0	0	0	0	0
ASV922	Eukaryota;Archaeplastida;Rhodophyta;Rhodophyta_X;Florideophyceae;Corallinales;Corallinales_X;Titanoderma;Titanoderma_prototypum	0	0	0	0	0	0	0	0	0	0	0	0	0	0	0	0	0	3	30	0	10	5	0	15	10	0	17	7	0	0	0	0	0	0	0	0	0	0	0	0	0	0	0	0	0	0	0	0
ASV923	Eukaryota;Archaeplastida;Chlorophyta;Chlorophyta_X;Ulvophyceae;Ulvales-relatives;Ulvales-relatives_X;Ulvella;Ulvella_leptochaete	0	0	0	0	0	0	0	0	0	0	0	0	0	0	0	0	0	0	9	0	0	11	0	0	0	0	13	0	0	0	0	0	0	0	0	0	0	0	0	0	0	0	0	0	0	0	6	0
ASV924	Eukaryota;TSAR;Alveolata;Ciliophora;Spirotrichea;Choreotrichida-Tintinnina;Tintinnidae	0	0	0	0	0	0	0	0	0	0	0	0	0	0	0	0	0	0	0	0	0	0	0	0	0	0	0	0	0	13	0	1	6	3	4	10	8	0	0	11	6	0	18	0	0	0	0	0
ASV925	Eukaryota	0	0	0	0	0	0	0	0	0	0	0	0	0	0	0	0	0	0	0	0	0	0	0	0	0	0	0	0	6	4	5	2	5	5	2	3	0	0	0	3	2	0	0	0	0	0	0	0
ASV926	Eukaryota;TSAR;Rhizaria;Radiolaria;Polycystinea;Spumellaria;Artiscinae;Didymocyrtis;Didymocyrtis_sp.	4	0	0	0	0	0	14	0	1	2	3	5	0	0	15	0	0	0	0	0	0	0	0	0	0	0	0	0	0	0	2	0	0	0	2	0	0	0	0	0	0	0	0	0	0	0	0	0
ASV927	Eukaryota;TSAR;Stramenopiles;Gyrista;Mediophyceae;Thalassiosirales;Thalassiosiraceae	0	0	0	0	2	0	0	0	0	0	0	0	0	0	0	0	3	13	0	5	4	0	0	9	0	0	8	0	0	0	0	0	0	0	0	0	0	0	0	0	3	0	3	0	0	0	0	0
ASV928	Eukaryota;TSAR;Alveolata;Dinoflagellata;Syndiniales;Dino-Group-III;Dino-Group-III_X;Dino-Group-III_XX;Dino-Group-III_XX_sp.	0	0	0	0	0	0	0	0	0	0	0	0	1	0	0	9	0	0	0	0	0	0	0	0	0	0	0	0	0	16	3	0	11	0	0	12	0	0	0	0	0	0	0	0	0	0	0	0
ASV929	Eukaryota;Haptista;Haptophyta;Haptophyta_X;Prymnesiophyceae;Prymnesiales;Chrysochromulinaceae;Chrysochromulina;Chrysochromulina_sp.	0	0	0	0	0	0	0	0	0	0	0	0	0	0	0	0	0	0	0	0	0	0	0	0	0	0	0	0	0	0	0	0	0	0	0	0	0	0	0	0	0	0	0	0	0	18	0	23
ASV930	Eukaryota;TSAR;Alveolata;Dinoflagellata;Syndiniales;Dino-Group-I;Dino-Group-I_X;Dino-Group-I_XX;Dino-Group-I_XX_sp.	8	0	0	17	0	0	27	0	0	0	0	3	0	0	13	5	0	0	0	0	0	0	0	0	0	0	0	0	0	0	0	0	0	0	0	0	0	0	0	0	0	0	0	0	0	0	0	0
ASV931	Eukaryota;TSAR;Alveolata;Dinoflagellata;Syndiniales;Dino-Group-I;Dino-Group-I-Clade-5;Dino-Group-I-Clade-5_X;Dino-Group-I-Clade-5_X_sp.	0	0	0	8	12	6	0	0	0	6	6	0	5	0	0	0	0	0	0	0	0	0	0	0	0	0	0	0	1	5	3	1	0	0	0	0	0	0	0	0	0	0	0	0	0	0	0	0
ASV932	Eukaryota;Obazoa;Opisthokonta	0	0	0	0	0	0	0	0	0	0	0	0	0	0	0	0	0	0	0	0	8	0	0	0	0	0	4	0	0	0	0	0	0	0	5	0	4	0	0	6	0	0	2	0	0	10	0	0
ASV933	Eukaryota;TSAR;Alveolata;Dinoflagellata;Syndiniales;Dino-Group-II;Dino-Group-II_X;Dino-Group-II_XX;Dino-Group-II_XX_sp.	0	0	0	5	4	0	2	0	3	3	21	0	0	3	11	0	0	0	0	0	0	0	0	0	0	0	0	0	0	1	1	0	0	0	0	0	0	0	0	0	0	0	0	0	0	0	0	0
ASV934	Eukaryota;TSAR;Alveolata;Dinoflagellata;Dinophyceae	0	0	0	0	0	0	0	0	0	0	0	0	0	0	0	0	0	0	0	0	0	0	0	0	0	0	0	0	0	0	0	0	0	8	13	0	9	14	8	0	6	20	10	3	0	0	0	0
ASV935	Eukaryota;TSAR;Rhizaria;Radiolaria;Polycystinea;Spumellaria;Spumellaria_6;Spumellaria_6_X;Spumellaria_6_X_sp.	11	0	0	0	0	5	16	23	6	0	0	0	0	4	10	11	0	0	0	0	0	0	0	0	0	0	0	0	0	0	0	0	0	0	0	0	0	0	0	0	0	0	0	0	0	0	0	0
ASV936	Eukaryota;TSAR;Alveolata;Dinoflagellata;Syndiniales;Dino-Group-II;Dino-Group-II-Clade-15;Dino-Group-II-Clade-15_X;Dino-Group-II-Clade-15_X_sp.	3	0	0	0	0	0	0	0	0	1	1	3	0	0	0	0	0	0	0	0	0	0	0	0	0	0	0	0	0	0	0	2	1	2	12	6	5	0	0	9	0	5	10	0	0	0	0	0
ASV937	Eukaryota	0	0	0	0	0	0	0	0	0	0	0	0	0	0	0	0	0	0	0	0	0	0	0	0	0	0	0	0	45	11	10	3	0	0	6	0	0	0	0	0	0	0	0	0	0	0	0	0
ASV938	Eukaryota;TSAR;Alveolata;Ciliophora;Spirotrichea;Choreotrichida;Choreotrichida_X;Choreotrichida_XX;Choreotrichida_XX_sp.	0	0	0	0	0	0	0	0	0	0	0	0	0	0	0	0	0	0	0	0	0	0	0	0	0	0	0	0	4	0	4	9	0	11	5	0	0	0	0	0	0	0	0	0	0	0	0	0
ASV939	Eukaryota;TSAR;Rhizaria;Cercozoa;Filosa-Thecofilosea;Ventricleftida	0	0	5	0	0	0	0	0	0	0	0	0	0	0	0	0	3	0	0	0	0	0	2	0	0	0	0	0	0	0	10	0	0	0	0	0	0	0	23	0	0	3	0	0	11	0	0	0
ASV940	Eukaryota;TSAR;Alveolata;Dinoflagellata;Dinophyceae;Peridiniales	0	0	0	0	0	0	0	0	0	0	0	0	0	0	0	0	0	0	0	0	6	0	0	0	0	0	5	0	0	0	0	0	0	0	0	0	0	0	0	0	0	0	0	0	0	8	0	0
ASV941	Eukaryota	0	0	0	0	0	0	0	0	0	0	0	0	0	0	0	0	0	0	0	0	0	0	0	0	0	0	0	0	0	0	0	0	0	0	0	0	0	0	0	0	0	0	0	0	0	4	8	0
ASV942	Eukaryota;TSAR;Stramenopiles;Bigyra;Sagenista;Sagenista_X;MAST-4;MAST-4C;MAST-4C_sp.	0	0	0	0	0	0	0	0	0	0	0	0	0	0	0	0	0	0	0	1	0	0	0	0	0	5	0	0	0	0	0	0	0	0	0	0	0	0	0	0	0	0	0	0	0	0	0	15
ASV943	Eukaryota;TSAR;Rhizaria;Radiolaria;RAD-B;RAD-B_X;RAD-B_X_Group-Ia;RAD-B_X_Group-Ia_X;RAD-B_X_Group-Ia_X_sp.	2	0	0	8	4	0	6	2	0	0	3	7	4	0	4	4	0	0	0	0	0	0	0	0	0	0	0	0	0	0	7	8	0	0	0	0	0	0	0	5	0	0	2	0	0	0	0	0
ASV944	Eukaryota;TSAR;Rhizaria;Cercozoa;Endomyxa-Ascetosporea;Haplosporida	0	0	0	0	0	0	0	0	0	0	0	0	0	0	0	0	0	0	8	0	0	4	0	1	108	0	0	0	0	0	0	0	0	0	0	0	0	0	0	0	0	0	0	0	0	0	3	0
ASV945	Eukaryota;TSAR;Alveolata;Ciliophora;Spirotrichea;Choreotrichida;Strobilidiidae	0	0	0	0	0	0	0	0	0	0	0	0	0	0	0	0	0	0	0	0	0	0	0	0	0	0	3	0	0	0	0	0	0	0	0	0	0	0	0	0	0	0	0	0	0	7	0	0
ASV946	Eukaryota;TSAR;Alveolata;Ciliophora;Spirotrichea;Oligotrichida;Strombidiidae	0	0	0	0	0	0	0	0	0	0	0	0	0	0	0	0	0	0	0	0	0	0	0	0	0	0	0	0	0	8	0	0	5	0	0	4	0	0	0	0	3	0	0	0	0	3	0	0
ASV947	Eukaryota;TSAR;Rhizaria;Cercozoa;Filosa-Thecofilosea;Cryomonadida;Protaspa-lineage;Protaspa-lineage_X;Protaspa-lineage_X_sp.	6	0	0	0	0	5	0	0	0	0	0	0	0	0	0	0	0	0	0	0	0	0	0	0	0	0	0	0	0	0	0	0	0	9	0	0	20	0	0	0	0	27	3	0	0	0	0	0
ASV948	Eukaryota;TSAR;Alveolata;Dinoflagellata;Dinophyceae	0	0	6	22	0	32	0	0	0	0	0	0	0	0	0	0	0	0	0	0	0	0	0	0	0	0	0	0	0	0	0	0	0	0	0	0	0	0	0	0	0	0	0	0	0	0	0	0
ASV949	Eukaryota;TSAR;Alveolata;Ciliophora;Spirotrichea;Oligotrichida;Strombidiidae;Strombidiidae_X;Strombidiidae_X_sp.	0	0	0	0	0	0	0	0	0	0	0	0	0	0	0	0	0	0	0	0	0	0	0	0	2	2	0	0	0	0	0	0	0	0	0	0	0	0	0	0	0	0	0	0	0	0	0	8
ASV950	Eukaryota;Archaeplastida;Rhodophyta;Rhodophyta_X;Bangiophyceae;Bangiales;Bangiaceae;Pyropia;Pyropia_suborbiculata	0	0	0	0	0	0	0	0	0	0	0	0	0	0	0	0	0	0	0	0	0	0	0	0	2	0	0	0	0	0	0	0	0	0	0	0	0	0	0	0	0	0	0	0	0	16	0	0
ASV951	Eukaryota;TSAR;Alveolata;Dinoflagellata;Syndiniales;Dino-Group-II;Dino-Group-II-Clade-7;Dino-Group-II-Clade-7_X;Dino-Group-II-Clade-7_X_sp.	0	0	0	9	0	0	0	0	0	0	15	7	9	0	16	12	0	0	0	0	0	0	0	0	0	0	0	0	0	0	0	0	0	0	0	0	0	0	0	0	0	0	0	0	0	0	0	0
ASV952	Eukaryota;TSAR;Alveolata;Dinoflagellata;Dinophyceae	0	0	0	0	0	0	0	0	0	0	0	0	0	0	0	0	0	15	0	4	0	0	5	5	0	0	4	0	0	0	0	0	0	0	0	0	0	0	0	0	0	0	0	0	8	16	0	6
ASV953	Eukaryota;TSAR;Alveolata;Ciliophora;CONThreeP;CONThreeP_X;Discotrichidae;NASSO_1;NASSO_1_sp.	0	3	0	0	0	0	0	0	0	0	0	0	0	0	0	0	0	0	0	0	0	0	0	0	0	0	0	0	0	2	0	6	0	0	0	0	11	0	0	11	9	13	10	0	0	0	0	0
ASV954	Eukaryota;TSAR;Rhizaria;Radiolaria;Polycystinea;Nassellaria;Sphaerozoidae;Collozoum;Collozoum_pelagicum	0	0	8	0	12	0	18	0	0	0	0	0	0	0	7	0	0	0	0	0	0	0	0	0	0	0	0	0	0	0	0	0	0	0	0	0	0	0	0	0	0	0	0	0	0	0	0	0
ASV955	Eukaryota;TSAR;Alveolata;Dinoflagellata;Dinophyceae	7	0	0	0	0	0	0	0	0	0	0	0	0	0	0	0	8	0	0	46	0	0	0	0	0	22	0	0	0	0	0	0	0	0	0	0	0	0	0	0	0	0	0	0	0	0	0	0
ASV956	Eukaryota;TSAR;Alveolata;Dinoflagellata	0	0	7	0	2	9	2	5	0	1	2	0	1	0	0	5	0	0	0	0	0	0	0	0	0	0	0	0	0	0	0	0	0	0	0	3	0	0	0	0	0	0	2	0	0	0	0	0
ASV957	Eukaryota;TSAR;Alveolata;Ciliophora;Spirotrichea;Oligotrichida;Strombidiidae	0	0	0	0	0	0	0	0	0	0	0	0	0	0	0	0	0	0	0	0	0	0	0	0	11	0	0	0	0	0	0	0	0	0	0	0	0	0	0	0	0	0	0	0	0	0	15	0
ASV958	Eukaryota;Archaeplastida;Rhodophyta;Rhodophyta_X;Compsopogonophyceae;Erythropeltidales;Erythropeltidales_X	0	0	0	0	0	0	0	0	0	0	0	0	0	0	0	0	0	0	0	0	0	0	0	0	0	0	0	0	0	0	0	0	0	0	0	0	0	0	0	0	0	0	0	0	0	0	2	8
ASV959	Eukaryota;TSAR;Alveolata;Dinoflagellata;Syndiniales;Dino-Group-II;Dino-Group-II_X;Dino-Group-II_XX;Dino-Group-II_XX_sp.	0	0	9	0	0	0	0	0	0	2	0	0	0	0	0	0	0	0	0	0	0	0	0	0	0	0	0	0	0	6	0	0	0	0	0	0	16	25	0	0	0	0	0	0	0	0	0	0
ASV960	Eukaryota;Obazoa;Opisthokonta;Ichthyosporea;Ichthyophonida;Pseudoperkinsidae;Pseudoperkinsidae_X;Pseudoperkinsus;Pseudoperkinsus_tapetis	0	0	0	0	0	0	0	0	0	0	0	0	0	0	0	0	0	0	10	0	0	18	0	0	21	0	0	7	0	0	0	0	0	0	0	0	0	0	0	0	0	0	0	0	0	0	14	0
ASV961	Eukaryota;TSAR;Rhizaria;Cercozoa;Filosa-Thecofilosea;Cryomonadida;Protaspa-lineage;Protaspa-lineage_X;Protaspa-lineage_X_sp.	0	0	0	0	0	0	0	0	0	0	0	0	0	0	0	0	0	0	0	0	6	5	0	0	13	0	0	0	0	0	0	0	0	0	0	0	0	0	0	0	0	0	0	0	0	0	23	0
ASV962	Eukaryota;TSAR;Alveolata;Ciliophora;Spirotrichea;Oligotrichida;Strombidiidae	0	0	5	0	0	0	0	0	0	0	0	0	0	0	0	0	0	0	0	0	0	0	0	0	0	0	0	0	8	0	35	0	0	0	19	0	0	0	0	0	0	0	0	0	0	0	0	0
ASV963	Eukaryota;TSAR;Alveolata;Dinoflagellata;Dinophyceae;Peridiniales;Protoperidiniaceae;Protoperidinium	0	0	0	0	0	0	0	0	0	0	0	0	0	0	0	0	6	12	7	0	9	0	9	12	0	0	0	0	0	0	0	0	0	0	0	0	0	0	0	0	0	0	0	0	17	0	0	0
ASV964	Eukaryota;TSAR;Rhizaria;Radiolaria;RAD-B;RAD-B_X;RAD-B_X_Group-IVe;RAD-B_X_Group-IVe_X;RAD-B_X_Group-IVe_X_sp.	0	0	0	0	0	0	0	0	0	0	0	0	0	0	0	0	0	0	0	0	9	0	0	0	0	0	38	0	0	0	0	0	0	0	0	0	0	0	0	0	0	0	0	0	0	0	0	0
ASV965	Eukaryota	0	0	0	0	0	0	0	0	0	0	0	0	0	0	0	0	0	12	21	5	18	18	0	9	18	0	9	0	0	0	0	0	0	0	0	0	0	0	0	0	0	0	0	0	0	0	6	0
ASV966	Eukaryota;Obazoa;Opisthokonta;Ichthyosporea;Ichthyophonida;Abeoformidae;Abeoformidae_Group_MAIP_1;Abeoformidae_Group_MAIP_1_X;Abeoformidae_Group_MAIP_1_X_sp.	0	0	0	0	0	0	0	0	0	0	0	0	0	0	0	0	0	0	0	23	0	0	0	0	0	7	0	0	0	0	0	0	0	0	0	0	0	0	0	0	0	0	0	0	0	0	0	24
ASV967	Eukaryota;TSAR;Telonemia;Telonemia_X;Telonemia_XX;Telonemia_XXX	0	0	0	0	0	0	0	0	0	0	0	0	0	0	0	0	0	0	0	0	0	0	0	0	0	0	0	0	15	7	6	7	2	8	10	0	5	0	0	0	0	0	0	0	0	0	0	0
ASV968	Eukaryota;TSAR;Alveolata;Ciliophora;Oligohymenophorea;OLIGO5;OLIGO5_X;OLIGO5_XX;OLIGO5_XX_sp.	0	0	0	0	0	0	0	0	0	0	0	0	0	0	0	0	0	0	0	0	0	0	0	0	0	0	0	0	0	0	0	0	8	0	0	9	0	0	0	0	0	0	0	0	0	0	0	0
ASV969	Eukaryota;TSAR;Alveolata;Dinoflagellata;Dinophyceae;Peridiniales	7	0	0	3	0	17	2	0	0	0	0	0	0	3	0	0	0	0	0	10	0	0	0	0	0	0	0	0	0	0	6	0	0	0	0	0	0	0	0	0	0	0	0	0	0	0	0	0
ASV970	Eukaryota;TSAR;Stramenopiles;Gyrista;MOCH-4;MOCH-4_X;MOCH-4_XX;MOCH-4_XXX;MOCH-4_XXX_sp.	0	0	0	0	0	0	0	0	4	0	0	0	0	0	0	0	0	0	0	0	0	0	0	0	0	0	0	0	11	6	13	0	0	5	9	6	0	0	0	0	0	0	0	0	0	0	0	0
ASV971	Eukaryota;TSAR;Alveolata;Dinoflagellata;Syndiniales;Dino-Group-I;Dino-Group-I-Clade-2;Dino-Group-I-Clade-2_X;Dino-Group-I-Clade-2_X_sp.	0	0	18	0	0	0	0	0	0	5	0	0	0	0	0	0	0	0	0	0	0	0	0	0	0	0	0	0	0	0	0	0	0	0	0	0	0	0	0	0	0	0	0	0	0	0	0	0
ASV972	Eukaryota;TSAR;Rhizaria;Radiolaria;Polycystinea;Nassellaria;Collophidiidae	0	0	0	32	0	0	0	0	0	0	0	33	0	0	0	0	0	0	0	0	0	0	0	0	0	0	0	0	0	0	0	0	0	0	0	0	0	0	0	0	0	0	0	0	0	0	0	0
ASV973	Eukaryota;TSAR;Alveolata;Dinoflagellata;Syndiniales;Dino-Group-III;Dino-Group-III_X;Dino-Group-III_XX;Dino-Group-III_XX_sp.	0	0	0	0	0	0	0	0	0	0	0	0	0	0	0	0	0	0	0	0	0	0	0	0	0	0	0	0	12	6	8	3	0	6	9	0	9	0	0	2	0	3	9	0	0	0	0	0
ASV974	Eukaryota;TSAR;Alveolata;Dinoflagellata;Dinophyceae	1	1	0	4	1	7	0	0	0	0	0	8	0	0	0	0	0	0	0	0	0	0	0	0	0	0	0	0	8	5	0	10	3	6	3	0	3	5	0	5	0	0	3	0	0	0	0	0
ASV975	ASV1218;Unassigned	0	0	3	0	0	0	0	0	0	18	0	0	0	0	0	0	0	0	0	0	0	0	0	0	0	0	0	0	0	0	0	0	0	0	0	0	0	0	0	0	0	0	0	0	0	0	0	0
ASV976	Eukaryota;TSAR;Alveolata;Dinoflagellata;Syndiniales;Dino-Group-II;Dino-Group-II-Clade-21;Dino-Group-II-Clade-21_X;Dino-Group-II-Clade-21_X_sp.	0	0	0	8	0	0	1	0	0	4	6	4	4	3	0	5	0	0	0	0	0	0	0	0	0	0	0	0	0	4	5	0	1	0	0	0	0	0	2	0	6	0	0	0	0	0	0	0
ASV977	Eukaryota;Haptista;Haptophyta;Haptophyta_X;Prymnesiophyceae;Prymnesiales;Chrysochromulinaceae;Chrysochromulina;Chrysochromulina_sp.	0	0	0	0	0	0	0	0	0	0	0	0	0	0	0	0	0	0	0	0	0	0	0	0	0	0	0	0	0	0	0	0	0	0	0	0	0	0	0	0	0	0	0	0	0	19	0	5
ASV978	Eukaryota;TSAR;Rhizaria;Radiolaria;Acantharea;Acantharea_A;Acantharea_A_X;Acanthoplegma;Acanthoplegma_sp.	21	0	0	0	0	0	0	0	42	0	0	0	0	0	0	0	0	0	0	0	0	0	0	0	0	0	0	0	11	0	0	0	0	0	0	0	0	0	0	0	0	0	0	0	0	0	0	0
ASV979	Eukaryota;TSAR;Alveolata;Dinoflagellata;Dinophyceae;Peridiniales;Diplopsalidaceae	0	23	0	0	0	0	0	0	0	0	0	0	0	0	0	0	0	0	10	0	0	0	0	0	0	0	0	0	0	0	0	0	0	0	0	0	0	0	0	0	0	0	0	0	0	0	0	0
ASV980	Eukaryota;TSAR;Alveolata;Dinoflagellata;Syndiniales;Dino-Group-II	0	4	0	0	0	0	0	0	7	5	3	0	0	3	1	0	0	0	0	0	0	0	0	0	0	0	0	0	4	2	2	0	0	5	1	0	0	16	0	0	3	0	0	1	0	0	0	0
ASV981	Eukaryota;Archaeplastida;Rhodophyta;Rhodophyta_X;Florideophyceae;Gigartinales;Gigartinales_X;Hypnea	0	0	0	0	0	0	0	0	0	0	0	0	0	0	0	0	0	0	0	0	0	0	0	3	0	0	0	0	0	0	0	0	0	0	0	0	0	0	0	0	0	0	0	0	0	1	0	0
ASV982	Eukaryota	0	0	0	0	0	0	0	0	0	0	0	0	0	0	0	0	0	0	0	0	0	5	0	3	0	0	1	5	0	0	0	0	0	0	0	0	0	0	0	0	0	0	0	0	0	0	7	0
ASV983	Eukaryota;Haptista;Centroplasthelida;Centroplasthelida_X;Pterocystida;Pterocystida_X;Pterocystida_XX;Pterocystida_XXX;Pterocystida_XXX_sp.	0	0	0	0	0	0	0	2	0	0	0	0	0	0	0	0	0	0	0	0	0	0	0	2	0	0	0	0	0	11	5	0	12	0	0	4	8	0	0	0	14	10	0	12	0	4	0	0
ASV984	Eukaryota;TSAR;Rhizaria;Radiolaria;Acantharea	4	0	0	0	7	4	0	0	4	19	0	2	2	1	0	0	0	0	0	0	0	0	0	0	0	0	0	0	0	1	0	0	0	0	0	0	0	1	0	0	0	0	0	0	0	0	4	0
ASV985	Eukaryota;TSAR;Rhizaria;Radiolaria;Polycystinea;Nassellaria	1	0	0	11	0	7	5	0	10	1	3	3	0	5	6	0	0	0	0	0	0	0	0	0	0	0	0	0	0	0	0	0	0	0	0	0	0	0	0	0	0	0	0	0	0	0	0	0
ASV986	Eukaryota;TSAR;Alveolata;Dinoflagellata;Syndiniales;Dino-Group-I;Dino-Group-I-Clade-4;Dino-Group-I-Clade-4_X;Dino-Group-I-Clade-4_X_sp.	0	2	21	0	0	0	0	0	0	0	2	0	0	0	0	0	0	0	0	0	0	0	0	0	6	0	0	0	0	0	0	0	0	0	0	0	0	0	0	0	0	12	0	0	0	0	0	0
ASV987	Eukaryota;TSAR;Alveolata;Dinoflagellata;Dinophyceae	0	0	0	0	0	0	0	0	0	0	0	0	0	0	0	0	0	0	0	0	0	0	0	0	0	0	0	0	0	0	0	7	0	0	0	0	6	0	0	11	0	0	0	0	0	17	0	10
ASV988	Eukaryota;TSAR;Alveolata;Dinoflagellata;Syndiniales;Dino-Group-I;Dino-Group-I-Clade-8;Dino-Group-I-Clade-8_X;Dino-Group-I-Clade-8_X_sp.	5	0	0	4	0	3	5	2	0	4	3	1	0	3	0	0	0	0	0	0	0	0	0	0	0	0	0	0	0	7	6	2	0	0	0	0	9	0	0	3	0	1	1	4	0	0	0	0
ASV989	Eukaryota;TSAR;Alveolata;Ciliophora;Spirotrichea;Choreotrichida;Choreotrichida_X;Choreotrichida_XX;Choreotrichida_XX_sp.	0	0	0	0	0	0	0	0	0	0	0	0	0	0	0	0	0	0	0	0	0	0	0	0	0	0	0	0	7	13	10	7	1	8	5	6	0	0	0	0	0	0	0	0	0	0	0	0
ASV990	Eukaryota;TSAR;Alveolata;Ciliophora;Oligohymenophorea;OLIGO5;OLIGO5_X;OLIGO5_XX;OLIGO5_XX_sp.	0	0	0	0	0	0	0	0	0	0	0	0	0	0	0	0	0	0	0	0	0	0	0	0	0	0	0	0	0	0	9	5	0	0	28	19	0	0	0	11	0	0	0	0	0	0	0	0
ASV991	Eukaryota	0	0	0	0	0	0	0	0	0	0	0	0	0	0	0	0	0	0	0	4	1	0	0	0	0	2	0	31	0	0	0	0	0	0	0	0	0	0	0	0	0	0	0	0	0	0	0	4
ASV992	Eukaryota;Archaeplastida;Picozoa;Picozoa_X;Picozoa_XX;Picozoa_XXX;Picozoa_XXXX;Picozoa_XXXXX;Picozoa_XXXXX_sp.	0	0	0	0	0	0	0	0	0	0	0	0	0	0	0	0	0	0	0	0	0	0	0	0	0	10	0	0	0	0	0	0	0	0	0	0	0	0	0	0	0	0	0	0	0	0	0	0
ASV993	Eukaryota;Archaeplastida;Rhodophyta;Rhodophyta_X;Florideophyceae;Gracilariales;Gracilariales_X;Gracilaria	0	0	0	0	0	0	0	0	0	0	0	0	0	0	0	0	0	0	0	0	0	8	0	0	0	0	0	0	0	0	0	0	0	0	0	0	0	0	0	0	0	0	0	0	0	0	6	0
ASV994	Eukaryota;TSAR;Alveolata;Dinoflagellata;Dinophyceae;Peridiniales	26	0	0	0	0	4	4	0	0	0	0	0	0	0	0	0	0	30	0	0	0	0	0	0	0	0	0	0	0	0	0	0	0	0	0	0	0	0	0	0	0	0	0	0	0	0	0	0
ASV995	Eukaryota;TSAR;Rhizaria;Cercozoa;Chlorarachniophyceae;Chlorarachniophyceae_X;LC104-lineage;LC104-lineage_X;LC104-lineage_X_sp.	1	0	0	0	0	0	0	0	4	0	1	4	0	4	4	0	0	0	0	0	0	0	0	0	0	0	0	0	7	0	2	9	0	12	2	0	1	0	0	3	0	0	0	0	0	0	0	0
ASV996	Eukaryota;TSAR;Alveolata;Dinoflagellata;Syndiniales;Dino-Group-I;Dino-Group-I-Clade-2;Dino-Group-I-Clade-2_X;Dino-Group-I-Clade-2_X_sp.	0	0	24	9	9	0	0	0	0	0	0	4	0	0	0	0	0	0	0	0	0	0	0	0	0	0	0	0	0	0	0	0	0	0	0	0	0	0	0	0	0	0	0	0	0	0	0	0
ASV997	Eukaryota;TSAR;Rhizaria;Radiolaria;Polycystinea;Spumellaria;Astrosphaeridae;Heliosphaera;Heliosphaera_sp.	5	0	0	4	0	0	12	0	14	4	6	5	0	0	9	0	0	0	0	0	0	0	0	0	0	0	0	0	0	0	0	0	0	0	0	0	0	0	0	0	0	0	0	0	0	0	0	0
ASV998	Eukaryota;TSAR;Alveolata;Ciliophora;Ciliophora_X;Ciliophora_XX;Ciliophora_XXX;Mesodinium;Mesodinium_sp.	0	0	0	0	0	0	0	0	0	0	0	0	0	0	0	0	0	0	0	0	0	0	0	0	0	2	0	0	0	0	0	0	0	0	0	0	0	0	0	0	0	0	0	0	0	0	0	0
ASV999	Eukaryota;TSAR;Alveolata;Ciliophora;Spirotrichea;Choreotrichida-Tintinnina;Tintinnidae	0	0	1	0	0	0	0	0	0	0	0	0	0	0	0	0	0	0	0	0	0	0	0	0	0	0	0	0	0	0	0	0	6	3	4	3	0	0	12	4	0	6	21	14	0	0	0	0
ASV1000	Eukaryota;TSAR;Stramenopiles;Gyrista;Bacillariophyceae;Bacillariales;Bacillariaceae;Psammodictyon	0	0	0	0	0	0	0	0	0	0	0	0	0	0	0	0	0	0	0	3	0	0	0	0	0	0	0	0	0	0	0	0	0	0	0	0	0	0	0	0	0	0	0	0	2	0	0	11
ASV1001	Eukaryota;TSAR;Stramenopiles;Stramenopiles_X;Stramenopiles_XX;Stramenopiles_XXX;MAST-25;MAST-25_X;MAST-25_X_sp.	0	0	0	0	0	0	0	0	0	0	0	0	0	0	0	0	0	0	0	0	0	0	0	0	0	4	0	0	5	14	6	0	0	0	0	0	0	0	0	0	0	0	0	0	0	0	0	12
ASV1002	Eukaryota;TSAR;Alveolata;Ciliophora;Oligohymenophorea;OLIGO5;OLIGO5_X;OLIGO5_XX;OLIGO5_XX_sp.	0	0	0	0	0	0	0	0	0	0	0	0	0	0	0	0	0	0	0	0	0	0	0	0	0	0	0	0	8	0	10	6	0	4	9	0	0	0	0	6	0	0	0	0	0	0	0	0
ASV1003	Eukaryota;TSAR;Alveolata;Ciliophora;Spirotrichea;Oligotrichida;Strombidiidae;Strombidiidae_X;Strombidiidae_X_sp.	0	0	0	0	0	0	0	0	0	0	0	0	0	0	0	0	0	0	0	0	0	0	0	0	0	0	0	0	0	0	0	0	0	0	0	0	0	0	0	0	0	0	0	0	0	0	0	0
ASV1004	Eukaryota;TSAR;Alveolata;Dinoflagellata;Syndiniales;Dino-Group-I;Dino-Group-I_X;Dino-Group-I_XX;Dino-Group-I_XX_sp.	8	0	0	16	0	7	11	3	0	2	0	4	0	5	4	0	0	0	0	0	0	0	0	0	0	0	0	0	0	0	0	0	0	0	0	0	0	0	0	0	0	0	0	0	0	0	0	0
ASV1005	Eukaryota;TSAR;Stramenopiles;Gyrista;Bacillariophyceae;Bacillariales;Bacillariaceae;Tryblionella	0	0	0	0	0	0	0	0	0	0	0	0	0	0	0	0	4	0	0	8	0	0	0	0	0	0	0	0	0	0	0	0	0	0	0	0	0	0	0	0	0	0	0	0	2	0	0	16
ASV1006	Eukaryota;TSAR;Alveolata;Ciliophora;Phyllopharyngea;Cyrtophoria_8;Dysteriidae	0	0	0	0	0	0	0	0	0	0	0	0	0	0	0	0	0	0	0	2	0	0	0	0	0	2	0	0	0	0	0	0	0	0	0	0	0	0	0	0	0	0	0	0	9	0	0	34
ASV1007	Eukaryota;TSAR;Alveolata;Dinoflagellata;Dinophyceae;Gymnodiniales;Gymnodiniaceae;Gymnodinium	0	0	0	0	0	0	0	0	0	0	0	0	0	0	0	0	0	0	0	0	0	0	0	0	0	0	0	0	0	0	0	29	0	0	0	0	19	0	0	20	0	0	0	0	0	0	0	0
ASV1008	Eukaryota;TSAR;Rhizaria;Radiolaria;RAD-B;RAD-B_X;RAD-B_X_Group-Ic;RAD-B_X_Group-Ic_X;RAD-B_X_Group-Ic_X_sp.	0	0	0	6	0	0	0	0	7	0	0	2	0	6	5	0	0	0	0	0	0	0	0	0	0	0	0	0	1	0	2	6	0	9	0	2	0	0	0	2	0	0	0	0	0	0	0	0
ASV1009	Eukaryota;Archaeplastida;Rhodophyta;Rhodophyta_X;Florideophyceae;Corallinales;Corallinales_X;Amphiroa;Amphiroa_rigida	0	0	0	0	0	0	0	0	0	0	0	0	0	0	0	0	0	0	0	0	0	4	0	0	2	0	0	0	0	0	0	0	0	0	0	0	0	0	0	0	0	0	0	0	0	0	2	0
ASV1010	Eukaryota;TSAR;Rhizaria;Cercozoa;Chlorarachniophyceae;Chlorarachnida;Chlorarachnida_X	0	0	0	0	0	0	0	0	0	0	0	0	0	0	0	0	0	0	0	0	0	0	0	0	0	0	0	0	0	0	0	0	0	0	0	0	0	0	0	0	0	0	0	0	12	0	0	13
ASV1011	Eukaryota;TSAR;Rhizaria;Radiolaria;Polycystinea;Nassellaria;Sphaerozoidae	7	0	0	8	0	0	9	0	0	0	0	5	23	0	0	0	0	0	0	0	0	0	0	0	0	0	0	0	0	0	0	0	0	0	0	0	0	0	0	0	0	0	0	0	0	0	0	0
ASV1012	Eukaryota;Obazoa;Opisthokonta;Choanoflagellata;Choanoflagellatea;Acanthoecida;Stephanoecidae_Group_H	0	0	0	0	0	0	0	3	0	0	0	2	0	0	0	0	0	0	0	0	0	0	0	0	0	0	0	0	1	9	4	1	3	1	0	2	0	0	0	0	4	1	0	0	0	0	0	0
ASV1013	Eukaryota;TSAR;Rhizaria;Radiolaria;RAD-B;RAD-B_X;RAD-B_X_Group-Ia;RAD-B_X_Group-Ia_X;RAD-B_X_Group-Ia_X_sp.	0	0	0	7	0	0	0	0	0	0	0	0	1	0	0	0	0	0	0	0	0	0	0	0	0	0	0	0	6	0	5	10	1	0	4	0	0	0	0	11	5	0	0	0	0	0	0	0
ASV1014	Eukaryota;TSAR;Rhizaria;Radiolaria;Polycystinea;Nassellaria;Sphaerozoidae	0	0	0	0	4	0	6	5	0	0	0	0	33	0	2	3	0	0	0	6	0	0	0	0	0	0	0	0	0	0	0	0	0	0	0	0	0	0	0	0	0	0	0	0	0	0	0	0
ASV1015	Eukaryota;TSAR;Rhizaria;Radiolaria;Polycystinea;Nassellaria	0	0	0	2	3	0	0	0	0	2	0	0	3	0	0	2	0	0	0	0	0	0	0	0	0	0	0	0	0	0	0	0	0	21	0	0	0	13	5	4	0	9	5	6	0	0	0	0
ASV1016	Eukaryota;TSAR;Alveolata;Dinoflagellata;Dinophyceae	0	0	0	0	0	0	0	0	0	0	0	0	0	0	0	0	0	0	0	4	0	0	0	0	0	11	0	0	0	10	0	0	0	0	0	0	20	0	0	0	0	0	0	0	0	0	0	23
ASV1017	Eukaryota;TSAR;Stramenopiles	0	0	0	0	0	0	0	0	0	0	0	0	0	0	0	0	0	0	0	30	5	0	0	2	0	13	4	0	0	0	0	0	0	0	0	0	0	0	0	0	0	0	0	0	0	0	0	4
ASV1018	Eukaryota;TSAR;Alveolata;Dinoflagellata;Syndiniales;Dino-Group-IV;Dino-Group-IV-Hematodinium-Group;Hematodinium;Hematodinium_sp.	0	0	0	0	0	0	0	0	0	0	0	0	1	3	2	0	0	0	0	0	0	0	0	0	0	0	0	0	4	0	0	5	0	4	1	0	0	0	0	2	0	0	0	0	0	0	0	0
ASV1019	Eukaryota;TSAR;Alveolata;Dinoflagellata;Dinophyceae;Peridiniales;Protoperidiniaceae;Protoperidinium;Protoperidinium_elegans	0	28	0	0	0	4	0	0	0	0	0	0	0	0	0	0	0	0	0	0	0	0	0	0	0	0	0	0	0	0	0	0	0	0	0	0	0	5	0	0	0	0	0	0	0	0	0	0
ASV1020	Eukaryota;TSAR;Alveolata;Dinoflagellata;Dinophyceae	0	0	0	0	0	0	0	0	0	0	0	0	0	0	0	0	0	0	0	0	0	0	0	0	0	0	0	0	0	9	0	0	10	0	0	18	0	0	0	0	0	0	0	10	0	0	0	0
ASV1021	Eukaryota;TSAR;Rhizaria;Cercozoa	3	0	1	1	0	0	6	0	0	0	0	0	0	0	0	0	0	0	0	0	0	0	0	0	0	0	0	0	0	0	0	1	0	0	5	0	6	2	0	0	4	3	27	5	0	0	0	0
ASV1022	Eukaryota;TSAR;Alveolata;Dinoflagellata;Syndiniales;Dino-Group-I;Dino-Group-I-Clade-2;Dino-Group-I-Clade-2_X;Dino-Group-I-Clade-2_X_sp.	0	0	21	0	0	0	0	0	0	20	3	0	0	0	0	0	0	0	0	0	0	0	0	0	0	0	0	0	0	0	0	0	0	0	0	0	0	0	0	0	0	0	0	0	0	0	0	0
ASV1023	Eukaryota;TSAR;Stramenopiles;Gyrista;Gyrista_X;Gyrista_XX;MAST-1;MAST-1B;MAST-1B_sp.	0	0	0	0	1	2	0	2	0	4	0	0	1	1	0	0	0	0	0	0	0	0	0	0	0	0	0	0	2	13	2	0	6	5	3	5	0	0	0	0	0	0	0	0	0	0	0	0
ASV1024	Eukaryota;Archaeplastida;Rhodophyta;Rhodophyta_X;Florideophyceae;Gigartinales;Gigartinales_X;Peyssonnelia	0	0	0	0	0	0	0	0	0	0	0	0	0	0	0	0	0	13	4	3	9	27	0	7	0	10	5	12	0	0	0	0	0	0	0	0	0	0	0	0	0	0	0	0	0	0	0	0
ASV1025	Eukaryota;TSAR;Alveolata;Dinoflagellata;Syndiniales;Dino-Group-II	0	0	0	0	1	0	0	2	4	1	6	0	0	0	3	0	0	0	0	0	0	0	0	0	0	0	0	0	13	0	14	0	0	0	6	1	2	0	0	0	0	0	1	0	0	0	0	0
ASV1026	Eukaryota;TSAR;Telonemia;Telonemia_X;Telonemia_XX;Telonemia_XXX	0	0	0	0	0	0	0	0	0	0	0	0	0	0	0	0	3	9	0	0	0	0	0	4	0	2	8	0	0	0	0	0	0	0	0	0	0	0	0	0	0	0	0	0	0	7	2	2
ASV1027	Eukaryota;TSAR;Alveolata;Ciliophora;CONThreeP;CONThreeP_X;CONThreeP_XX;Askenasia;Askenasia_sp.	0	0	0	0	0	0	0	0	0	0	0	0	0	0	0	0	0	0	2	0	0	0	0	0	7	0	0	0	0	0	0	0	0	0	0	0	0	0	0	0	0	0	0	0	0	0	3	2
ASV1028	Eukaryota;TSAR;Alveolata;Ciliophora;Oligohymenophorea;Oligohymenophorea_X	0	0	0	0	0	0	0	0	0	0	0	0	0	0	0	0	0	0	0	1	0	0	0	0	7	0	0	0	0	0	0	0	0	0	0	0	0	0	0	0	0	0	0	0	0	0	8	7
ASV1029	Eukaryota;TSAR;Rhizaria;Radiolaria;Acantharea;Acantharea_1;Acantharea_1_X;Acantharea_1_XX;Acantharea_1_XX_sp.	0	0	2	0	0	0	0	0	0	0	0	0	0	0	0	0	0	0	0	0	0	0	0	0	0	0	0	0	0	0	3	10	2	5	1	3	0	0	2	7	1	0	3	0	0	0	0	0
ASV1030	Eukaryota;TSAR;Alveolata;Apicomplexa;Gregarinomorphea;Gregarinomorphea_X;Gregarinomorphea_XX	0	0	0	0	0	0	0	0	0	0	0	0	0	0	0	0	0	37	0	0	25	0	0	20	0	0	9	0	0	0	0	0	0	0	0	0	0	0	0	0	0	0	0	0	0	4	0	0
ASV1031	Eukaryota;TSAR;Alveolata;Ciliophora;Spirotrichea;Oligotrichida;Strombidiidae;Strombidiidae_X;Strombidiidae_X_sp.	0	0	0	0	0	0	0	0	0	0	0	0	0	0	0	0	0	0	0	0	0	0	0	0	0	0	0	0	12	15	0	0	9	3	0	0	0	0	0	0	8	0	7	0	0	0	0	0
ASV1032	Eukaryota;Archaeplastida;Rhodophyta;Rhodophyta_X;Florideophyceae;Acrochaetiales;Acrochaetiales_X;Acrochaetiales_XX;Acrochaetiales_XX_sp.	0	0	0	0	0	0	0	0	0	0	0	0	0	0	0	0	0	0	0	0	0	0	0	0	0	0	0	0	0	0	0	0	0	0	0	0	0	0	0	0	0	0	0	0	0	0	12	0
ASV1033	Eukaryota;TSAR;Alveolata;Dinoflagellata;Syndiniales;Dino-Group-I;Dino-Group-I-Clade-3;Ichthyodinium	5	0	0	6	0	0	19	0	0	0	1	8	0	0	11	0	0	0	0	0	0	0	0	0	0	0	0	0	0	0	0	2	0	0	8	0	1	0	0	4	0	0	4	0	0	0	0	0
ASV1034	Eukaryota;TSAR;Alveolata;Ciliophora;Oligohymenophorea;OLIGO5;OLIGO5_X;OLIGO5_XX;OLIGO5_XX_sp.	0	0	0	0	0	0	0	0	0	0	0	0	0	0	0	0	0	0	0	0	0	0	0	0	0	0	0	0	7	0	5	9	0	3	13	0	0	0	0	0	0	0	0	0	0	0	0	0
ASV1035	Eukaryota;TSAR;Stramenopiles;Gyrista;Mediophyceae;Chaetocerotales;Chaetocerotaceae;Chaetoceros	0	4	0	0	0	0	0	0	0	0	0	0	0	0	0	0	0	0	0	0	0	0	0	0	0	0	0	0	0	0	0	0	0	0	0	6	0	37	0	0	0	0	0	0	0	0	0	0
ASV1036	Eukaryota;TSAR;Alveolata;Dinoflagellata;Dinophyceae	0	0	21	0	0	13	0	0	0	0	0	0	0	0	0	0	0	0	0	0	0	0	0	0	0	0	0	0	0	0	10	0	0	0	0	0	0	0	0	0	0	0	0	0	0	0	0	0
ASV1037	Eukaryota;TSAR;Alveolata;Ciliophora;Spirotrichea;Hypotrichia;Holostichidae;Holosticha	0	0	0	0	0	0	0	0	0	0	0	0	0	0	0	0	0	0	0	2	0	0	0	0	3	0	5	0	0	0	0	0	0	0	0	0	0	0	0	0	0	0	0	0	0	1	0	7
ASV1038	Eukaryota;TSAR;Rhizaria;Cercozoa	3	22	0	0	0	0	0	0	0	0	0	0	4	0	0	0	0	0	0	0	0	0	0	0	0	0	0	0	0	0	0	0	5	0	0	0	4	1	5	0	0	2	0	0	0	0	0	0
ASV1039	Eukaryota;TSAR;Alveolata;Dinoflagellata;Dinophyceae	0	0	0	0	0	0	0	0	0	0	0	0	0	0	0	0	15	0	0	0	0	0	0	0	0	0	0	0	0	0	0	0	0	0	0	0	0	0	0	0	0	0	0	0	34	2	0	0
ASV1040	Eukaryota;Archaeplastida;Picozoa;Picozoa_X;Picozoa_XX;Picozoa_XXX;Picozoa_XXXX;Picozoa_XXXXX;Picozoa_XXXXX_sp.	0	0	0	0	0	0	0	0	0	0	0	0	0	0	0	0	2	0	0	0	0	0	7	3	0	0	8	0	0	0	0	0	0	0	0	0	0	0	0	0	0	0	0	0	1	8	0	0
ASV1041	Eukaryota;TSAR;Rhizaria;Radiolaria;RAD-B;RAD-B_X;RAD-B_X_Group-Ic;RAD-B_X_Group-Ic_X;RAD-B_X_Group-Ic_X_sp.	0	0	1	8	0	0	0	0	0	0	15	0	0	0	0	0	0	0	0	0	0	0	0	0	0	0	0	0	0	0	0	11	0	0	0	0	0	0	0	5	0	0	0	0	0	0	0	0
ASV1042	Eukaryota;TSAR;Rhizaria;Radiolaria;Polycystinea;Nassellaria;Artostrobiidae	0	0	0	0	0	0	0	0	0	0	0	0	0	0	0	0	0	0	0	0	0	0	0	0	0	0	0	0	0	0	0	0	4	0	0	0	9	0	31	9	0	10	6	0	0	0	0	0
ASV1043	Eukaryota;TSAR;Alveolata;Dinoflagellata;Syndiniales;Dino-Group-I;Dino-Group-I-Clade-3;Ichthyodinium;Ichthyodinium_sp.	0	0	0	0	0	0	15	0	0	0	0	0	0	0	9	0	0	0	0	0	0	0	0	0	0	0	0	0	0	0	0	0	0	0	16	0	0	0	0	0	0	6	22	0	0	0	0	0
ASV1044	Eukaryota;TSAR;Alveolata;Dinoflagellata;Dinophyceae	0	36	0	0	0	0	0	0	0	0	0	0	0	0	0	0	0	0	0	0	0	0	0	0	0	0	0	0	0	0	0	0	0	0	0	0	0	6	0	0	0	0	0	0	0	0	0	0
ASV1045	Eukaryota;TSAR;Alveolata;Dinoflagellata;Syndiniales;Dino-Group-I;Dino-Group-I-Clade-2;Dino-Group-I-Clade-2_X;Dino-Group-I-Clade-2_X_sp.	0	3	3	6	0	2	11	0	0	0	6	0	0	12	2	0	0	0	0	0	0	0	0	0	0	0	0	0	0	0	0	0	0	0	0	0	0	0	0	0	0	0	0	0	0	0	0	0
ASV1046	Eukaryota;TSAR;Alveolata;Dinoflagellata;Syndiniales;Dino-Group-I;Dino-Group-I-Clade-8;Dino-Group-I-Clade-8_X;Dino-Group-I-Clade-8_X_sp.	0	0	0	4	7	0	0	0	0	5	7	0	3	11	0	0	0	0	0	0	0	0	0	0	0	0	0	0	1	0	0	3	4	7	4	0	0	0	0	0	3	9	0	0	0	0	0	0
ASV1047	Eukaryota;TSAR;Rhizaria;Cercozoa;Cercozoa_X;Cercozoa_XX;Cercozoa_XXX;Cercozoa_XXXX;Cercozoa_XXXX_sp.	0	0	0	0	13	0	0	0	0	0	6	0	14	1	0	0	0	0	0	0	0	0	0	0	0	0	0	0	0	9	5	0	9	0	3	3	0	0	0	0	3	0	0	0	0	0	0	0
ASV1048	Eukaryota;TSAR;Alveolata;Dinoflagellata;Dinophyceae;Gymnodiniales;Gymnodiniaceae;Gyrodinium	0	0	0	0	0	0	0	0	0	0	0	0	0	0	0	0	3	0	0	4	0	0	0	0	0	4	3	0	12	9	10	0	1	10	0	0	0	0	0	0	0	0	0	0	0	0	0	0
ASV1049	Eukaryota;TSAR;Alveolata;Ciliophora;Spirotrichea;Oligotrichida;Strombidiidae	0	0	0	0	0	0	0	0	0	0	0	0	0	0	0	0	0	0	0	0	0	0	0	0	0	0	0	0	14	13	2	8	5	10	9	0	0	0	0	0	8	0	0	0	0	0	0	0
ASV1050	Eukaryota;TSAR;Rhizaria;Cercozoa;Filosa-Thecofilosea;Filosa-Thecofilosea_X;Filosa-Thecofilosea_XX;Filosa-Thecofilosea_XXX;Filosa-Thecofilosea_XXX_sp.	0	0	0	0	0	0	0	0	0	0	0	0	0	0	0	0	0	0	3	0	12	25	0	1	0	0	0	24	0	0	0	0	0	0	0	0	0	0	0	0	0	0	0	0	0	1	2	0
ASV1051	Eukaryota;Archaeplastida;Rhodophyta;Rhodophyta_X;Florideophyceae;Corallinales;Corallinales_X;Lithophyllum	0	0	0	0	0	0	0	0	0	0	0	0	0	0	0	0	0	0	6	1	11	7	0	0	0	2	7	0	0	0	0	0	0	0	0	0	0	0	0	0	0	0	0	0	0	0	0	0
ASV1052	Eukaryota;TSAR;Alveolata;Ciliophora;Oligohymenophorea;OLIGO5;OLIGO5_X;OLIGO5_XX;OLIGO5_XX_sp.	0	0	0	0	0	0	0	0	0	0	0	0	0	0	0	0	0	0	0	0	0	0	0	0	0	0	0	0	11	0	2	0	7	0	6	8	0	0	0	0	0	6	3	0	0	0	0	0
ASV1053	Eukaryota;TSAR;Alveolata;Dinoflagellata;Dinophyceae	0	0	2	0	0	0	0	0	0	0	0	0	0	0	0	0	0	0	0	0	0	0	0	0	17	0	0	0	0	0	0	0	0	0	0	0	0	0	0	0	0	0	0	0	0	0	5	0
ASV1054	Eukaryota;TSAR;Rhizaria;Radiolaria;Polycystinea;Spumellaria;Astrosphaeridae;Heliosphaera;Heliosphaera_sp.	0	0	0	13	0	0	4	0	0	0	6	11	0	0	0	0	0	0	0	0	0	0	0	0	0	0	0	0	0	0	0	0	0	0	0	0	0	0	0	0	0	0	0	0	0	0	0	0
ASV1055	Eukaryota;Haptista;Haptophyta;Haptophyta_X;Prymnesiophyceae	0	0	0	0	0	0	0	0	0	0	0	0	0	0	0	0	0	0	0	0	0	0	17	0	0	0	0	0	0	0	0	0	0	0	0	0	0	0	0	0	0	0	0	0	9	0	0	6
ASV1056	Eukaryota:nucl;Cryptista:nucl;Cryptophyta:nucl;Cryptophyta_X:nucl;Cryptophyceae:nucl;Cryptomonadales:nucl;Cryptomonadales_X:nucl	0	0	0	0	0	0	0	0	0	0	0	0	0	0	0	0	0	18	0	0	15	0	0	13	0	0	11	0	0	0	0	0	0	0	0	0	0	0	0	0	0	0	0	0	0	2	0	0
ASV1057	Eukaryota;TSAR;Alveolata;Dinoflagellata;Syndiniales;Dino-Group-II;Dino-Group-II-Clade-1;Dino-Group-II-Clade-1_X;Dino-Group-II-Clade-1_X_sp.	0	0	0	0	0	0	0	0	0	0	0	0	0	0	0	0	0	0	0	0	10	0	0	0	0	0	34	0	0	0	0	0	0	0	0	0	0	0	0	0	0	0	0	0	0	0	0	0
ASV1058	Eukaryota;Obazoa;Opisthokonta;Choanoflagellata;Choanoflagellatea	0	0	0	0	0	0	0	0	0	0	0	0	0	0	0	0	0	0	0	0	0	0	0	0	0	0	0	0	12	10	2	4	7	9	4	5	0	0	0	2	0	0	0	0	0	0	0	0
ASV1059	Eukaryota;TSAR;Rhizaria;Radiolaria;Radiolaria_X;Radiolaria_XX;Radiolaria_XXX;Radiolaria_XXXX;Radiolaria_XXXX_sp.	5	0	0	0	2	11	0	1	0	3	19	2	0	6	3	1	0	0	0	0	0	0	0	0	0	0	0	0	0	0	0	0	0	0	0	0	0	0	0	0	0	0	0	0	0	0	0	0
ASV1060	Eukaryota;TSAR;Rhizaria;Radiolaria;Acantharea	0	0	2	0	0	1	0	9	0	6	2	0	0	0	0	19	0	0	0	0	0	0	0	0	0	0	0	0	0	0	0	0	0	0	0	0	0	0	0	0	0	4	7	0	0	0	0	0
ASV1061	Eukaryota	0	0	0	0	0	0	0	0	0	0	0	0	0	0	0	0	0	0	0	0	0	0	0	0	0	0	0	0	7	3	2	8	7	10	9	4	0	0	0	2	0	0	0	0	0	0	0	0
ASV1062	Eukaryota;TSAR;Stramenopiles;Bigyra;Sagenista;Sagenista_X;MAST-7;MAST-7A;MAST-7A_sp.	0	0	0	0	0	0	0	0	0	0	0	0	0	0	0	0	0	0	0	0	0	0	0	0	0	0	0	0	9	22	0	0	0	19	11	0	0	0	0	0	0	0	0	0	0	0	0	0
ASV1063	Eukaryota;TSAR;Alveolata;Ciliophora;Phyllopharyngea;Suctoria;Endogenida_2;Endogenida_2_X;Endogenida_2_X_sp.	0	0	0	0	0	0	0	0	0	0	0	0	0	0	0	0	0	0	0	0	0	4	0	0	0	0	0	11	0	0	0	0	0	0	0	0	0	0	0	0	0	0	0	0	0	0	0	0
ASV1064	Eukaryota;TSAR;Rhizaria;Radiolaria;RAD-A;RAD-A_X;RAD-A_Xb;RAD-A_Xb_X;RAD-A_Xb_X_sp.	3	0	22	0	4	7	1	0	0	0	0	0	0	0	0	0	0	0	0	0	0	0	0	0	0	0	0	0	0	0	0	0	0	0	0	0	0	0	0	0	0	0	0	0	0	0	0	0
ASV1065	Eukaryota;TSAR;Rhizaria;Radiolaria;RAD-B;RAD-B_X;RAD-B_X_Group-IVa;RAD-B_X_Group-IVa_X;RAD-B_X_Group-IVa_X_sp.	6	0	0	2	2	2	1	0	5	0	1	5	3	3	4	1	0	0	0	0	0	0	0	0	0	0	0	0	2	0	2	4	1	0	4	0	0	0	0	3	0	0	3	0	0	0	0	0
ASV1066	Eukaryota;TSAR;Alveolata;Dinoflagellata;Syndiniales;Dino-Group-I;Dino-Group-I-Clade-4;Dino-Group-I-Clade-4_X;Dino-Group-I-Clade-4_X_sp.	0	1	10	0	12	17	0	6	0	0	0	0	0	0	0	0	0	0	0	0	0	0	0	0	0	0	0	0	0	0	4	0	0	0	0	0	0	0	0	0	0	8	0	0	0	0	0	0
ASV1067	Eukaryota;TSAR;Alveolata;Dinoflagellata;Dinophyceae	0	0	0	0	0	0	0	0	0	0	0	0	0	0	0	0	0	0	0	6	0	0	0	0	0	0	0	0	5	5	14	4	7	6	5	0	7	0	0	0	7	0	0	0	0	0	0	0
ASV1068	Eukaryota;TSAR;Alveolata;Ciliophora;Spirotrichea;Euplotia;Gastrocirrhidae	0	0	0	0	0	0	0	0	0	0	0	0	0	0	0	0	0	0	0	0	0	0	0	0	0	1	0	0	0	0	0	0	0	0	0	0	0	0	0	0	0	0	0	0	0	0	3	0
ASV1069	Eukaryota;TSAR;Alveolata;Ciliophora;Spirotrichea	0	0	0	0	0	0	0	0	0	0	0	0	0	0	0	0	0	0	0	0	0	0	0	0	0	0	0	0	3	14	3	2	6	4	3	5	0	0	0	1	0	0	4	0	0	0	0	0
ASV1070	Eukaryota;TSAR;Telonemia;Telonemia_X;Telonemia_XX;Telonemia_XXX	0	0	0	0	0	0	0	0	0	0	0	0	0	0	0	0	0	0	0	0	0	0	0	0	0	0	0	0	0	0	0	8	3	9	0	0	0	0	0	10	0	0	0	0	0	17	0	0
ASV1071	Eukaryota;TSAR;Alveolata;Dinoflagellata;Syndiniales;Dino-Group-III;Dino-Group-III_X;Dino-Group-III_XX;Dino-Group-III_XX_sp.	0	0	0	0	0	0	0	0	0	3	0	0	0	0	0	0	0	0	0	0	0	0	0	0	0	0	0	0	10	8	16	0	0	3	2	0	4	0	0	0	0	0	0	0	0	0	0	0
ASV1072	Eukaryota;TSAR;Telonemia;Telonemia_X;Telonemia_XX;Telonemia_XXX;Telonemia-Group-2;Telonemia-Group-2_X;Telonemia-Group-2_X_sp.	0	0	0	0	0	0	0	0	0	0	0	0	0	0	0	0	0	16	0	0	0	0	0	3	0	0	0	0	0	0	0	0	0	0	0	0	0	0	0	0	0	0	0	0	0	37	0	0
ASV1073	Eukaryota:nucl;Cryptista:nucl;Cryptophyta:nucl;Cryptophyta_X:nucl;Cryptophyceae:nucl	0	0	0	0	0	0	0	0	0	0	0	0	0	0	0	0	0	0	0	0	13	0	0	1	0	0	11	14	0	0	0	0	0	0	0	0	0	0	0	0	0	0	0	0	0	0	0	0
ASV1074	Eukaryota;TSAR;Alveolata;Dinoflagellata;Dinophyceae	0	0	0	0	0	0	0	0	0	0	0	0	0	0	0	0	0	0	0	33	0	0	0	0	0	20	0	0	0	0	0	0	0	0	0	0	0	0	0	0	0	0	0	0	0	0	0	19
ASV1075	Eukaryota;Haptista;Haptophyta;Haptophyta_X;Prymnesiophyceae	0	0	0	0	0	0	0	0	0	0	0	0	0	0	0	0	0	0	0	0	0	0	0	0	0	0	0	0	0	5	0	0	4	7	0	0	0	0	0	0	2	0	0	12	0	7	3	0
ASV1076	Eukaryota;Haptista;Haptophyta;Haptophyta_X;Prymnesiophyceae	0	0	0	0	0	0	0	0	0	0	0	0	0	0	0	0	0	0	0	0	0	0	0	0	0	0	0	0	0	0	0	0	0	0	0	0	0	0	0	0	0	0	0	0	0	23	16	0
ASV1077	Eukaryota;TSAR;Alveolata;Dinoflagellata;Syndiniales;Dino-Group-III;Dino-Group-III_X;Dino-Group-III_XX;Dino-Group-III_XX_sp.	1	0	0	0	0	0	0	0	0	0	0	0	0	0	0	0	0	0	0	0	0	0	0	0	0	0	0	0	20	3	3	6	0	2	4	0	8	0	0	4	0	0	1	0	0	0	0	0
ASV1078	Eukaryota;TSAR;Stramenopiles;Gyrista;Mediophyceae;Thalassiosirales;Thalassiosiraceae	0	3	0	0	0	0	0	0	0	0	0	0	0	0	0	0	0	11	0	0	5	0	0	5	0	0	0	0	0	0	0	0	0	0	0	0	0	25	0	0	0	0	0	6	0	3	0	0
ASV1079	Eukaryota;TSAR;Alveolata;Dinoflagellata;Syndiniales;Dino-Group-I;Dino-Group-I-Clade-5;Dino-Group-I-Clade-5_X;Dino-Group-I-Clade-5_X_sp.	7	0	0	0	9	0	0	8	6	6	10	0	0	0	0	0	0	0	0	0	0	0	0	0	0	0	0	0	4	0	5	0	0	3	0	0	0	0	0	0	0	0	0	0	0	0	0	0
ASV1080	Eukaryota;TSAR;Alveolata;Ciliophora;Oligohymenophorea;Apostomatia	0	11	0	0	0	0	0	0	0	0	0	0	0	0	0	0	0	0	0	0	0	0	0	0	0	0	0	0	0	0	0	0	0	0	0	0	0	0	28	0	0	0	14	0	0	0	0	0
ASV1081	Eukaryota;TSAR;Alveolata;Dinoflagellata;Syndiniales;Dino-Group-II;Dino-Group-II-Clade-4;Dino-Group-II-Clade-4_X;Dino-Group-II-Clade-4_X_sp.	0	4	0	0	0	0	0	0	0	12	5	0	0	6	0	0	0	0	0	0	0	0	0	0	0	0	0	0	0	11	0	0	0	0	0	0	0	9	0	0	0	0	0	0	0	0	0	0
ASV1082	Eukaryota;Cryptista;Cryptophyta;Cryptophyta_X;Cryptophyceae;Goniomonadales;Goniomonadales_X;Goniomonas;Goniomonas_pacifica	0	0	0	0	0	0	0	0	0	0	0	0	2	0	0	0	0	0	4	0	0	0	2	0	0	0	0	0	0	0	1	3	0	3	2	0	0	0	0	2	0	0	0	0	0	0	10	4
ASV1083	Eukaryota	0	1	0	0	0	0	0	0	0	0	0	0	0	0	0	0	0	0	0	0	0	0	0	0	0	0	0	0	1	0	1	1	1	5	3	0	3	0	0	5	3	6	17	6	0	0	0	0
ASV1084	Eukaryota;TSAR;Stramenopiles;Gyrista;Mediophyceae;Thalassiosirales;Thalassiosiraceae	0	0	0	0	0	0	0	0	0	0	0	0	0	0	0	0	18	0	0	0	0	0	0	0	0	0	0	0	0	0	0	0	0	0	0	0	0	0	0	0	0	0	0	0	53	0	0	0
ASV1085	Eukaryota;TSAR;Alveolata;Dinoflagellata;Dinophyceae;Peridiniales;Diplopsalidaceae;Gotoius;Gotoius_excentricus	0	26	0	0	0	0	0	0	0	0	0	0	0	0	0	0	0	0	0	0	0	0	0	0	0	0	0	0	0	0	0	0	0	0	0	0	0	3	0	0	0	0	0	0	0	0	0	0
ASV1086	Eukaryota	0	7	13	0	0	6	4	0	0	0	0	0	0	0	0	0	0	0	0	0	0	0	0	0	0	0	0	0	0	0	0	0	0	0	0	0	0	0	8	0	0	0	0	4	0	0	0	0
ASV1087	Eukaryota;TSAR;Rhizaria;Radiolaria;Polycystinea;Nassellaria;Artostrobiidae	0	0	0	0	0	0	0	0	0	0	0	0	0	1	0	0	0	0	0	0	0	0	0	0	0	0	0	0	0	0	0	0	0	0	0	0	0	0	0	0	0	0	71	0	0	0	0	0
ASV1088	Eukaryota;TSAR;Alveolata;Ciliophora;Spirotrichea;Choreotrichida-Tintinnina	0	0	0	0	0	0	0	0	0	0	0	0	0	0	0	0	0	0	0	0	0	0	0	0	0	0	0	0	0	0	0	0	5	0	0	33	0	0	0	0	6	0	0	18	0	0	0	0
ASV1089	Eukaryota;TSAR;Alveolata;Dinoflagellata;Dinophyceae;Dinophysiales;Oxyphysiaceae;Phalachroma	0	5	16	0	0	0	0	0	0	0	0	0	0	0	0	0	0	0	0	0	0	0	0	0	0	0	0	0	0	0	0	5	0	0	0	0	0	0	9	0	0	0	14	0	0	0	0	0
ASV1090	Eukaryota;TSAR;Rhizaria;Cercozoa;Phaeodarea;Phaeocalpida;Porospathidae;Porospathis;Porospathis_holostoma	0	0	8	0	0	0	0	0	0	0	0	0	0	0	0	0	0	0	0	0	0	0	0	0	0	0	0	0	0	0	0	8	0	7	0	0	0	0	6	17	0	0	8	4	0	0	0	0
ASV1091	Eukaryota;TSAR;Alveolata;Dinoflagellata;Syndiniales;Dino-Group-I;Dino-Group-I-Clade-1;Dino-Group-I-Clade-1_X;Dino-Group-I-Clade-1_X_sp.	0	0	0	0	0	0	0	0	0	0	4	0	0	16	0	0	0	0	0	0	0	0	0	0	0	0	0	0	0	13	12	0	0	0	0	0	3	0	0	0	0	0	0	0	0	0	0	0
ASV1092	Eukaryota;TSAR;Rhizaria;Radiolaria;Polycystinea;Nassellaria	0	0	0	0	0	0	0	0	0	0	2	0	0	0	0	0	0	0	0	0	0	0	0	0	0	0	0	0	0	0	0	1	0	17	5	5	0	0	10	9	0	5	7	10	0	0	0	0
ASV1093	Eukaryota;TSAR;Rhizaria;Cercozoa	0	0	0	0	5	0	0	0	0	0	0	0	0	0	0	0	0	0	0	0	0	0	0	0	0	0	0	0	0	0	0	0	9	3	0	19	6	0	0	4	11	9	0	16	0	0	0	0
ASV1094	Eukaryota;TSAR;Alveolata;Ciliophora;Oligohymenophorea;OLIGO5;OLIGO5_X;OLIGO5_XX;OLIGO5_XX_sp.	0	0	0	0	0	0	0	0	0	0	0	0	0	0	0	0	0	0	0	0	0	0	0	0	0	0	0	0	0	0	0	0	0	0	14	6	0	0	0	0	0	0	0	3	0	0	0	0
ASV1095	Eukaryota;TSAR;Alveolata;Dinoflagellata;Syndiniales;Dino-Group-II;Dino-Group-II-Clade-29;Dino-Group-II-Clade-29_X;Dino-Group-II-Clade-29_X_sp.	10	0	0	0	4	0	0	0	13	6	9	0	0	7	0	10	0	0	0	0	0	0	0	0	0	0	0	0	0	0	0	0	0	0	0	0	0	0	0	0	0	0	0	0	0	0	0	0
ASV1096	Eukaryota;TSAR;Alveolata;Dinoflagellata;Syndiniales;Dino-Group-II	0	0	0	0	0	0	0	0	0	8	11	0	0	2	4	9	0	0	0	0	0	0	0	0	0	0	0	0	0	0	0	0	0	0	0	0	0	0	0	0	0	0	0	0	0	0	0	0
ASV1097	Eukaryota;Haptista;Haptophyta;Haptophyta_X;Prymnesiophyceae;Prymnesiales;Prymnesiaceae	0	0	0	0	0	0	0	0	0	2	0	0	0	0	0	0	0	0	0	0	0	0	0	0	0	0	0	0	12	16	0	0	7	0	0	5	9	0	0	9	0	0	0	0	0	0	0	0
ASV1098	Eukaryota;TSAR;Rhizaria;Cercozoa	0	0	0	0	0	0	0	0	0	0	0	0	0	0	0	0	0	0	0	0	0	0	0	0	0	0	0	0	2	1	2	11	0	4	13	0	0	0	0	0	0	0	0	0	0	0	0	0
ASV1099	Eukaryota;TSAR;Alveolata;Dinoflagellata;Syndiniales;Dino-Group-II;Dino-Group-II-Clade-7;Dino-Group-II-Clade-7_X;Dino-Group-II-Clade-7_X_sp.	2	0	0	6	0	0	0	0	10	9	1	1	1	0	0	2	0	0	0	0	0	0	0	0	0	0	0	0	3	0	5	2	0	11	3	0	0	0	0	0	0	0	0	0	0	0	0	0
ASV1100	Eukaryota;TSAR;Rhizaria;Radiolaria;RAD-A;RAD-A_X;RAD-A_Xf;RAD-A_Xf_b;RAD-A_Xf_b_sp.	2	1	0	2	5	16	0	3	0	2	1	0	0	5	0	0	0	0	0	0	0	0	0	0	0	0	0	0	0	10	7	0	0	1	0	0	0	0	0	0	2	1	0	0	0	0	0	0
ASV1101	Eukaryota;TSAR;Alveolata;Dinoflagellata;Syndiniales;Dino-Group-II;Dino-Group-II-Clade-7;Dino-Group-II-Clade-7_X;Dino-Group-II-Clade-7_X_sp.	0	0	0	0	2	0	0	0	4	5	18	3	9	3	0	0	0	0	0	0	0	0	0	0	0	0	0	0	0	0	0	0	0	0	0	0	0	0	0	0	0	0	0	0	0	0	0	0
ASV1102	Eukaryota;TSAR;Alveolata;Dinoflagellata;Dinophyceae	0	0	0	0	0	0	0	0	0	0	2	0	8	0	2	0	0	0	0	0	0	0	0	0	0	0	0	0	7	0	6	5	0	3	0	0	3	0	0	3	0	0	0	0	0	0	0	0
ASV1103	Eukaryota;TSAR;Rhizaria;Cercozoa;Filosa-Thecofilosea;Ventricleftida;Ventrifissuridae;Ventrifissuridae_X;Ventrifissuridae_X_sp.	0	0	0	0	0	0	0	0	0	0	0	0	0	0	0	0	0	0	0	0	3	0	21	0	0	0	1	14	0	0	9	0	2	0	0	0	0	0	8	0	0	0	0	0	3	4	5	0
ASV1104	Eukaryota;TSAR;Rhizaria;Cercozoa	0	0	0	2	0	0	0	0	0	0	0	1	0	0	0	0	0	0	0	0	0	0	0	0	0	0	0	0	0	0	5	8	17	0	4	22	0	0	0	4	0	0	0	0	0	0	0	0
ASV1105	Eukaryota	0	0	0	0	0	0	0	0	0	0	0	0	0	0	0	0	0	0	0	0	6	0	0	0	0	0	4	0	0	0	0	0	0	0	0	0	0	0	0	0	0	0	0	0	0	0	0	0
ASV1106	Eukaryota;Haptista;Haptophyta;Haptophyta_X;Prymnesiophyceae;Prymnesiales;Prymnesiaceae	0	0	0	0	0	0	0	0	0	0	0	0	0	0	0	0	0	0	0	0	0	0	0	0	0	0	0	0	0	0	0	0	0	0	0	0	0	0	0	0	0	0	0	0	0	1	4	10
ASV1107	Eukaryota;TSAR;Alveolata;Dinoflagellata;Dinophyceae;Peridiniales	0	0	0	0	0	0	0	0	0	0	0	0	0	0	0	0	0	0	0	0	0	0	0	0	0	0	0	0	4	0	0	0	0	13	0	0	0	0	0	0	17	22	14	0	0	0	0	0
ASV1108	Eukaryota;TSAR;Alveolata;Dinoflagellata;Syndiniales;Dino-Group-I;Dino-Group-I-Clade-1;Dino-Group-I-Clade-1_X;Dino-Group-I-Clade-1_X_sp.	0	0	13	0	2	4	0	3	6	0	0	0	5	0	0	0	0	0	0	0	0	0	0	0	0	0	3	0	0	0	0	0	0	0	0	0	0	0	0	0	0	0	0	0	0	0	0	0
ASV1109	Eukaryota;TSAR;Alveolata;Dinoflagellata;Dinophyceae;Gonyaulacales;Pyrocystaceae;Ostreopsis;Ostreopsis_sp.	0	0	0	0	0	0	0	0	0	0	0	0	0	0	0	0	0	0	0	16	0	0	0	0	0	23	0	0	0	0	0	0	0	0	0	0	0	0	0	0	0	0	0	0	0	0	0	0
ASV1110	Eukaryota;TSAR;Alveolata;Dinoflagellata;Dinophyceae	0	29	0	0	0	0	0	0	0	0	0	0	0	0	0	0	2	0	0	0	0	0	0	3	0	0	0	0	0	0	0	0	0	0	0	0	0	0	0	0	0	0	0	0	0	0	0	0
ASV1111	Eukaryota;TSAR;Alveolata;Dinoflagellata;Dinophyceae;Peridiniales;Protoperidiniaceae;Protoperidinium;Protoperidinium_sp.	0	21	0	0	0	0	0	0	0	0	0	0	0	0	0	0	8	0	0	10	0	0	0	0	0	0	0	0	0	0	0	0	0	0	0	0	0	0	0	0	0	0	0	0	0	0	0	0
ASV1112	Eukaryota;TSAR;Alveolata;Dinoflagellata;Syndiniales;Dino-Group-I;Dino-Group-I-Clade-2;Dino-Group-I-Clade-2_X;Dino-Group-I-Clade-2_X_sp.	0	3	0	0	0	2	0	21	0	5	0	0	0	1	0	1	0	0	0	0	0	0	0	0	0	0	0	0	0	0	0	0	0	0	0	0	0	0	0	0	0	0	0	0	0	0	0	0
ASV1113	Eukaryota;TSAR;Stramenopiles;Gyrista;Bacillariophyceae;Rhabdonematales;Tabellariaceae;Tabellaria;Tabellaria_sp.	0	0	0	0	0	0	0	0	0	0	0	0	0	0	0	0	8	0	0	4	0	0	0	0	0	0	0	0	0	0	0	0	0	0	0	0	0	0	0	0	0	0	0	0	11	0	0	8
ASV1114	Eukaryota	0	0	0	0	0	0	0	0	0	0	0	0	0	0	0	0	0	0	2	0	2	6	0	0	0	0	3	0	0	0	0	0	0	0	0	0	0	0	0	0	0	0	0	0	0	0	6	0
ASV1115	Eukaryota;TSAR;Alveolata;Ciliophora;Spirotrichea;Oligotrichida;Strombidiidae;Strombidium	0	0	0	0	0	0	0	0	0	0	0	0	0	0	0	0	0	0	0	0	0	0	0	0	17	0	0	0	0	0	0	0	0	0	0	0	0	0	0	0	0	0	0	0	0	0	6	0
ASV1116	Eukaryota;TSAR;Rhizaria;Radiolaria;Polycystinea;Nassellaria;Sphaerozoidae	0	0	0	0	0	44	0	0	0	0	0	0	0	30	0	0	0	0	0	0	0	0	0	0	0	0	0	0	0	0	0	0	0	0	0	0	0	0	0	0	0	0	0	0	0	0	0	0
ASV1117	Eukaryota;TSAR;Stramenopiles;Gyrista;Mediophyceae;Chaetocerotales;Chaetocerotaceae;Chaetoceros;Chaetoceros_elegans	0	10	0	0	0	0	0	0	0	0	0	0	0	0	0	0	6	0	0	0	0	0	0	0	0	0	0	0	0	0	0	0	0	0	0	0	0	0	0	0	0	0	0	0	27	0	0	0
ASV1118	Eukaryota;TSAR	0	0	0	0	0	0	0	0	0	0	1	0	0	0	0	0	0	0	0	0	0	0	0	0	0	0	0	0	0	7	3	0	0	0	0	8	0	0	0	0	0	0	0	0	0	0	0	0
ASV1119	Eukaryota;TSAR;Stramenopiles;Bigyra;Sagenista;Labyrinthulomycetes;Labyrinthulomycetes_LAB1/6/8;Labyrinthulomycetes_LAB6;Labyrinthulomycetes_LAB6_sp.	0	0	0	0	0	0	0	0	0	0	0	0	0	0	0	0	0	23	7	0	17	14	0	23	4	0	10	8	0	0	0	0	0	0	0	0	0	0	0	0	0	0	0	0	0	0	0	0
ASV1120	Eukaryota;TSAR;Rhizaria;Cercozoa;Filosa-Imbricatea;Filosa-Imbricatea_X;Novel-clade-2;Novel-clade-2_X;Novel-clade-2_X_sp.	0	0	0	0	0	0	0	0	0	0	0	0	0	0	0	0	0	0	9	0	0	0	0	0	20	0	0	0	0	0	0	0	0	0	0	0	0	0	0	0	0	0	0	0	0	0	10	0
ASV1121	Eukaryota	0	0	0	0	0	0	0	0	0	0	0	0	0	0	0	0	0	0	0	0	0	0	0	0	0	0	0	0	12	0	19	0	0	5	4	0	0	0	0	0	0	0	3	0	0	0	0	0
ASV1122	Eukaryota;TSAR;Alveolata;Dinoflagellata;Syndiniales;Dino-Group-I;Dino-Group-I-Clade-2;Dino-Group-I-Clade-2_X;Dino-Group-I-Clade-2_X_sp.	2	0	3	6	2	7	5	1	0	0	0	17	4	5	1	3	0	0	0	0	0	0	0	0	0	0	0	0	0	0	0	0	0	0	0	0	0	0	0	0	0	0	0	0	0	0	0	0
ASV1123	Eukaryota;TSAR;Rhizaria;Radiolaria;Polycystinea;Spumellaria;Astrosphaeridae;Heliosphaera;Heliosphaera_sp.	0	0	0	2	2	11	2	0	0	0	4	1	0	4	0	0	0	0	0	0	0	0	0	0	0	0	0	0	0	0	0	0	0	0	0	0	0	0	0	0	0	0	0	0	0	0	0	0
ASV1124	Eukaryota;TSAR;Alveolata;Dinoflagellata;Dinophyceae;Peridiniales	0	0	0	0	0	0	0	0	0	0	0	0	0	0	0	0	4	0	0	0	0	0	44	0	0	0	0	0	0	0	0	0	0	0	0	0	0	0	0	0	0	0	0	0	11	0	0	0
ASV1125	Eukaryota;TSAR;Rhizaria;Radiolaria;Polycystinea;Nassellaria;Collophidiidae;Collophidiidae_X;Collophidiidae_X_sp.	0	0	0	10	6	0	0	0	0	0	0	0	13	0	0	9	0	0	0	0	0	0	0	0	0	0	0	0	0	0	0	0	0	0	0	0	0	0	0	0	0	0	0	0	0	0	0	0
ASV1126	Eukaryota;Archaeplastida;Rhodophyta;Rhodophyta_X;Florideophyceae;Ceramiales;Rhodomelaceae	0	0	0	0	0	0	0	0	0	0	0	0	0	0	0	0	0	0	0	0	4	0	0	15	0	6	0	0	0	0	0	0	0	0	0	0	0	0	0	0	0	0	0	0	0	0	0	0
ASV1127	Eukaryota;TSAR;Alveolata;Dinoflagellata;Dinophyceae	0	0	0	0	0	0	0	0	0	0	0	0	0	0	0	0	0	0	0	5	7	0	0	8	0	0	0	0	0	0	0	0	0	0	0	0	0	0	0	0	0	0	0	0	0	19	0	10
ASV1128	Eukaryota;TSAR;Alveolata;Dinoflagellata;Syndiniales;Dino-Group-III;Dino-Group-III_X;Dino-Group-III_XX;Dino-Group-III_XX_sp.	0	0	0	0	0	0	0	0	0	0	0	0	0	0	0	0	0	0	0	0	0	0	0	0	0	0	0	0	0	17	0	0	0	0	0	0	0	0	0	0	0	0	0	0	0	4	0	9
ASV1129	Eukaryota;TSAR;Alveolata;Ciliophora;Phyllopharyngea;Cyrtophoria_7;Hartmannulidae	0	0	0	0	0	0	0	0	0	0	0	0	0	0	0	0	0	0	0	0	0	0	4	0	0	0	0	0	0	0	0	0	0	0	0	0	0	0	0	0	0	0	0	0	0	0	0	0
ASV1130	Eukaryota;TSAR;Rhizaria;Radiolaria;Acantharea	0	0	0	3	0	0	0	0	0	0	0	4	0	0	0	2	0	0	0	0	0	0	0	0	0	0	0	0	2	0	2	10	0	0	7	4	1	0	0	14	0	1	3	3	0	0	0	0
ASV1131	Eukaryota;TSAR;Alveolata;Dinoflagellata;Dinophyceae	0	0	0	0	0	0	0	8	0	0	0	0	0	0	0	0	0	0	0	0	0	0	0	0	0	0	0	0	0	0	0	0	0	0	0	19	0	0	0	0	0	0	0	38	0	0	0	0
ASV1132	Eukaryota;Obazoa;Opisthokonta	0	0	0	0	0	0	0	0	0	0	0	0	0	0	0	0	0	0	0	0	0	0	0	0	0	0	0	0	3	2	9	2	6	8	7	3	0	0	0	0	0	0	0	0	0	0	0	0
ASV1133	Eukaryota;TSAR;Alveolata;Dinoflagellata;Syndiniales;Dino-Group-I;Dino-Group-I-Clade-5;Dino-Group-I-Clade-5_X;Dino-Group-I-Clade-5_X_sp.	0	0	0	9	4	0	3	0	0	0	1	11	6	3	8	0	0	0	0	0	0	0	0	0	0	0	0	0	0	0	0	0	2	0	0	0	0	0	0	0	0	0	0	0	0	0	0	0
ASV1134	Eukaryota;TSAR;Rhizaria;Radiolaria;Polycystinea;Nassellaria;Collosphaeridae;Collosphaeridae_X;Collosphaeridae_X_sp.	0	0	0	0	16	0	0	2	0	0	0	0	37	0	0	3	0	0	0	0	0	0	0	0	0	0	0	0	0	0	0	0	0	0	0	0	0	0	0	0	0	0	0	0	0	0	0	0
ASV1135	Eukaryota;TSAR;Alveolata;Dinoflagellata;Dinophyceae;Peridiniales;Heterocapsaceae	0	0	6	0	0	0	0	0	0	0	0	0	0	0	0	0	0	0	0	4	0	0	0	0	0	8	0	0	0	0	0	0	0	0	0	0	0	0	0	0	0	0	0	0	0	0	0	11
ASV1136	Eukaryota;TSAR;Alveolata;Dinoflagellata;Dinophyceae;Gonyaulacales;Pyrocystaceae;Gambierdiscus	0	0	0	0	0	0	0	0	0	0	0	0	0	0	0	0	0	0	0	0	72	9	0	0	0	0	2	0	0	0	0	0	0	0	0	0	0	0	0	0	0	0	0	0	0	0	0	0
ASV1137	Eukaryota;TSAR;Alveolata;Ciliophora;Spirotrichea;Oligotrichida;Strombidiidae;Strombidiidae_X;Strombidiidae_X_sp.	0	0	0	0	0	0	0	0	0	0	0	0	0	0	0	0	0	0	0	0	0	0	0	0	0	0	0	0	6	0	4	0	0	0	0	8	0	0	0	0	10	0	0	0	0	0	0	0
ASV1138	Eukaryota;Cryptista;Cryptophyta;Cryptophyta_X;Cryptophyceae;Goniomonadales;Goniomonadales_X;Goniomonadales_XX;Goniomonadales_XX_sp.	0	0	0	0	0	0	0	0	0	0	0	0	0	0	0	0	0	0	0	0	0	0	0	0	0	0	0	0	4	2	3	12	0	10	13	0	0	0	0	4	0	2	0	0	0	0	0	0
ASV1139	Eukaryota;TSAR;Alveolata;Ciliophora;CONThreeP;CONThreeP_X;Discotrichidae;NASSO_1;NASSO_1_sp.	1	0	0	0	0	0	0	0	0	0	0	0	0	2	0	0	0	0	0	0	0	0	0	0	0	0	0	0	5	0	5	0	0	8	11	3	14	0	0	0	3	11	10	0	0	0	0	0
ASV1140	Eukaryota;TSAR;Alveolata;Dinoflagellata;Dinophyceae;Gymnodiniales;Gymnodiniales_X;Levanderina;Levanderina_fissa	0	0	0	0	0	0	0	0	0	0	0	0	0	0	0	0	25	0	0	0	0	0	0	0	0	0	0	0	0	0	0	0	0	0	0	0	0	0	0	0	0	0	0	0	25	0	0	0
ASV1141	Eukaryota;TSAR;Rhizaria;Cercozoa;Filosa-Imbricatea;Euglyphida;Euglyphida_X;Euglyphida_XX;Euglyphida_XX_sp.	0	0	0	0	0	0	0	0	0	0	0	0	0	0	0	0	0	0	1	0	0	0	0	0	1	0	0	0	0	0	0	0	0	0	0	0	0	0	0	0	0	0	0	0	0	0	8	0
ASV1142	Eukaryota;Archaeplastida;Rhodophyta;Rhodophyta_X;Florideophyceae;Gigartinales;Gigartinales_X;Caulacanthus;Caulacanthus_okamurae	0	0	0	0	0	0	0	0	0	0	0	0	0	0	0	0	0	0	0	0	0	0	0	0	7	0	0	0	0	0	0	0	0	0	0	0	0	0	0	0	0	0	0	0	0	0	0	0
ASV1143	Eukaryota;TSAR;Alveolata;Ciliophora;Oligohymenophorea;Scuticociliatia_1;Philasterida	0	0	0	0	0	0	0	0	0	0	0	0	0	0	0	0	0	0	0	0	0	0	0	0	0	0	0	0	0	0	0	5	0	9	0	0	0	0	0	0	0	0	0	0	0	0	0	0
ASV1144	Eukaryota;TSAR;Stramenopiles;Gyrista;Mediophyceae;Thalassiosirales;Skeletonemaceae;Skeletonema	0	11	0	0	22	0	0	0	0	0	0	0	0	0	0	0	0	0	0	0	0	0	0	0	0	0	0	0	0	0	0	0	7	0	0	0	0	7	0	0	16	0	0	0	0	0	0	0
ASV1145	Eukaryota;TSAR;Alveolata;Dinoflagellata;Syndiniales;Dino-Group-I;Dino-Group-I-Clade-5;Dino-Group-I-Clade-5_X;Dino-Group-I-Clade-5_X_sp.	0	0	0	7	5	0	0	0	0	5	9	8	6	4	7	0	0	0	0	0	0	0	0	0	0	0	0	0	7	0	0	0	0	0	0	0	0	0	0	0	0	0	0	0	0	0	0	0
ASV1146	Eukaryota;TSAR;Stramenopiles;Gyrista;Bacillariophyceae;Bacillariales;Bacillariaceae	0	0	0	0	0	0	0	0	0	0	0	0	0	0	0	0	11	0	0	0	0	0	11	4	0	0	0	0	0	0	0	0	0	0	0	0	0	0	0	0	0	0	0	0	15	0	0	0
ASV1147	Eukaryota;TSAR;Alveolata;Dinoflagellata;Dinophyceae	0	14	0	0	0	0	0	0	0	0	0	0	0	0	0	0	0	0	0	15	0	0	0	1	0	7	0	0	0	0	0	0	0	0	0	0	0	10	0	0	0	0	0	0	0	0	0	13
ASV1148	Eukaryota;Obazoa;Opisthokonta;Ichthyosporea;Ichthyophonida	0	10	0	0	0	0	0	0	0	0	0	0	0	0	0	0	0	0	8	0	4	0	0	0	24	0	0	0	0	0	0	0	0	0	0	0	0	0	0	0	0	0	0	0	0	0	3	0
ASV1149	Eukaryota;TSAR;Rhizaria;Radiolaria;Acantharea;Acantharea_1;Acantharea_1_X;Acantharea_1_XX;Acantharea_1_XX_sp.	0	0	0	0	0	0	0	0	0	0	0	0	0	7	0	0	0	0	0	0	0	0	0	0	0	0	0	0	0	0	0	27	0	0	0	0	8	0	0	0	0	0	0	0	0	0	0	0
ASV1150	Eukaryota	0	0	0	0	0	0	0	0	0	0	0	0	0	0	0	0	0	0	0	0	1	0	0	0	0	0	2	0	0	0	0	0	0	0	0	0	0	0	0	0	0	0	0	0	0	1	25	1
ASV1151	Eukaryota;TSAR;Alveolata;Ciliophora;Litostomatea;Litostomatea_X;Litostomatea_XX;Teuthophrys;Teuthophrys_sp.	0	0	0	0	0	0	0	0	0	0	0	0	0	0	0	0	0	0	0	0	0	0	0	0	0	0	2	0	0	0	0	0	0	0	1	0	0	0	0	0	0	0	0	0	0	0	0	0
ASV1152	Eukaryota;TSAR;Alveolata;Dinoflagellata;Syndiniales;Dino-Group-I;Dino-Group-I-Clade-1;Dino-Group-I-Clade-1_X;Dino-Group-I-Clade-1_X_sp.	0	0	0	0	0	0	0	0	0	0	0	0	0	0	0	0	0	0	0	0	0	0	0	0	0	0	0	0	2	9	4	0	7	3	2	3	1	0	0	0	3	0	0	0	0	0	0	0
ASV1153	Eukaryota;TSAR;Rhizaria;Cercozoa;Chlorarachniophyceae;Chlorarachnida;Chlorarachnida_X	0	0	0	0	0	0	0	0	0	0	0	0	0	0	0	0	0	0	0	0	0	0	0	0	0	0	0	0	0	0	0	0	0	0	0	0	0	0	0	0	0	0	0	0	8	0	0	15
ASV1154	Eukaryota;Obazoa;Opisthokonta;Ichthyosporea;Ichthyophonida;Abeoformidae;Abeoformidae_Group_MAIP_4;Abeoformidae_Group_MAIP_4_X;Abeoformidae_Group_MAIP_4_X_sp.	0	1	0	0	2	0	0	0	0	0	0	0	0	0	0	0	0	0	11	0	0	14	0	0	38	0	0	11	0	2	0	0	0	0	0	0	0	0	0	0	1	0	0	2	0	0	8	0
ASV1155	Eukaryota;TSAR;Alveolata;Ciliophora;Spirotrichea;Choreotrichida-Tintinnina;Tintinnidae;Tintinnidae_X;Tintinnidae_X_sp.	0	0	3	0	0	0	0	0	0	0	0	0	0	0	0	0	0	0	0	0	0	0	0	0	0	0	0	0	0	15	0	9	0	0	0	0	10	28	0	0	0	0	0	0	0	0	0	0
ASV1156	Eukaryota;TSAR;Rhizaria;Cercozoa;Endomyxa;Endomyxa_X;Endomyxa_XX;Endo5-lineage_XXX;Endo5-lineage_XXX_sp.	0	0	0	0	0	0	0	0	0	1	0	0	0	0	0	0	0	0	0	0	0	0	0	0	0	0	0	0	0	0	0	0	0	0	0	0	0	8	13	14	18	0	0	0	0	0	0	0
ASV1157	Eukaryota;Haptista;Haptophyta;Haptophyta_X;Haptophyta_Clade_HAP4;Haptophyta_Clade_HAP4_X;Haptophyta_Clade_HAP4_XX;Haptophyta_Clade_HAP4_XXX;Haptophyta_Clade_HAP4_XXX_sp.	0	0	0	1	3	0	0	0	0	0	0	4	3	1	1	0	0	0	0	0	0	0	0	0	0	0	0	0	6	5	9	5	0	2	4	3	4	0	0	1	2	1	0	0	0	0	0	0
ASV1158	Eukaryota;TSAR;Rhizaria;Cercozoa;Endomyxa;Vampyrellida	0	0	20	0	0	0	0	0	0	0	2	0	0	0	0	0	0	0	0	0	0	0	14	0	0	0	0	0	0	0	4	0	0	0	0	0	0	0	0	0	0	0	0	0	0	0	0	0
ASV1159	Eukaryota;TSAR	0	0	0	0	0	0	0	0	0	0	0	0	0	0	0	0	0	0	0	0	0	0	0	0	0	0	0	0	2	0	7	5	2	5	11	0	2	0	0	0	0	6	6	0	0	0	0	0
ASV1160	Eukaryota	1	8	0	0	0	0	0	0	0	0	0	0	0	0	0	0	0	0	0	0	0	0	0	0	0	0	0	0	0	0	0	0	0	26	13	10	0	0	0	0	0	0	0	2	0	0	0	0
ASV1161	Eukaryota;TSAR;Rhizaria;Radiolaria;Acantharea;Acantharea_1;Acantharea_1_X;Acantharea_1_XX;Acantharea_1_XX_sp.	0	2	0	0	16	0	0	0	8	15	0	0	7	0	0	9	0	0	0	0	0	0	0	0	0	0	0	0	0	1	0	0	0	0	0	0	0	0	0	0	0	0	0	0	0	0	0	0
ASV1162	Eukaryota;TSAR;Alveolata;Dinoflagellata;Syndiniales;Dino-Group-II;Dino-Group-II-Clade-6;Dino-Group-II-Clade-6_X;Dino-Group-II-Clade-6_X_sp.	0	0	0	0	0	0	0	0	0	10	16	1	0	5	1	0	0	0	0	0	0	0	0	0	0	0	0	0	0	0	0	0	0	0	0	0	0	0	0	0	0	0	0	0	0	0	0	0
ASV1163	Eukaryota;TSAR;Stramenopiles;Gyrista;Mediophyceae;Eupodiscales;Odontellaceae;Odontella;Odontella_aurita	0	0	0	0	0	0	0	0	0	0	0	0	0	0	0	0	3	0	0	0	0	7	0	0	0	0	0	5	0	0	0	0	0	0	0	0	0	0	0	0	0	0	0	0	0	0	0	8
ASV1164	Eukaryota;TSAR;Alveolata;Dinoflagellata;Dinophyceae;Gonyaulacales;Pyrocystaceae;Gambierdiscus;Gambierdiscus_jejuensis	0	0	0	0	0	0	0	0	0	0	0	0	0	0	0	0	0	0	0	0	0	0	0	11	0	14	0	0	0	0	0	0	0	0	0	0	0	0	0	0	0	0	0	0	0	0	0	0
ASV1165	Eukaryota;Archaeplastida;Picozoa;Picozoa_X;Picozoa_XX;Picozoa_XXX;Picozoa_XXXX;Picozoa_XXXXX;Picozoa_XXXXX_sp.	0	0	0	0	0	0	0	0	0	0	0	0	0	0	0	0	0	0	0	0	0	0	0	0	0	0	0	0	0	16	0	7	11	0	0	0	0	0	0	0	0	0	0	0	0	0	0	0
ASV1166	Eukaryota;TSAR;Alveolata;Dinoflagellata;Dinophyceae	0	25	0	0	0	0	0	0	0	0	0	0	0	0	0	0	0	8	0	0	0	0	0	0	0	0	0	0	0	0	0	0	0	0	0	0	0	0	0	0	0	0	0	0	0	0	0	0
ASV1167	Eukaryota;TSAR;Rhizaria;Radiolaria;Acantharea;Acantharea_B;Acantharea_B2;Phyllostaurus_B2;Phyllostaurus_B2_echinoides	0	0	19	0	0	0	0	0	0	0	10	0	0	0	0	0	0	0	0	0	0	0	0	0	0	0	0	0	0	0	5	0	0	0	0	0	0	0	0	0	0	0	0	0	0	0	0	0
ASV1168	Eukaryota;TSAR;Rhizaria;Cercozoa;Chlorarachniophyceae;Chlorarachniophyceae_X;NPK2-lineage;NPK2-lineage_X;NPK2-lineage_X_sp.	0	0	0	0	0	0	0	0	0	0	0	0	0	0	0	0	0	5	0	0	11	0	0	0	0	0	20	0	0	0	0	0	0	0	0	0	0	0	0	0	0	0	0	0	0	3	0	0
ASV1169	Eukaryota	0	0	0	0	0	0	0	0	0	0	0	0	0	0	0	0	0	4	0	0	4	0	0	4	0	0	9	0	0	0	0	0	0	0	0	0	0	0	0	0	0	0	0	0	0	2	0	0
ASV1170	Eukaryota;TSAR;Rhizaria;Cercozoa;Chlorarachniophyceae;Chlorarachniophyceae_X;LC104-lineage;LC104-lineage_X;LC104-lineage_X_sp.	0	0	0	0	0	0	0	0	0	0	0	0	0	0	0	0	0	0	20	0	0	12	0	2	35	0	0	15	0	0	0	0	0	0	0	0	0	0	0	0	0	0	0	0	0	0	5	0
ASV1171	Eukaryota;TSAR;Alveolata;Dinoflagellata;Dinophyceae	0	0	0	0	0	0	0	0	0	0	0	0	0	0	0	0	0	0	0	0	0	0	0	0	0	0	0	0	0	0	0	0	0	0	0	0	0	0	0	0	0	8	0	0	0	0	0	0
ASV1172	Eukaryota;Archaeplastida;Chlorophyta;Chlorophyta_X;Chlorophyta_XX;Nephroselmidaceae;Nephroselmidaceae_X;Nephroselmidaceae_XX;Nephroselmidaceae_XX_sp.	0	0	0	0	0	0	0	0	0	0	0	0	0	0	0	0	1	3	6	0	0	5	0	0	0	0	2	0	0	0	0	0	0	0	0	0	0	0	0	0	0	0	0	0	1	3	20	2
ASV1173	Eukaryota	0	0	0	0	0	0	0	0	0	0	0	0	0	0	0	0	0	0	0	0	0	0	0	0	0	0	0	0	0	0	0	0	0	0	0	0	0	0	0	0	0	0	0	0	0	0	24	0
ASV1174	Eukaryota;TSAR;Alveolata;Ciliophora;Spirotrichea;Oligotrichida;Strombidiidae	0	16	0	0	0	0	0	0	0	0	0	0	0	0	0	0	0	0	0	0	0	0	0	0	0	0	0	0	0	0	0	0	0	0	0	0	0	6	0	0	0	0	0	0	0	0	0	0
ASV1175	Eukaryota;TSAR;Alveolata;Dinoflagellata;Dinophyceae;Peridiniales	0	0	0	0	0	0	0	0	0	0	0	0	0	0	0	0	44	0	0	0	0	0	32	0	0	0	0	0	0	0	0	0	0	0	0	0	0	0	0	0	0	0	0	0	7	0	0	0
ASV1176	Eukaryota;TSAR;Stramenopiles;Gyrista;Mediophyceae	0	0	0	0	0	0	0	0	0	0	0	0	0	0	0	0	8	0	0	3	0	0	16	0	0	0	0	0	0	0	0	0	0	0	0	0	0	0	0	0	0	0	0	0	16	0	0	0
ASV1177	Eukaryota;TSAR;Rhizaria;Cercozoa	0	0	0	0	0	0	0	0	0	0	0	0	0	0	0	0	0	0	0	1	10	0	0	0	0	0	3	0	0	0	0	0	0	0	0	0	0	0	0	0	0	0	0	0	0	2	0	0
ASV1178	Eukaryota;TSAR;Telonemia;Telonemia_X;Telonemia_XX;Telonemia_XXX;Telonemia-Group-2;Telonemia-Group-2_X;Telonemia-Group-2_X_sp.	0	0	0	0	0	0	0	0	0	0	0	0	0	0	0	0	0	0	0	0	0	0	0	0	0	0	0	0	11	0	12	0	0	11	0	0	0	0	0	0	0	0	0	0	0	0	0	0
ASV1179	Eukaryota;Haptista;Haptophyta;Haptophyta_X;Prymnesiophyceae;Prymnesiales;Chrysochromulinaceae;Chrysochromulina;Chrysochromulina_sp.	0	0	0	0	0	0	0	0	0	0	0	0	0	0	0	0	0	0	0	0	0	0	0	0	0	0	0	0	0	0	0	0	0	0	0	0	0	0	0	0	0	0	0	0	16	3	0	0
ASV1180	Eukaryota;TSAR;Alveolata;Dinoflagellata;Dinophyceae;Gonyaulacales;Pyrocystaceae;Ostreopsis;Ostreopsis_sp.	0	0	0	0	0	0	0	0	0	0	0	0	0	0	0	0	46	0	0	0	0	0	0	0	0	0	0	0	0	0	0	0	0	0	0	0	0	0	0	0	0	0	0	0	11	0	0	0
ASV1181	Eukaryota;TSAR;Rhizaria;Cercozoa;Filosa-Thecofilosea	0	0	0	0	0	0	0	0	0	0	0	0	0	0	0	0	0	0	0	0	34	0	0	0	0	0	6	0	0	0	0	0	0	0	0	0	0	0	0	0	0	0	0	0	0	0	0	0
ASV1182	Eukaryota;TSAR;Alveolata;Alveolata_X;Ellobiopsidae;Ellobiopsidae_X;Ellobiopsidae_XX;Thalassomyces;Thalassomyces_sp.	1	0	0	0	0	0	0	0	4	3	0	2	1	2	11	9	0	0	0	0	0	0	0	0	0	0	0	0	0	0	0	0	0	0	6	0	0	0	0	0	0	0	0	0	0	0	0	0
ASV1183	Eukaryota;TSAR;Alveolata;Apicomplexa;Gregarinomorphea;Eugregarinorida;Trichotokaridae;Trichotokara;Trichotokara_japonica	0	0	0	0	0	0	0	0	0	0	0	0	0	0	0	0	0	0	0	8	19	0	0	0	0	3	11	0	0	0	0	0	0	0	0	0	0	0	0	0	0	0	0	0	0	0	0	0
ASV1184	Eukaryota;TSAR;Alveolata;Dinoflagellata;Dinophyceae	0	0	0	0	0	0	0	0	0	0	0	0	0	0	0	0	0	0	0	0	0	0	0	0	0	0	0	0	3	8	6	0	0	0	0	0	14	0	0	7	0	0	0	0	0	0	0	0
ASV1185	Eukaryota;TSAR;Alveolata;Dinoflagellata;Dinophyceae	0	0	0	0	0	0	0	0	0	0	0	0	0	0	0	0	0	0	0	0	0	0	0	0	0	0	0	0	0	0	0	0	0	0	10	4	8	0	2	4	11	9	9	5	0	0	0	0
ASV1186	Eukaryota;TSAR;Alveolata;Dinoflagellata;Syndiniales;Dino-Group-II	0	0	0	0	0	0	0	0	1	1	0	3	0	2	0	0	0	0	0	0	0	0	0	0	0	0	0	0	1	3	0	3	0	1	5	5	5	2	0	4	0	2	6	4	0	0	0	0
ASV1187	Eukaryota;Haptista;Haptophyta;Haptophyta_X;Prymnesiophyceae	0	0	0	0	0	0	0	0	0	0	0	0	0	0	0	0	0	0	0	0	0	0	0	0	6	0	0	0	0	0	0	0	0	0	0	0	0	0	0	0	0	0	0	0	0	0	14	0
ASV1188	Eukaryota;TSAR;Rhizaria;Radiolaria;Polycystinea;Nassellaria;Sphaerozoidae	0	0	0	0	0	0	0	0	0	0	0	0	0	0	0	0	0	0	0	0	0	117	0	0	0	0	0	0	17	0	0	0	0	0	0	0	0	0	0	0	0	0	0	0	0	0	0	0
ASV1189	Eukaryota;TSAR;Rhizaria;Cercozoa	0	0	0	0	0	0	0	0	0	0	0	0	0	0	0	0	0	0	0	0	0	0	0	0	0	0	0	0	2	5	4	4	4	1	2	0	0	2	5	4	3	4	0	0	0	0	0	0
ASV1190	Eukaryota;TSAR;Alveolata;Dinoflagellata;Syndiniales;Dino-Group-I;Dino-Group-I-Clade-5;Dino-Group-I-Clade-5_X;Dino-Group-I-Clade-5_X_sp.	0	0	0	0	11	0	5	0	0	0	3	7	8	0	5	0	0	0	0	0	0	0	0	0	0	0	0	0	0	0	0	0	0	0	0	0	0	0	0	0	0	0	0	0	0	0	0	0
ASV1191	Eukaryota;TSAR;Rhizaria;Cercozoa;Phaeodarea	0	0	0	0	0	0	0	6	0	0	0	0	0	0	0	0	0	0	0	0	0	0	0	0	0	0	0	0	0	0	0	0	0	0	0	0	0	9	0	15	0	0	13	25	0	0	0	0
ASV1192	Eukaryota;TSAR;Alveolata;Ciliophora;Phyllopharyngea;Cyrtophoria_8;Dysteriidae	0	0	0	0	0	0	0	0	0	0	0	0	0	0	0	0	0	0	5	0	2	0	0	0	3	0	1	4	0	0	0	0	0	0	0	0	0	0	0	0	0	0	0	0	0	0	6	0
ASV1193	Eukaryota;TSAR;Alveolata;Dinoflagellata;Dinophyceae	0	0	0	0	0	0	0	0	0	0	0	0	0	0	0	0	0	0	0	0	0	0	0	0	0	0	0	0	0	11	0	18	0	12	0	0	0	0	0	5	0	0	0	0	0	0	0	0
ASV1194	Eukaryota;TSAR;Rhizaria;Cercozoa;Chlorarachniophyceae;Chlorarachnida;Chlorarachnida_X;Lotharella;Lotharella_reticulosa	0	0	0	0	0	0	0	0	0	0	0	0	0	0	0	0	2	0	0	0	0	0	12	0	0	0	0	0	0	0	0	0	0	0	0	0	0	0	0	0	0	0	0	0	11	0	0	0
ASV1195	Eukaryota;TSAR;Alveolata;Dinoflagellata;Syndiniales;Dino-Group-I;Dino-Group-I_X;Dino-Group-I_XX;Dino-Group-I_XX_sp.	3	0	0	0	0	6	10	23	0	0	0	0	0	2	7	34	0	0	0	0	0	0	0	0	0	0	0	0	0	0	0	0	0	0	0	4	0	0	0	0	0	0	0	0	0	0	0	0
ASV1196	Eukaryota;TSAR;Rhizaria;Radiolaria;RAD-B;RAD-B_X;RAD-B_X_Group-Ib;RAD-B_X_Group-Ib_X;RAD-B_X_Group-Ib_X_sp.	0	0	0	11	0	0	0	0	2	1	1	17	0	0	0	0	0	0	0	0	0	0	0	0	0	0	0	0	0	0	3	11	0	0	0	0	0	0	0	0	0	0	0	0	0	0	0	0
ASV1197	Eukaryota;TSAR;Alveolata;Dinoflagellata;Dinophyceae	0	0	0	14	0	0	12	0	0	0	0	0	0	0	0	0	0	0	0	0	0	0	0	0	0	0	0	0	0	0	0	0	0	0	0	0	0	0	0	0	0	0	0	0	0	0	0	0
ASV1198	Eukaryota;TSAR;Alveolata;Dinoflagellata;Syndiniales;Dino-Group-II;Dino-Group-II-Clade-10-and-11;Dino-Group-II-Clade-10-and-11_X;Dino-Group-II-Clade-10-and-11_X_sp.	0	0	0	0	0	0	0	0	0	0	0	0	1	0	0	0	0	0	0	0	0	0	0	0	0	0	0	0	0	3	0	10	0	0	0	0	0	0	3	0	0	0	9	0	0	0	0	0
ASV1199	Eukaryota;TSAR;Alveolata;Dinoflagellata;Syndiniales;Dino-Group-II;Dino-Group-II-Clade-1;Dino-Group-II-Clade-1_X;Dino-Group-II-Clade-1_X_sp.	0	3	0	0	0	0	0	0	0	3	4	0	0	2	0	0	0	0	0	0	0	0	0	0	0	0	0	0	0	8	0	0	0	4	3	3	0	2	0	0	0	0	0	0	0	0	0	0
ASV1200	Eukaryota;TSAR;Rhizaria;Cercozoa;Filosa-Thecofilosea;Ventricleftida;Ventrifissuridae	0	0	0	0	0	0	0	0	0	0	0	0	0	0	0	0	14	0	0	0	0	25	0	0	0	0	0	0	0	0	0	0	0	0	0	0	0	0	0	0	0	0	0	0	26	0	0	0
ASV1201	Eukaryota;TSAR;Alveolata;Dinoflagellata;Syndiniales;Dino-Group-I;Dino-Group-I-Clade-2;Dino-Group-I-Clade-2_X;Dino-Group-I-Clade-2_X_sp.	0	0	0	17	3	4	8	4	0	0	0	12	9	0	2	0	0	0	0	0	0	0	0	0	0	0	0	0	0	0	0	0	0	0	0	0	0	0	0	0	0	0	0	0	0	0	0	0
ASV1202	Eukaryota;TSAR;Alveolata;Ciliophora;Spirotrichea;Oligotrichida;Strombidiidae;Strombidiidae_X;Strombidiidae_X_sp.	0	0	0	0	0	0	0	0	0	0	0	0	0	0	0	0	0	0	0	0	0	0	0	0	0	0	0	0	9	0	4	7	0	0	9	0	0	0	0	0	0	0	0	0	0	0	0	0
ASV1203	Eukaryota;TSAR;Rhizaria;Radiolaria;Polycystinea;Nassellaria;Artostrobiidae	0	0	0	0	0	0	0	0	4	0	0	0	0	0	0	0	0	0	0	0	0	0	0	0	0	0	0	0	0	0	1	6	3	21	0	0	5	0	3	0	5	4	6	6	0	0	0	0
ASV1204	Eukaryota;TSAR;Rhizaria;Cercozoa	0	0	0	0	0	0	0	0	0	0	0	0	0	0	0	0	0	0	0	0	0	0	0	0	0	0	0	0	0	0	0	0	49	0	0	0	0	0	0	0	0	0	0	0	0	0	0	0
ASV1205	Eukaryota;TSAR;Rhizaria;Cercozoa;Filosa-Imbricatea;Marimonadida;Marimonadida_X;Marimonadida_XX;Marimonadida_XX_sp.	0	0	0	0	0	0	0	0	0	0	0	0	0	0	0	0	0	0	7	0	0	0	0	0	17	0	3	0	0	0	0	0	0	0	0	0	0	0	0	0	0	0	0	0	0	0	9	0
ASV1206	Eukaryota;TSAR;Rhizaria;Cercozoa;Filosa-Imbricatea;Filosa-Imbricatea_X;Novel-clade-2;Novel-clade-2_X;Novel-clade-2_X_sp.	0	0	0	0	0	0	0	0	0	0	0	0	0	0	0	0	0	0	3	0	1	0	0	0	8	0	0	0	0	0	0	1	0	0	0	0	0	0	0	0	0	0	0	0	0	0	3	0
ASV1207	Eukaryota;Haptista;Haptophyta;Haptophyta_X;Prymnesiophyceae	0	0	0	0	0	0	0	0	0	0	0	0	0	0	0	0	0	0	0	0	0	0	0	0	0	0	0	0	0	7	1	2	2	0	0	0	0	0	0	0	0	0	0	0	0	0	2	0
ASV1208	Eukaryota;TSAR;Alveolata;Dinoflagellata;Syndiniales;Dino-Group-I;Dino-Group-I-Clade-5;Dino-Group-I-Clade-5_X;Dino-Group-I-Clade-5_X_sp.	0	0	6	8	3	8	0	0	0	1	4	5	1	6	0	5	0	0	0	0	0	0	0	0	0	0	0	0	4	0	2	1	0	0	0	0	0	0	0	0	0	0	0	0	0	0	0	0
ASV1209	Eukaryota;TSAR;Alveolata;Dinoflagellata;Syndiniales;Dino-Group-II;Dino-Group-II-Clade-15;Dino-Group-II-Clade-15_X;Dino-Group-II-Clade-15_X_sp.	0	0	0	0	1	0	0	0	0	0	0	4	5	0	0	4	0	0	0	0	0	0	0	0	0	0	0	0	3	4	4	2	2	5	6	15	0	0	0	0	3	0	0	0	0	0	0	0
ASV1210	Eukaryota;Cryptista;Cryptophyta;Cryptophyta_X;Cryptophyceae;Goniomonadales;Goniomonadales_X;Goniomonas;Goniomonas_sp.	0	0	0	0	0	0	0	0	0	0	0	0	0	0	0	0	0	0	0	5	0	0	0	0	0	3	0	0	0	0	0	0	0	0	0	0	0	0	0	0	0	0	0	0	0	0	0	22
ASV1211	Eukaryota;TSAR;Rhizaria;Radiolaria;Polycystinea;Spumellaria;Astrosphaeridae	0	0	0	0	0	0	0	0	0	31	0	0	0	0	0	0	0	0	0	0	0	0	0	0	0	0	0	0	0	1	0	0	0	0	0	0	0	0	0	0	0	0	0	0	0	0	0	0
ASV1212	Eukaryota;TSAR;Alveolata;Ciliophora	0	0	0	0	5	0	2	0	0	0	3	0	0	0	0	0	0	0	0	0	0	0	0	0	0	0	0	0	0	0	4	0	0	0	0	0	0	0	20	4	3	0	7	0	0	0	0	0
ASV1213	Eukaryota;TSAR;Rhizaria;Cercozoa;Cercozoa_X;Cercozoa_XX;Cercozoa_XXX;Cercozoa_XXXX;Cercozoa_XXXX_sp.	0	0	0	0	0	0	0	0	0	0	0	0	0	0	0	0	0	0	0	0	0	0	0	0	0	0	0	0	3	8	2	0	5	13	8	1	1	0	1	0	1	0	1	0	0	0	0	0
ASV1214	Eukaryota;TSAR;Rhizaria;Cercozoa	0	0	0	0	0	0	0	0	0	0	0	0	0	0	0	0	0	0	0	0	0	0	0	0	0	0	0	0	3	4	6	7	2	2	9	0	0	0	0	2	0	0	2	0	0	0	0	0
ASV1215	Eukaryota;TSAR;Alveolata;Dinoflagellata;Syndiniales;Dino-Group-I;Dino-Group-I-Clade-5;Dino-Group-I-Clade-5_X;Dino-Group-I-Clade-5_X_sp.	0	0	0	0	0	0	7	11	0	0	9	13	0	9	4	7	0	0	0	0	0	0	0	0	0	0	0	0	0	0	0	0	0	0	0	0	0	0	0	0	0	0	0	0	0	0	0	0
ASV1216	Eukaryota;TSAR;Stramenopiles;Gyrista;Mediophyceae;Thalassiosirales;Thalassiosiraceae;Thalassiosira	0	0	0	0	0	0	0	0	0	0	0	0	0	0	0	0	36	0	0	0	0	0	0	0	0	0	0	0	0	0	0	0	0	0	0	0	0	0	0	0	0	0	0	0	17	0	0	0
ASV1217	Eukaryota;TSAR;Rhizaria;Cercozoa;Chlorarachniophyceae;Chlorarachnida;Chlorarachnida_X	0	0	0	0	0	0	0	0	0	0	0	0	0	0	0	0	6	0	0	0	0	0	0	0	0	0	0	0	0	0	0	0	0	0	0	0	0	0	0	0	0	0	0	0	15	0	0	15
ASV1218	Eukaryota;TSAR;Alveolata;Ciliophora;Spirotrichea;Choreotrichida;Choreotrichida_X;Choreotrichida_XX;Choreotrichida_XX_sp.	0	0	0	0	0	0	0	0	0	0	0	1	0	0	0	0	0	0	0	0	0	0	0	0	0	0	0	0	3	0	5	1	0	0	0	0	0	0	0	0	0	0	0	0	0	0	0	0
ASV1219	Eukaryota;TSAR;Alveolata;Dinoflagellata;Dinophyceae	5	0	0	7	0	10	8	0	0	0	0	3	1	4	6	2	0	0	0	0	0	0	0	0	0	0	0	0	0	0	0	0	0	0	0	0	0	0	0	0	0	0	1	0	0	0	0	0
ASV1220	Eukaryota;TSAR;Alveolata;Dinoflagellata;Syndiniales;Dino-Group-I;Dino-Group-I-Clade-8;Dino-Group-I-Clade-8_X;Dino-Group-I-Clade-8_X_sp.	0	0	0	3	8	2	0	0	0	9	11	0	5	9	0	0	0	0	0	0	0	0	0	0	0	0	0	0	0	0	0	0	0	0	0	0	0	0	0	0	0	0	0	0	0	0	0	0
ASV1221	Eukaryota;TSAR;Rhizaria;Cercozoa;Filosa-Thecofilosea;Cryomonadida;Protaspa-lineage;Protaspa-lineage_X;Protaspa-lineage_X_sp.	0	0	4	0	0	0	0	0	0	0	0	0	0	0	0	0	16	0	0	0	0	0	14	0	0	0	0	0	0	0	0	0	0	0	0	0	0	0	0	0	0	0	0	0	10	0	0	0
ASV1222	Eukaryota;TSAR	0	0	0	0	0	0	0	0	0	0	0	0	0	0	0	0	0	0	5	0	5	0	0	3	33	0	3	33	0	0	0	0	0	0	0	0	0	0	0	0	0	0	0	0	0	0	0	0
ASV1223	Eukaryota	0	0	0	0	0	0	0	0	0	0	0	0	0	0	0	0	0	0	0	18	37	3	0	0	0	7	7	0	0	0	0	0	0	0	0	0	0	0	0	0	0	0	0	0	0	0	0	4
ASV1224	Eukaryota;TSAR;Alveolata;Dinoflagellata;Dinophyceae	0	0	14	1	0	4	0	0	0	0	0	0	0	0	0	0	0	0	0	0	0	0	0	0	0	0	0	0	0	0	14	0	0	0	5	8	0	0	0	0	0	0	0	0	0	0	0	0
ASV1225	Eukaryota;TSAR;Alveolata;Dinoflagellata;Syndiniales;Dino-Group-I;Dino-Group-I-Clade-5;Dino-Group-I-Clade-5_X;Dino-Group-I-Clade-5_X_sp.	0	0	0	14	0	6	10	0	0	0	5	10	5	12	3	0	0	0	0	0	0	0	0	0	0	0	0	0	0	0	0	0	0	0	0	0	0	0	0	0	0	0	0	0	0	0	0	0
ASV1226	Eukaryota;TSAR;Alveolata;Dinoflagellata;Dinophyceae	0	6	0	0	0	0	0	0	0	0	0	0	0	0	0	0	0	0	0	0	0	0	0	0	0	0	0	0	0	0	0	0	0	0	0	0	0	29	26	0	0	0	0	0	0	0	0	0
ASV1227	Eukaryota;TSAR;Alveolata;Dinoflagellata;Syndiniales;Dino-Group-I;Dino-Group-I-Clade-5;Dino-Group-I-Clade-5_X;Dino-Group-I-Clade-5_X_sp.	0	0	0	6	0	0	3	4	0	13	2	5	1	9	0	0	0	0	0	0	0	0	0	0	0	0	0	0	0	6	0	0	0	0	0	2	0	0	0	0	0	0	0	0	0	0	0	0
ASV1228	Eukaryota;TSAR;Alveolata;Dinoflagellata;Dinophyceae	0	0	8	0	0	0	0	0	0	0	7	0	0	0	0	0	0	0	0	0	0	0	0	0	0	0	0	0	0	2	0	0	0	0	0	0	0	0	13	0	0	0	0	0	0	0	0	0
ASV1229	Eukaryota;TSAR;Rhizaria;Radiolaria;Polycystinea;Nassellaria;Collophidiidae;Procyttarium_B;Procyttarium_B_prototypus	32	0	0	0	0	0	0	0	0	0	0	0	0	0	0	0	0	0	0	0	0	0	0	0	0	0	0	28	0	0	0	0	0	0	0	0	0	0	0	0	0	0	0	0	0	0	0	0
ASV1230	Eukaryota;Archaeplastida;Picozoa;Picozoa_X;Picozoa_XX;Picozoa_XXX;Picozoa_XXXX;Picozoa_XXXXX;Picozoa_XXXXX_sp.	0	0	0	0	0	0	0	0	0	2	0	3	0	0	0	6	0	0	0	0	0	0	0	0	0	0	0	0	0	0	0	4	0	2	2	0	0	0	0	0	0	0	6	0	0	0	0	0
ASV1231	Eukaryota;TSAR;Alveolata;Dinoflagellata;Syndiniales;Dino-Group-I;Dino-Group-I-Clade-2;Dino-Group-I-Clade-2_X;Dino-Group-I-Clade-2_X_sp.	0	0	0	4	0	0	8	0	0	0	4	7	0	0	10	0	0	0	0	0	0	0	0	0	0	0	0	0	0	0	0	0	0	0	0	0	0	0	0	0	0	0	0	0	0	0	0	0
ASV1232	Eukaryota;TSAR;Rhizaria;Cercozoa;Filosa-Thecofilosea;Ebriacea	0	0	0	0	0	0	3	0	0	0	0	0	0	0	0	0	0	0	0	0	0	0	0	0	0	0	0	0	0	0	0	0	0	0	2	6	0	4	0	0	0	0	33	4	0	0	0	0
ASV1233	Eukaryota;TSAR;Rhizaria;Radiolaria;Acantharea;Acantharea_F;Acantharea_F3	16	0	0	0	0	0	3	0	2	0	0	0	0	0	2	0	0	0	0	0	0	0	0	0	0	0	0	0	4	0	0	5	0	0	6	0	7	0	0	2	0	0	1	0	0	0	0	0
ASV1234	Eukaryota;TSAR;Alveolata;Dinoflagellata;Syndiniales;Dino-Group-II;Dino-Group-II-Clade-7;Dino-Group-II-Clade-7_X;Dino-Group-II-Clade-7_X_sp.	0	0	0	0	0	0	0	0	0	2	26	0	0	0	0	0	0	0	0	0	0	0	0	0	0	0	0	0	0	0	3	0	0	0	0	0	0	0	0	0	0	0	0	0	0	0	0	0
ASV1235	Eukaryota;Obazoa;Opisthokonta;Ichthyosporea;Ichthyophonida;Abeoformidae;Abeoformidae_Group_MAIP_1;Abeoformidae_Group_MAIP_1_X;Abeoformidae_Group_MAIP_1_X_sp.	0	0	0	0	0	0	0	0	0	0	0	0	0	0	0	0	3	0	4	11	3	0	0	0	12	4	0	0	0	0	0	0	0	0	0	0	0	0	0	3	0	0	2	0	0	0	10	8
ASV1236	Eukaryota;TSAR;Alveolata;Dinoflagellata;Syndiniales;Dino-Group-III;Dino-Group-III_X;Dino-Group-III_XX;Dino-Group-III_XX_sp.	0	0	0	0	0	0	0	0	0	0	0	0	0	0	0	0	0	0	0	0	0	0	0	0	0	0	0	0	0	0	0	0	0	0	0	0	0	0	0	0	0	0	0	0	0	11	0	1
ASV1237	Eukaryota;TSAR;Rhizaria;Cercozoa	0	0	0	0	0	0	0	0	0	0	0	0	0	0	0	0	0	0	0	0	0	4	0	0	0	0	0	0	0	0	0	0	0	0	0	0	0	0	0	0	0	0	0	0	0	0	24	0
ASV1238	Eukaryota;Haptista;Haptophyta;Haptophyta_X;Prymnesiophyceae;Phaeocystales;Phaeocystaceae;Phaeocystis;Phaeocystis_sp.	0	0	0	0	0	0	0	0	0	0	0	0	0	0	0	0	0	0	0	0	0	0	0	0	0	0	0	0	0	0	0	0	0	0	0	0	0	0	0	0	0	0	0	0	4	0	0	34
ASV1239	Eukaryota;TSAR;Alveolata;Dinoflagellata;Syndiniales;Dino-Group-I;Dino-Group-I-Clade-5;Dino-Group-I-Clade-5_X;Dino-Group-I-Clade-5_X_sp.	1	0	0	0	5	4	0	0	0	0	1	0	3	1	0	3	0	0	0	0	0	0	0	0	0	0	0	0	3	4	3	0	0	5	0	0	0	0	0	0	0	0	4	0	0	0	0	0
ASV1240	Eukaryota;TSAR;Rhizaria;Radiolaria;Polycystinea;Nassellaria;Lophophaenidae;Peromelissa;Peromelissa_tricuspidata	0	0	29	0	0	0	0	0	0	0	0	0	0	0	0	0	0	0	0	0	0	0	0	0	0	0	0	0	0	0	0	0	0	0	0	0	0	0	0	0	0	0	0	2	0	0	0	0
ASV1241	Eukaryota;TSAR;Alveolata;Dinoflagellata;Syndiniales;Dino-Group-I;Dino-Group-I-Clade-5;Dino-Group-I-Clade-5_X;Dino-Group-I-Clade-5_X_sp.	0	0	0	0	9	11	0	13	0	0	4	0	0	0	0	6	0	0	0	0	0	0	0	0	0	0	0	0	0	0	0	0	0	0	0	9	2	0	0	0	0	12	0	3	0	0	0	0
ASV1242	Eukaryota	0	0	0	0	0	0	0	0	0	0	0	0	0	0	0	0	0	0	37	0	14	0	0	0	0	0	4	0	0	0	0	0	0	0	0	0	0	0	0	0	0	0	0	0	0	0	17	0
ASV1243	Eukaryota;Obazoa;Opisthokonta;Choanoflagellata;Choanoflagellatea;Acanthoecida;Stephanoecidae_Group_D;Acanthocorbis;Acanthocorbis_unguiculata	0	0	0	0	0	0	0	0	0	0	0	0	0	0	0	0	0	0	0	0	0	0	0	0	0	0	0	0	0	1	1	3	5	5	3	3	3	0	0	11	1	2	4	7	0	0	0	0
ASV1244	Eukaryota;TSAR;Rhizaria;Radiolaria;RAD-B;RAD-B_X;RAD-B_X_Group-Ib;RAD-B_X_Group-Ib_X;RAD-B_X_Group-Ib_X_sp.	0	0	6	0	0	0	0	0	13	0	13	0	0	0	0	0	0	0	0	0	0	0	0	0	0	0	0	0	0	0	8	0	0	0	0	0	0	0	0	0	0	0	0	0	0	0	0	0
ASV1245	Eukaryota;TSAR;Alveolata;Dinoflagellata;Dinophyceae;Suessiales;Suessiaceae	0	0	0	0	0	0	0	0	0	0	0	0	0	0	0	0	30	0	0	18	0	0	0	6	0	5	0	0	0	0	0	0	0	0	0	0	0	0	0	0	0	0	0	0	0	0	0	0
ASV1246	Eukaryota;TSAR;Alveolata;Ciliophora;Spirotrichea	0	0	0	0	0	0	0	0	0	0	0	0	0	0	0	0	0	0	2	0	0	0	15	0	0	0	0	0	0	0	0	0	0	0	0	0	0	0	0	0	0	0	0	0	1	0	5	12
ASV1247	Eukaryota;TSAR;Rhizaria;Cercozoa	0	0	0	0	0	0	0	0	0	0	0	0	0	2	0	0	0	0	0	0	0	0	0	0	0	0	0	0	7	0	7	7	0	7	2	0	0	0	0	2	0	0	4	0	0	0	0	0
ASV1248	Eukaryota;TSAR;Rhizaria;Cercozoa	0	0	0	0	0	0	0	0	0	0	0	0	0	1	0	0	0	0	0	0	0	0	0	0	0	0	0	0	2	8	9	6	4	20	3	0	0	0	0	0	0	0	0	0	0	0	0	0
ASV1249	Eukaryota;TSAR;Stramenopiles;Gyrista;Mediophyceae;Chaetocerotales;Chaetocerotaceae;Chaetoceros;Chaetoceros_danicus	0	7	0	0	0	0	0	0	0	0	0	0	0	0	0	0	0	0	0	0	0	0	0	0	0	0	0	0	0	4	0	0	0	0	0	0	0	14	0	0	0	0	0	0	0	0	0	0
ASV1250	Eukaryota;TSAR;Stramenopiles;Gyrista;Chrysophyceae;Chrysophyceae_Clade-EC2H;Chrysophyceae_Clade-EC2H_X;Chrysophyceae_Clade-EC2H_XX;Chrysophyceae_Clade-EC2H_XX_sp.	0	0	0	0	0	0	0	0	0	3	0	0	0	0	0	0	0	0	0	0	0	0	0	0	0	0	0	0	3	22	2	0	1	8	0	16	0	0	0	0	0	0	0	0	0	0	0	0
ASV1251	Eukaryota;TSAR;Alveolata;Ciliophora;Spirotrichea;Oligotrichida;Strombidiidae	0	0	0	0	0	0	3	0	0	0	0	0	0	0	0	0	0	0	0	0	0	0	0	0	0	0	0	0	6	0	1	6	1	8	16	0	0	0	0	0	0	0	5	0	0	0	0	0
ASV1252	Eukaryota;TSAR;Alveolata;Dinoflagellata;Syndiniales;Dino-Group-I;Dino-Group-I-Clade-2;Dino-Group-I-Clade-2_X;Dino-Group-I-Clade-2_X_sp.	2	0	0	7	6	0	0	0	0	3	8	3	0	0	0	0	0	0	0	0	0	0	0	0	0	0	0	0	0	0	0	0	0	0	0	0	3	0	0	0	0	0	0	0	0	0	0	0
ASV1253	Eukaryota;TSAR;Alveolata;Dinoflagellata;Dinophyceae	0	4	0	0	0	0	0	0	0	0	0	0	0	0	0	0	0	6	0	0	5	15	0	13	0	0	8	17	0	0	0	0	0	0	0	0	0	0	0	0	0	0	0	0	0	0	0	0
ASV1254	Eukaryota;TSAR;Alveolata;Dinoflagellata;Syndiniales;Dino-Group-I;Dino-Group-I-Clade-8;Dino-Group-I-Clade-8_X;Dino-Group-I-Clade-8_X_sp.	0	0	7	6	5	13	0	0	0	0	9	5	5	9	0	3	0	0	0	0	0	0	0	0	0	0	0	0	0	0	0	0	0	0	0	0	0	0	0	0	0	0	0	0	0	0	0	0
ASV1255	Eukaryota;TSAR;Alveolata;Dinoflagellata;Dinophyceae	0	0	0	0	0	0	0	0	0	0	0	0	0	0	0	0	0	0	0	0	0	0	0	0	18	0	0	0	0	0	0	0	0	0	0	0	0	0	0	0	0	0	0	0	0	0	0	0
ASV1256	Eukaryota;TSAR;Rhizaria;Cercozoa;Filosa-Imbricatea;Filosa-Imbricatea_X;Novel-clade-2;Novel-clade-2_X;Novel-clade-2_X_sp.	0	0	0	0	0	0	0	0	0	0	0	0	0	0	0	0	0	0	0	0	13	0	0	0	0	0	11	0	0	0	0	0	0	0	0	0	0	0	0	0	0	0	0	0	0	0	0	0
ASV1257	Eukaryota;TSAR;Alveolata;Dinoflagellata;Syndiniales;Dino-Group-II;Dino-Group-II-Clade-3;Dino-Group-II-Clade-3_X;Dino-Group-II-Clade-3_X_sp.	0	0	0	0	0	0	0	0	0	0	8	9	0	1	0	0	0	0	0	0	0	0	0	0	0	0	0	0	0	0	11	2	0	4	0	0	0	0	0	0	0	0	0	0	0	0	0	0
ASV1258	Eukaryota;TSAR;Alveolata;Dinoflagellata;Syndiniales;Dino-Group-IV;Dino-Group-IV-Hematodinium-Group;Hematodinium;Hematodinium_sp.	0	0	0	0	0	0	0	0	0	0	0	0	5	0	0	0	0	0	0	0	0	0	0	0	0	0	0	0	0	0	0	2	13	0	0	0	0	0	0	3	5	0	5	0	0	0	0	0
ASV1259	Eukaryota;TSAR;Stramenopiles;Bigyra;Sagenista;Sagenista_X;MAST-4;MAST-4D;MAST-4D_sp.	0	0	0	0	0	0	0	0	0	0	0	0	0	0	0	0	0	0	3	0	0	0	0	0	0	0	0	0	0	0	0	0	0	0	0	0	0	0	0	0	0	0	0	0	0	0	3	0
ASV1260	Eukaryota;Haptista;Haptophyta;Haptophyta_X;Prymnesiophyceae;Prymnesiales;Chrysochromulinaceae;Chrysochromulina;Chrysochromulina_sp.	0	0	0	0	0	0	0	0	0	0	0	0	0	0	0	0	0	0	0	0	0	0	0	0	0	0	0	0	0	0	0	0	0	0	0	0	0	0	0	0	0	0	0	0	0	9	7	0
ASV1261	Eukaryota;TSAR;Alveolata;Dinoflagellata;Dinophyceae;Gonyaulacales;Pyrocystaceae;Alexandrium	23	0	0	0	0	0	0	0	0	0	0	0	0	0	0	0	9	0	0	2	0	0	0	0	8	0	0	0	0	0	0	0	0	0	0	0	4	0	0	0	0	0	0	0	6	0	0	0
ASV1262	Eukaryota;TSAR;Alveolata;Ciliophora;Oligohymenophorea;Apostomatia;Foettingeriidae	0	0	0	0	0	0	0	0	0	0	0	0	0	0	0	0	0	4	0	0	6	0	0	0	17	0	7	7	0	0	0	0	0	0	0	0	0	0	0	0	0	0	0	0	0	4	7	0
ASV1263	Eukaryota;TSAR;Rhizaria;Cercozoa;Filosa-Thecofilosea;Cryomonadida;Protaspa-lineage;Protaspa-lineage_X;Protaspa-lineage_X_sp.	0	0	0	0	0	0	0	0	0	0	0	0	0	0	0	0	0	0	0	0	0	0	0	0	0	0	0	0	5	0	0	0	0	0	9	0	3	0	0	0	0	0	4	0	0	0	0	0
ASV1264	Eukaryota;TSAR;Rhizaria;Radiolaria;Polycystinea;Spumellaria;Astrosphaeridae;Heliosphaera;Heliosphaera_sp.	4	0	0	0	0	0	0	0	26	4	6	0	0	0	0	0	0	0	0	0	0	0	0	0	0	0	0	0	0	0	0	0	0	0	0	0	0	0	0	0	0	0	0	0	0	0	0	0
ASV1265	Eukaryota;TSAR;Stramenopiles;Bigyra;Sagenista;Labyrinthulomycetes;Labyrinthulaceae;Aplanochytrium	0	0	0	0	0	0	0	0	0	0	0	0	0	0	0	0	0	6	0	2	9	0	14	2	10	5	3	4	0	0	0	0	0	0	0	0	0	0	0	0	0	0	0	0	0	0	2	2
ASV1266	Eukaryota	0	0	0	0	0	0	0	0	0	0	0	0	0	0	0	0	0	0	0	0	0	0	0	0	0	0	0	0	8	0	15	2	0	5	5	0	3	0	0	0	0	0	0	0	0	0	0	0
ASV1267	Eukaryota;TSAR;Alveolata;Ciliophora;Prostomatea_1;Prostomatea_1_X;Colepidae;Tiarina;Tiarina_sp.	0	2	0	0	0	1	0	0	0	0	0	0	0	0	0	0	0	0	0	0	0	0	0	0	0	0	0	0	0	0	0	0	0	0	0	0	0	5	22	0	9	3	0	0	0	0	0	0
ASV1268	Eukaryota;TSAR;Rhizaria;Cercozoa;Filosa-Thecofilosea;Cryomonadida	0	0	4	0	0	9	0	0	0	0	0	2	0	0	0	0	0	0	0	0	0	0	0	0	0	0	0	0	0	0	0	0	0	8	0	0	0	0	0	11	0	14	6	0	0	0	0	0
ASV1269	Eukaryota;TSAR;Stramenopiles;Gyrista;Mediophyceae;Thalassiosirales;Stephanodiscaceae;Cyclotella;Cyclotella_sp.	0	0	0	0	0	0	0	0	0	0	0	0	0	0	0	0	26	0	0	0	0	0	10	0	0	1	0	0	0	0	2	0	0	0	0	0	0	0	0	0	0	0	0	0	0	0	0	0
ASV1270	Eukaryota;TSAR;Alveolata;Dinoflagellata;Dinophyceae	0	0	0	0	0	0	0	0	0	0	0	0	0	0	0	0	1	0	0	13	0	23	26	16	0	0	0	17	0	0	0	0	0	0	0	0	0	0	0	0	0	0	0	0	0	0	0	0
ASV1271	Eukaryota;TSAR;Stramenopiles;Bigyra;Sagenista;Sagenista_X;MAST-7;MAST-7B;MAST-7B_sp.	0	0	0	0	0	0	0	0	0	0	0	0	0	0	0	0	0	0	3	1	0	0	0	0	0	0	0	0	0	1	0	0	0	0	0	0	0	0	0	0	0	0	0	0	0	0	0	0
ASV1272	Eukaryota;Obazoa;Opisthokonta	0	0	0	0	0	0	0	0	0	0	2	0	2	0	0	0	0	0	0	0	0	0	0	0	0	0	0	0	8	5	3	3	6	4	3	9	0	0	0	0	2	0	0	0	0	0	0	0
ASV1273	Eukaryota;TSAR;Alveolata;Dinoflagellata;Dinophyceae;Peridiniales	0	0	0	0	0	0	0	0	0	0	0	0	0	0	0	0	24	0	0	0	0	0	0	0	0	0	0	0	0	0	0	0	0	0	0	0	0	0	0	0	0	0	0	0	8	3	0	0
ASV1274	Eukaryota;TSAR;Rhizaria;Radiolaria;Polycystinea;Nassellaria;Lophophaenidae;Peromelissa;Peromelissa_tricuspidata	0	0	0	0	0	0	0	0	0	0	0	0	0	0	0	0	0	0	0	0	0	0	0	0	0	0	0	0	0	0	0	10	0	0	0	0	0	0	29	0	0	0	7	0	0	0	0	0
ASV1275	Eukaryota;TSAR;Stramenopiles;Stramenopiles_X;Stramenopiles_XX;Stramenopiles_XXX;MAST-25;MAST-25_X;MAST-25_X_sp.	0	0	0	0	0	0	0	0	0	0	0	0	0	0	0	0	0	0	0	5	0	0	0	0	0	4	0	0	0	0	0	0	0	0	0	0	0	0	0	0	0	0	0	0	0	0	0	11
ASV1276	Eukaryota;TSAR;Alveolata;Ciliophora;Oligohymenophorea;Peritrichia_2;Zoothamniidae;Zoothamnium_2	0	0	0	0	0	0	0	0	0	0	0	0	0	0	0	0	0	0	0	0	2	0	0	0	0	0	0	0	0	0	0	0	0	0	0	0	0	0	0	0	0	0	0	0	0	0	0	0
ASV1277	Eukaryota;TSAR;Alveolata;Dinoflagellata;Syndiniales;Dino-Group-IV;Dino-Group-IV-Hematodinium-Group;Hematodinium;Hematodinium_sp.	0	0	0	0	0	0	0	0	0	0	0	0	0	0	0	0	0	0	0	0	0	0	0	0	0	0	0	0	0	0	0	7	0	0	0	0	0	0	0	0	0	0	1	0	0	0	0	0
ASV1278	Eukaryota;TSAR;Alveolata;Dinoflagellata;Syndiniales;Dino-Group-I;Dino-Group-I_X;Dino-Group-I_XX;Dino-Group-I_XX_sp.	4	0	0	1	0	7	14	4	0	0	2	0	0	5	9	0	0	0	0	0	0	0	0	0	0	0	0	0	0	0	0	0	0	0	0	0	1	0	0	0	0	0	0	0	0	0	0	0
ASV1279	Eukaryota;Haptista;Centroplasthelida;Centroplasthelida_X;Pterocystida;Pterocystida_X;Pterocystida_XX;Pterocystida_XXX;Pterocystida_XXX_sp.	2	0	0	0	0	0	0	0	0	0	0	0	4	2	0	0	0	0	0	0	0	0	0	0	0	0	0	0	0	0	0	7	0	7	5	0	0	0	0	8	0	9	7	0	0	0	0	0
ASV1280	Eukaryota;TSAR;Rhizaria;Cercozoa;Chlorarachniophyceae;Chlorarachnida;Minorisa-lineage;Minorisa-lineage_X;Minorisa-lineage_X_sp.	0	0	0	0	0	0	0	0	1	0	0	0	0	0	0	0	0	0	0	0	0	0	0	0	0	0	0	0	13	8	1	0	8	8	0	0	1	0	0	0	3	0	0	0	0	0	0	0
ASV1281	Eukaryota;TSAR;Alveolata;Dinoflagellata;Syndiniales;Dino-Group-I;Dino-Group-I-Clade-1;Dino-Group-I-Clade-1_X;Dino-Group-I-Clade-1_X_sp.	0	0	0	0	0	0	0	0	0	0	6	0	0	0	0	0	12	0	0	0	0	0	38	0	0	0	0	0	2	0	2	0	0	0	0	0	0	0	0	0	0	0	0	0	0	0	0	0
ASV1282	Eukaryota;TSAR;Rhizaria;Radiolaria;RAD-B;RAD-B_X;RAD-B_X_Group-Ic;RAD-B_X_Group-Ic_X;RAD-B_X_Group-Ic_X_sp.	0	0	0	1	5	0	0	0	0	0	0	8	0	0	0	0	0	0	0	0	0	0	0	0	0	0	0	0	0	0	0	14	0	0	0	0	0	0	0	3	0	0	0	0	0	0	0	0
ASV1283	Eukaryota;Archaeplastida;Rhodophyta;Rhodophyta_X;Florideophyceae;Corallinales;Corallinales_X	0	0	0	0	0	0	0	0	0	0	0	0	0	0	0	0	0	18	14	0	17	0	0	17	5	0	0	2	0	0	0	0	0	0	0	0	0	0	0	0	0	0	0	0	0	0	0	0
ASV1284	Eukaryota;TSAR;Alveolata;Ciliophora;CONThreeP;CONThreeP_X;CONThreeP_XX;Askenasia;Askenasia_sp.	0	0	0	0	0	0	0	0	0	0	0	0	0	0	0	0	0	0	0	0	2	0	0	0	0	0	0	0	0	0	0	0	0	0	0	0	0	0	0	0	0	0	0	0	0	2	0	0
ASV1285	Eukaryota	0	0	0	0	0	0	0	0	0	0	0	0	0	0	0	0	0	0	0	0	0	0	0	0	0	4	0	0	0	0	0	0	0	0	0	0	0	0	0	0	0	0	0	0	0	1	0	3
ASV1286	Eukaryota;TSAR;Alveolata;Ciliophora;Spirotrichea;Choreotrichida-Tintinnina;Tintinnidae;Tintinnidae_X;Tintinnidae_X_sp.	0	0	0	0	0	0	0	0	0	0	0	0	0	0	0	0	0	0	0	0	0	0	0	0	0	0	0	0	0	0	0	10	0	0	0	0	5	0	0	30	0	0	0	0	0	0	0	0
ASV1287	Eukaryota;TSAR;Rhizaria;Cercozoa;Filosa-Thecofilosea;Cryomonadida;Protaspa-lineage;Protaspa-lineage_X;Protaspa-lineage_X_sp.	0	0	0	0	0	0	0	0	0	0	0	3	0	0	0	0	0	0	8	0	0	24	0	0	7	0	0	11	0	0	0	3	0	0	0	0	0	0	0	0	0	0	7	0	0	0	7	0
ASV1288	Eukaryota;Archaeplastida;Rhodophyta;Rhodophyta_X;Florideophyceae;Ceramiales;Dasyaceae;Dasya	0	0	0	0	0	0	0	0	0	0	0	0	0	0	0	0	0	2	9	0	1	46	0	5	32	0	5	20	0	0	0	0	0	0	0	0	0	0	0	0	0	0	0	0	0	0	0	0
ASV1289	Eukaryota;Archaeplastida;Chlorophyta;Chlorophyta_X;Ulvophyceae;Ulvales-relatives;Ulvales-relatives_X	0	0	0	0	0	0	0	0	0	0	0	0	0	0	0	0	0	0	0	0	0	0	0	0	0	0	0	0	0	0	0	0	0	0	0	0	0	0	0	0	0	16	50	0	0	0	0	0
ASV1290	Eukaryota;TSAR;Stramenopiles;Gyrista;Bacillariophyceae;Bacillariales;Bacillariaceae;Tryblionella	0	0	0	0	0	0	0	0	0	0	0	0	0	0	0	0	0	0	0	0	0	0	0	0	0	0	0	0	0	0	0	0	0	0	0	0	0	0	0	0	0	0	0	0	0	0	0	21
ASV1291	Eukaryota;Obazoa;Opisthokonta	0	0	0	0	0	0	0	0	0	0	0	0	0	0	0	0	0	0	0	0	0	0	0	0	0	0	0	0	1	0	5	4	4	11	2	1	0	0	0	1	1	4	2	0	0	0	0	0
ASV1292	Eukaryota;TSAR;Alveolata;Ciliophora;CONThreeP;CONThreeP_X;Discotrichidae;NASSO_1;NASSO_1_sp.	0	1	0	0	0	0	0	0	0	0	0	0	0	0	0	0	0	0	0	0	0	0	0	0	0	0	0	0	1	8	0	2	2	2	0	0	3	1	0	2	5	6	2	4	0	0	1	0
ASV1293	Eukaryota;TSAR;Alveolata;Dinoflagellata;Syndiniales;Dino-Group-I;Dino-Group-I-Clade-5;Dino-Group-I-Clade-5_X;Dino-Group-I-Clade-5_X_sp.	0	0	0	12	0	0	7	0	0	10	0	5	3	5	2	0	0	0	0	0	0	0	0	0	0	0	0	0	0	0	0	4	0	0	0	0	0	0	0	4	0	0	0	0	0	0	0	0
ASV1294	Eukaryota;Archaeplastida;Rhodophyta;Rhodophyta_X;Florideophyceae;Ceramiales;Rhodomelaceae	0	0	0	0	0	0	0	0	0	0	0	0	0	0	0	0	0	0	2	2	9	7	0	6	13	1	6	8	0	0	0	0	0	0	0	0	0	0	0	0	0	0	0	0	0	0	0	0
ASV1295	Eukaryota;Archaeplastida;Rhodophyta;Rhodophyta_X;Compsopogonophyceae;Erythropeltidales;Erythropeltidales_X	0	0	0	0	0	0	0	0	0	0	0	0	0	0	0	0	0	0	0	0	0	0	0	0	0	0	0	0	0	0	0	0	0	0	0	0	0	0	0	0	0	0	0	0	0	0	0	0
ASV1296	Eukaryota	0	12	0	0	0	0	0	0	0	0	0	0	0	0	0	0	0	0	0	0	0	0	0	0	0	0	0	0	0	0	0	0	0	0	0	5	0	0	0	0	0	4	0	11	0	0	0	0
ASV1297	Eukaryota;TSAR;Rhizaria;Radiolaria;Polycystinea;Nassellaria	0	0	0	0	0	0	0	5	0	14	2	0	0	6	0	6	0	0	0	0	0	0	0	0	0	0	0	0	0	0	0	0	0	0	0	0	0	0	0	0	0	0	0	0	0	0	0	0
ASV1298	Eukaryota;TSAR;Alveolata;Dinoflagellata;Syndiniales;Dino-Group-II	0	0	0	1	0	0	0	0	0	3	5	5	6	5	8	6	0	0	0	0	0	0	0	0	0	0	0	0	0	0	0	0	0	0	0	0	0	0	0	0	0	0	0	0	0	0	0	0
ASV1299	Eukaryota	0	0	0	0	0	0	0	0	0	0	0	0	0	0	0	0	0	0	0	1	0	0	0	2	0	0	4	0	0	0	0	0	0	0	0	0	0	0	0	0	0	0	0	0	0	5	8	4
ASV1300	Eukaryota;TSAR;Alveolata;Dinoflagellata;Dinophyceae	0	0	0	0	0	1	0	0	0	0	0	0	0	0	0	0	0	0	0	0	0	0	0	0	0	0	0	0	3	6	5	0	2	3	1	5	0	0	0	0	4	0	0	0	0	0	0	0
ASV1301	Eukaryota;TSAR;Alveolata;Dinoflagellata;Dinophyceae	0	0	0	0	0	0	0	0	0	0	0	0	0	0	0	0	0	0	0	0	0	0	0	0	0	0	0	0	13	0	0	1	0	0	0	0	0	0	0	6	0	0	0	0	0	0	0	0
ASV1302	Eukaryota	0	0	0	0	0	0	0	0	0	0	0	0	0	0	0	0	0	0	0	0	0	0	0	0	0	0	0	0	0	0	0	0	8	0	0	4	0	0	0	20	9	9	0	14	0	0	0	0
ASV1303	Eukaryota;TSAR;Alveolata;Dinoflagellata;Dinophyceae;Peridiniales;Heterocapsaceae	0	0	0	0	0	0	0	0	0	0	0	0	0	0	0	0	0	0	0	0	0	0	0	0	0	0	0	0	0	0	0	0	0	0	0	0	0	0	0	0	0	0	0	0	0	24	0	0
ASV1304	Eukaryota;TSAR;Alveolata;Ciliophora;Oligohymenophorea;OLIGO5;OLIGO5_X;OLIGO5_XX;OLIGO5_XX_sp.	0	0	0	0	0	0	0	0	0	0	0	0	0	0	0	0	0	0	0	0	0	0	0	0	0	0	0	0	0	0	0	0	0	0	0	0	0	0	0	0	0	4	8	0	0	0	0	0
ASV1305	Eukaryota;TSAR;Alveolata;Dinoflagellata;Dinophyceae;Gonyaulacales;Pyrocystaceae;Gambierdiscus;Gambierdiscus_jejuensis	0	0	0	0	0	0	0	0	0	0	0	0	0	0	0	0	0	0	0	0	0	0	0	6	0	10	0	0	0	0	0	0	0	0	0	0	0	0	0	0	0	0	0	0	0	0	0	0
ASV1306	Eukaryota;TSAR;Alveolata;Dinoflagellata;Syndiniales;Dino-Group-II	0	0	0	0	0	0	0	0	0	0	0	0	0	0	0	0	0	0	0	0	4	0	0	2	0	0	23	0	0	0	0	0	0	0	0	0	0	0	0	0	0	0	0	0	0	0	0	0
ASV1307	Eukaryota;TSAR;Alveolata;Dinoflagellata;Syndiniales;Dino-Group-I;Dino-Group-I-Clade-3;Dino-Group-I-Clade-3_X;Dino-Group-I-Clade-3_X_sp.	0	0	0	0	0	0	0	20	0	0	0	0	0	0	0	14	0	0	0	0	0	0	0	0	0	0	0	0	0	0	0	0	0	0	0	0	0	1	0	0	0	0	0	0	0	0	0	0
ASV1308	Eukaryota;TSAR;Stramenopiles;Gyrista;Bacillariophyceae	0	0	0	0	0	0	0	0	0	0	0	0	0	0	0	0	0	0	0	0	0	0	0	0	0	0	0	0	0	0	0	0	0	0	0	0	0	30	19	0	0	14	0	0	0	0	0	0
ASV1309	Eukaryota;TSAR;Rhizaria;Cercozoa;Filosa-Imbricatea;Euglyphida;Cyphoderiidae;Cyphoderia;Cyphoderia_sp.	0	5	0	0	0	0	1	0	0	0	0	0	0	0	0	0	0	0	0	0	0	0	0	0	0	0	0	0	0	0	0	0	0	10	0	0	0	5	0	5	0	10	2	0	0	0	0	0
ASV1310	Eukaryota;TSAR;Telonemia;Telonemia_X;Telonemia_XX;Telonemia_XXX;Telonemia-Group-2;Telonemia-Group-2_X;Telonemia-Group-2_X_sp.	0	0	0	0	0	0	0	0	0	5	0	0	0	0	0	0	0	0	0	0	0	0	0	0	0	0	0	0	0	34	5	0	2	3	0	0	3	0	0	0	0	0	6	0	0	0	0	0
ASV1311	Eukaryota;TSAR;Rhizaria;Radiolaria;Polycystinea;Nassellaria;Artostrobiidae;Artostrobiidae_X;Artostrobiidae_X_sp.	0	0	0	0	0	0	0	0	0	0	1	0	0	0	0	0	0	0	0	0	0	0	0	0	0	0	0	0	0	0	0	0	0	46	0	0	0	0	0	0	0	0	27	0	0	0	0	0
ASV1312	Eukaryota;Archaeplastida;Picozoa;Picozoa_X;Picozoa_XX;Picozoa_XXX;Picozoa_XXXX;Picozoa_XXXXX;Picozoa_XXXXX_sp.	0	0	0	0	0	0	0	0	0	0	0	0	0	0	0	0	0	0	0	0	0	0	0	0	0	1	0	0	0	0	0	0	0	0	0	0	0	0	0	0	0	0	0	0	0	0	0	9
ASV1313	Eukaryota;TSAR;Stramenopiles;Gyrista;Mediophyceae;Thalassiosirales;Thalassiosiraceae	0	0	0	0	0	0	0	0	0	0	0	0	0	0	0	0	22	0	0	0	0	0	0	0	0	0	0	0	0	0	0	0	0	0	0	0	0	0	0	0	0	0	0	0	17	0	0	0
ASV1314	Eukaryota;Obazoa;Opisthokonta;Ichthyosporea;Ichthyophonida;Abeoformidae;Abeoformidae_Group_MAIP_1;Abeoformidae_Group_MAIP_1_X;Abeoformidae_Group_MAIP_1_X_sp.	0	0	0	0	0	0	0	0	0	0	0	0	0	0	0	0	0	5	0	0	18	0	0	9	0	0	6	0	0	0	0	0	0	0	0	0	0	0	0	0	0	0	0	0	0	4	0	0
ASV1315	Eukaryota;Archaeplastida;Rhodophyta;Rhodophyta_X;Florideophyceae;Ceramiales;Rhodomelaceae;Laurencia;Laurencia_nidifica	0	0	0	0	0	0	0	0	0	0	0	0	0	0	0	0	0	0	0	0	0	0	0	0	0	0	0	0	0	0	0	0	0	0	0	0	0	0	0	0	0	0	0	0	0	0	0	0
ASV1316	Eukaryota;TSAR;Alveolata;Dinoflagellata;Syndiniales;Dino-Group-II	2	0	0	1	0	0	0	0	1	2	7	9	3	5	4	4	0	0	0	0	0	0	0	0	0	0	0	0	0	0	0	0	0	0	0	0	0	0	0	0	0	0	0	0	0	0	0	0
ASV1317	Eukaryota;TSAR;Alveolata;Dinoflagellata;Dinophyceae	0	13	2	0	0	0	0	0	0	0	0	0	0	0	0	0	0	0	0	0	0	0	0	0	0	0	0	0	0	0	0	0	0	0	0	0	0	4	0	0	3	0	0	0	0	0	0	0
ASV1318	Eukaryota;TSAR;Alveolata;Dinoflagellata;Syndiniales;Dino-Group-I;Dino-Group-I-Clade-2;Dino-Group-I-Clade-2_X;Dino-Group-I-Clade-2_X_sp.	0	0	21	0	0	0	0	0	0	0	3	0	0	0	0	0	0	0	0	0	0	0	0	0	0	0	0	0	0	0	0	0	0	0	0	0	0	0	0	0	0	0	0	0	0	0	0	0
ASV1319	Eukaryota;TSAR;Rhizaria;Radiolaria;Acantharea;Acantharea_1;Acantharea_1_X;Acantharea_1_XX;Acantharea_1_XX_sp.	0	0	2	0	0	0	7	0	0	0	8	0	0	10	0	0	0	0	0	0	0	0	0	0	0	0	0	0	0	0	0	0	0	0	0	0	0	0	0	0	0	0	0	0	0	0	0	0
ASV1320	Eukaryota;TSAR;Rhizaria;Radiolaria;Polycystinea;Nassellaria;Sphaerozoidae;Collozoum;Collozoum_pelagicum	0	0	0	0	0	66	0	0	0	0	0	0	0	14	0	0	0	0	0	0	0	0	0	0	0	0	0	0	0	0	0	0	0	0	0	0	0	0	0	0	0	0	0	0	0	0	0	0
ASV1321	Eukaryota:nucl;Cryptista:nucl;Cryptophyta:nucl;Cryptophyta_X:nucl;Cryptophyceae:nucl;Pyrenomonadales:nucl;Pyrenomonadaceae:nucl;Rhodomonas:nucl;Rhodomonas_lens:nucl	0	0	0	0	0	0	0	0	0	0	0	0	0	0	0	0	0	0	0	3	0	0	0	0	0	2	0	0	0	0	0	0	0	0	0	0	0	0	0	0	0	0	0	0	0	0	0	0
ASV1322	Eukaryota;TSAR;Rhizaria;Radiolaria;Acantharea;Acantharea_1;Acantharea_1_X;Acantharea_1_XX;Acantharea_1_XX_sp.	16	0	0	0	0	0	3	0	10	1	0	2	0	0	8	8	0	0	0	0	0	0	0	0	0	0	0	0	0	0	0	0	0	0	0	0	0	0	0	0	0	0	0	0	0	0	0	0
ASV1323	Eukaryota;TSAR;Rhizaria;Radiolaria;RAD-B;RAD-B_X;Taxopodida;Sticholonche;Sticholonche_sp.	0	0	0	0	0	0	0	0	8	0	6	4	0	6	0	0	0	0	0	0	0	0	0	0	0	0	0	0	6	0	11	0	0	0	0	0	0	0	0	0	0	0	0	0	0	0	0	0
ASV1324	Eukaryota;Archaeplastida;Chlorophyta;Chlorophyta_X;Chlorodendrophyceae;Chlorodendrales;Chlorodendraceae;Chlorodendrales_XX;Chlorodendrales_X_sp.	0	0	0	0	0	0	0	0	0	0	0	0	0	0	0	0	0	5	0	2	7	0	3	2	0	0	0	0	0	0	0	0	0	0	0	0	0	0	0	0	0	0	0	0	1	0	0	1
ASV1325	Eukaryota;TSAR;Rhizaria;Radiolaria;RAD-B;RAD-B_X;RAD-B_X_Group-Ib;RAD-B_X_Group-Ib_X;RAD-B_X_Group-Ib_X_sp.	0	0	0	0	0	0	0	0	3	0	3	0	0	0	0	0	0	0	0	0	0	0	0	0	0	0	0	0	4	0	10	1	0	0	0	0	0	0	0	0	0	0	0	0	0	0	0	0
ASV1326	Eukaryota;TSAR;Stramenopiles;Gyrista;Bacillariophyceae;Bacillariales;Bacillariaceae	0	0	0	0	0	0	0	0	0	0	0	0	0	0	0	0	26	0	0	0	0	0	0	0	0	0	0	0	0	0	0	0	0	0	0	0	0	0	0	0	0	0	0	0	10	0	0	3
ASV1327	Eukaryota;Haptista;Haptophyta;Haptophyta_X;Prymnesiophyceae;Prymnesiales;Prymnesiaceae;Prymnesium;Prymnesium_sp.	0	0	0	0	0	0	0	0	0	0	0	0	0	0	0	0	0	0	0	2	0	0	0	0	0	4	0	0	0	0	0	0	0	0	0	8	0	0	0	0	0	0	2	14	10	0	0	5
ASV1328	Eukaryota;TSAR;Alveolata;Dinoflagellata;Dinophyceae	0	0	0	0	0	0	0	0	0	0	0	0	0	0	0	0	0	0	0	0	0	0	0	0	0	0	0	0	0	0	1	0	0	2	0	0	8	0	0	9	0	8	9	0	0	0	0	0
ASV1329	Eukaryota;TSAR;Alveolata;Ciliophora;Phyllopharyngea;Cyrtophoria_1;PHYLL_4;PHYLL_4_X;PHYLL_4_X_sp.	0	0	0	0	0	0	0	0	0	0	0	0	0	0	0	0	0	0	0	0	0	0	0	0	0	0	0	0	0	0	0	1	0	4	7	0	4	5	0	0	12	0	18	0	0	0	0	0
ASV1330	Eukaryota;TSAR;Stramenopiles;Gyrista;Coscinodiscophyceae;Coscinodiscales;Heliopeltaceae;Actinoptychus	0	0	0	0	0	0	0	0	0	0	0	0	0	0	0	0	0	0	0	0	0	0	0	0	0	0	0	0	0	0	0	0	0	1	0	0	3	11	10	0	0	28	0	0	0	0	0	0
ASV1331	Eukaryota;TSAR;Alveolata;Ciliophora;Spirotrichea;Hypotrichia	0	0	0	0	0	0	0	0	0	0	0	0	0	0	0	0	0	0	0	0	0	0	0	0	0	0	0	0	6	23	5	0	11	4	3	0	2	0	0	0	0	2	0	0	0	0	0	0
ASV1332	Eukaryota;TSAR;Alveolata;Dinoflagellata;Syndiniales;Dino-Group-I;Dino-Group-I-Clade-5;Dino-Group-I-Clade-5_X;Dino-Group-I-Clade-5_X_sp.	4	0	0	8	0	0	0	0	0	2	9	3	0	0	0	0	0	0	0	0	0	0	0	0	0	0	0	0	2	0	5	0	0	0	0	0	0	0	0	3	0	0	0	0	0	0	0	0
ASV1333	Eukaryota;TSAR;Rhizaria;Radiolaria;Polycystinea;Nassellaria;Collophidiidae;Collophidiidae_X;Collophidiidae_X_sp.	0	0	0	0	0	0	0	0	0	0	0	0	0	0	0	14	0	0	0	0	0	0	0	0	0	0	0	0	0	0	0	0	0	0	0	0	0	0	0	0	0	0	0	0	0	0	0	0
ASV1334	Eukaryota;TSAR;Alveolata;Ciliophora;Spirotrichea;Oligotrichida;Strombidiidae;Strombidiidae_X;Strombidiidae_X_sp.	0	0	0	0	0	0	0	0	0	0	0	0	0	0	0	0	0	0	0	0	0	0	0	0	0	0	0	0	0	0	47	0	0	5	0	0	0	0	0	0	0	0	0	0	0	0	0	0
ASV1335	Eukaryota;TSAR;Alveolata;Dinoflagellata;Syndiniales;Dino-Group-III;Dino-Group-III_X;Dino-Group-III_XX;Dino-Group-III_XX_sp.	0	0	0	0	0	0	0	0	0	0	0	0	0	0	0	0	0	0	0	0	0	0	0	0	0	0	0	0	0	0	4	7	0	8	0	6	0	0	0	0	2	0	0	0	0	0	0	0
ASV1336	Eukaryota;Haptista;Haptophyta;Haptophyta_X;Prymnesiophyceae;Prymnesiales;Prymnesiaceae;Prymnesium;Prymnesium_sp.	0	0	0	0	0	0	0	0	0	0	0	0	0	0	0	0	0	0	4	0	0	0	0	0	0	0	19	0	0	0	0	0	0	0	0	0	0	0	0	0	0	0	0	0	0	0	17	0
ASV1337	Eukaryota;TSAR;Rhizaria;Cercozoa;Phaeodarea	0	0	0	0	0	0	3	0	0	0	0	0	0	0	0	0	0	0	0	0	0	0	0	0	0	0	0	0	0	0	0	21	0	0	10	6	9	0	0	0	0	0	0	0	0	0	0	0
ASV1338	Eukaryota;TSAR;Alveolata;Dinoflagellata;Syndiniales;Dino-Group-I;Dino-Group-I_X;Dino-Group-I_XX;Dino-Group-I_XX_sp.	15	0	0	0	10	6	0	0	0	0	0	2	11	8	0	0	0	0	0	0	0	0	0	0	0	0	0	0	0	0	0	0	0	0	0	0	0	0	0	0	0	0	0	0	0	0	0	0
ASV1339	Eukaryota	42	0	0	0	0	0	14	0	0	0	0	0	0	0	0	0	0	0	0	0	0	0	0	0	0	0	0	0	0	0	0	0	0	0	0	0	0	0	0	0	0	0	0	0	0	0	0	0
ASV1340	Eukaryota;TSAR;Stramenopiles;Gyrista;Mediophyceae;Thalassiosirales;Thalassiosiraceae	0	4	0	0	1	0	0	0	0	0	0	0	0	0	0	0	0	0	8	0	0	0	0	0	0	0	0	0	0	0	0	0	3	0	0	0	0	3	0	0	16	0	0	2	0	0	13	0
ASV1341	Eukaryota;TSAR;Alveolata;Dinoflagellata;Dinophyceae	0	1	10	0	3	12	4	4	0	0	0	0	1	1	0	0	0	0	0	0	0	0	0	0	0	0	0	0	0	9	0	0	0	0	0	0	0	0	0	0	0	0	0	0	0	0	0	0
ASV1342	Eukaryota:nucl;Cryptista:nucl;Cryptophyta:nucl;Cryptophyta_X:nucl;Cryptophyceae:nucl	0	0	0	0	0	0	0	0	0	0	0	0	0	0	0	0	0	0	0	0	12	0	0	6	0	0	9	0	0	0	0	0	0	0	0	0	0	0	0	0	0	0	0	0	0	0	0	0
ASV1343	Eukaryota;TSAR;Rhizaria;Cercozoa;Filosa-Thecofilosea;Cryomonadida;Protaspa-lineage;Protaspa-lineage_X;Protaspa-lineage_X_sp.	0	0	0	0	0	0	0	0	0	0	0	0	0	0	0	0	0	0	4	0	4	15	0	0	0	0	3	0	0	0	0	0	0	0	4	7	0	0	0	0	0	0	0	0	0	8	5	0
ASV1344	Eukaryota;TSAR;Alveolata;Dinoflagellata;Dinophyceae;Gymnodiniales;Gymnodiniaceae;Balechina;Balechina_pachydermata	0	31	0	0	0	0	0	0	0	0	0	0	0	0	0	0	0	0	0	0	0	0	0	0	0	0	0	0	0	0	0	0	0	0	0	0	0	2	0	0	0	0	0	0	0	0	0	0
ASV1345	Eukaryota;TSAR;Rhizaria;Cercozoa;Endomyxa-Phytomyxea;Phagomyxida;Phagomyxidae;Phagomyxa;Phagomyxa_sp.	0	6	0	0	0	0	0	2	0	0	0	0	0	0	0	0	0	0	0	0	0	0	0	0	0	0	0	0	0	0	0	0	0	0	0	7	0	16	0	0	0	0	0	11	0	0	0	0
ASV1346	Eukaryota;TSAR;Rhizaria;Cercozoa;Chlorarachniophyceae;Chlorarachniophyceae_X;NPK2-lineage;NPK2-lineage_X;NPK2-lineage_X_sp.	0	0	0	0	0	0	0	0	0	0	0	0	0	0	0	0	0	8	0	0	0	0	0	12	0	0	0	0	0	0	0	0	0	0	0	0	0	0	0	0	0	0	0	0	0	9	0	0
ASV1347	Eukaryota;TSAR;Alveolata;Dinoflagellata;Syndiniales;Dino-Group-II	0	0	0	0	0	0	0	0	0	0	0	0	0	0	0	0	0	0	0	0	0	0	0	0	0	0	0	0	7	0	0	0	13	0	0	0	0	0	0	0	0	0	0	0	0	0	0	0
ASV1348	Eukaryota;TSAR;Rhizaria;Radiolaria;Acantharea;Acantharea_F;Acantharea_F3;Amphilonche;Amphilonche_elongata	6	0	0	0	0	0	2	3	0	0	1	2	0	0	6	0	0	0	0	0	0	0	0	0	0	0	0	0	2	0	0	6	0	0	5	0	0	0	0	0	0	0	0	0	0	0	0	0
ASV1349	Eukaryota;TSAR;Alveolata;Dinoflagellata;Dinophyceae	0	5	0	0	0	0	0	0	0	0	0	0	0	0	0	0	0	0	0	0	0	0	0	0	0	0	0	0	0	0	0	0	0	6	0	0	0	9	5	0	0	10	0	0	0	0	0	0
ASV1350	Eukaryota;TSAR;Alveolata;Apicomplexa;Gregarinomorphea;Gregarinomorphea_X;Gregarinomorphea_XX;Selenidium1;Selenidium1_sp.	0	0	0	0	0	0	0	0	0	0	0	0	0	0	0	0	8	0	15	16	0	9	0	6	9	0	5	9	0	0	0	0	0	0	0	0	0	0	0	0	0	0	0	0	0	0	0	0
ASV1351	Eukaryota	0	0	0	0	0	0	0	0	0	0	0	0	0	0	0	0	0	0	1	0	0	3	0	0	11	0	3	4	0	0	0	0	0	0	0	0	0	0	0	0	0	0	0	0	0	0	1	0
ASV1352	Eukaryota;TSAR;Rhizaria;Radiolaria;Acantharea;Acantharea_E	0	0	0	0	8	3	0	0	0	4	0	0	0	0	0	0	0	0	0	0	0	0	0	0	0	0	0	0	0	11	1	0	2	0	1	1	4	0	4	0	2	4	0	0	0	0	0	0
ASV1353	Eukaryota;TSAR;Alveolata;Dinoflagellata;Syndiniales;Dino-Group-III;Dino-Group-III_X;Dino-Group-III_XX;Dino-Group-III_XX_sp.	0	0	0	0	0	0	0	0	0	3	0	0	0	0	0	0	0	0	0	0	0	0	0	0	0	0	0	0	4	7	7	0	0	6	0	0	0	0	0	0	0	0	0	0	0	0	0	0
ASV1354	Eukaryota;TSAR;Rhizaria;Radiolaria;Acantharea;Acantharea_1;Acantharea_1_X;Acantharea_1_XX;Acantharea_1_XX_sp.	0	0	1	0	0	0	0	0	0	0	0	0	0	0	0	0	0	0	0	0	0	0	0	0	0	0	0	0	0	0	7	0	0	3	0	5	5	0	5	1	3	6	4	0	0	0	0	0
ASV1355	Eukaryota;TSAR;Rhizaria;Radiolaria;Polycystinea;Nassellaria;Triospyrididae;Lophospyris;Lophospyris_aff_ivanovi	0	0	0	0	0	0	0	0	0	0	4	0	0	0	0	0	0	0	0	0	0	0	0	0	0	0	0	0	0	0	0	0	0	0	0	0	0	7	29	0	0	2	0	0	0	0	0	0
ASV1356	Eukaryota;TSAR;Alveolata;Ciliophora;Oligohymenophorea;Scuticociliatia_1;Philasterida	0	0	0	0	0	0	0	0	0	0	0	0	0	0	0	0	0	0	0	0	0	0	0	0	0	3	0	0	0	0	0	0	0	0	0	0	0	0	0	0	0	0	0	0	0	0	0	0
ASV1357	Eukaryota;TSAR;Alveolata;Dinoflagellata;Dinophyceae	0	0	0	0	0	0	0	0	0	0	0	0	0	0	0	0	0	0	0	0	15	0	0	0	0	0	13	0	0	0	0	0	0	0	0	0	0	0	0	0	0	0	0	0	0	6	0	0
ASV1358	Eukaryota;TSAR;Alveolata;Ciliophora;Spirotrichea	0	0	0	0	0	0	0	0	0	0	0	0	0	0	0	0	5	0	0	0	0	0	13	0	0	0	0	0	0	0	0	0	0	0	0	0	0	0	0	0	0	0	0	0	10	0	0	0
ASV1359	Eukaryota;TSAR;Rhizaria;Cercozoa;Filosa-Granofilosea;Cryptofilida;Novel-Gran-1;Novel-Gran-1_X;Novel-Gran-1_X_sp.	0	0	0	0	0	0	0	0	0	0	0	0	0	0	0	0	0	0	8	2	0	4	0	0	5	0	0	0	0	0	0	0	0	0	0	0	0	0	0	0	0	0	0	0	0	0	7	4
ASV1360	Eukaryota;Archaeplastida;Rhodophyta;Rhodophyta_X;Florideophyceae;Corallinales;Corallinales_X	0	0	0	0	0	0	0	0	0	0	0	0	0	0	0	0	0	0	0	0	0	0	0	0	0	0	0	0	0	0	0	0	0	0	0	0	0	0	0	0	0	0	0	0	0	0	3	0
ASV1361	Eukaryota;TSAR;Alveolata;Dinoflagellata;Dinophyceae	0	1	10	0	0	0	0	0	0	0	0	0	0	0	0	0	0	0	0	0	0	0	0	0	0	0	0	0	0	0	0	0	0	2	0	0	0	0	6	0	0	0	0	0	0	0	0	0
ASV1362	Eukaryota;Obazoa;Opisthokonta;Choanoflagellata;Choanoflagellatea;Acanthoecida;Stephanoecidae_Group_H	0	0	0	0	0	0	0	0	0	0	0	0	0	0	0	0	0	0	0	0	4	0	0	0	0	0	9	0	0	0	0	0	0	0	0	0	0	0	0	0	0	0	0	0	0	0	0	0
ASV1363	Eukaryota;TSAR;Alveolata;Ciliophora;Colpodea;Colpodea_X;Platyophryida	0	0	0	0	0	0	0	0	0	0	0	0	0	0	0	0	0	0	0	0	0	0	0	0	0	0	0	0	0	0	0	0	0	0	0	0	0	0	0	0	0	0	0	0	0	0	0	2
ASV1364	Eukaryota	0	0	0	0	11	7	0	0	0	0	0	0	0	0	0	0	5	0	13	0	0	0	0	0	12	0	0	0	0	0	0	0	0	0	0	0	0	0	0	0	2	0	0	0	0	0	0	0
ASV1365	Eukaryota;TSAR;Alveolata;Dinoflagellata;Dinophyceae	0	0	0	0	0	0	0	0	0	0	0	0	0	0	0	0	5	0	0	11	0	0	62	0	0	0	0	0	0	0	0	0	0	0	0	0	0	0	0	0	0	0	0	0	13	0	0	0
ASV1366	Eukaryota;Obazoa;Opisthokonta;Ichthyosporea;Ichthyophonida;Abeoformidae	0	0	0	0	0	0	0	0	0	0	0	0	0	0	0	0	0	0	8	4	0	19	0	1	24	0	0	7	0	0	0	0	0	0	0	0	0	0	0	0	0	0	0	0	0	0	0	5
ASV1367	Eukaryota;Archaeplastida;Rhodophyta;Rhodophyta_X;Florideophyceae;Corallinales;Corallinales_X;Lithophyllum	0	0	0	0	0	0	0	0	0	0	0	0	0	0	0	0	0	0	17	0	15	0	0	11	14	4	11	0	0	0	0	0	0	0	0	0	0	0	0	0	0	0	0	0	0	0	0	0
ASV1368	Eukaryota;TSAR;Alveolata;Dinoflagellata;Dinophyceae	0	0	0	0	0	0	0	0	0	0	0	0	0	0	0	0	0	0	0	0	0	0	0	0	0	0	0	0	0	7	9	9	0	0	0	0	19	0	0	0	0	0	0	0	0	0	0	0
ASV1369	Eukaryota;TSAR;Rhizaria;Radiolaria;Acantharea;Acantharea_B;Acantharea_B2;Phyllostaurus_B2;Phyllostaurus_B2_echinoides	2	0	0	2	0	3	3	0	0	0	0	1	0	1	2	0	0	0	0	0	0	0	0	0	0	0	0	0	0	5	1	1	0	0	1	0	2	0	0	0	0	2	0	0	0	0	0	0
ASV1370	Eukaryota	0	0	0	0	0	0	0	0	0	0	0	0	0	0	0	0	0	0	0	0	0	0	0	0	0	0	0	0	7	7	5	9	3	5	5	0	0	0	0	2	0	0	0	0	0	0	0	0
ASV1371	Eukaryota;TSAR;Alveolata;Dinoflagellata;Syndiniales;Dino-Group-I;Dino-Group-I_X;Dino-Group-I_XX;Dino-Group-I_XX_sp.	5	0	0	0	0	10	23	0	0	0	0	8	0	0	0	0	0	0	0	0	0	0	0	0	0	0	0	0	0	0	0	0	0	0	0	0	0	0	0	0	0	0	0	0	0	0	0	0
ASV1372	Eukaryota;TSAR;Alveolata;Dinoflagellata;Syndiniales;Dino-Group-I;Dino-Group-I-Clade-8;Dino-Group-I-Clade-8_X;Dino-Group-I-Clade-8_X_sp.	6	0	9	2	0	0	4	0	0	0	1	3	4	0	0	0	0	0	0	0	0	0	0	0	0	0	0	0	0	0	1	2	0	0	0	0	7	0	0	0	0	0	4	3	0	0	0	0
ASV1373	Eukaryota;TSAR;Alveolata;Dinoflagellata;Dinophyceae	0	0	0	0	0	0	0	0	0	0	0	0	0	0	0	0	31	0	0	0	0	0	0	0	0	0	0	0	0	0	0	0	0	0	0	0	0	0	0	0	0	0	0	0	12	0	0	0
ASV1374	Eukaryota;TSAR;Alveolata;Dinoflagellata;Syndiniales;Dino-Group-I;Dino-Group-I-Clade-8;Dino-Group-I-Clade-8_X;Dino-Group-I-Clade-8_X_sp.	0	0	0	0	0	14	6	7	0	0	0	0	0	0	4	3	0	0	0	0	0	0	0	0	0	0	0	0	0	3	7	0	0	0	0	0	9	0	0	4	0	0	7	0	0	0	0	0
ASV1375	Eukaryota;Archaeplastida;Rhodophyta;Rhodophyta_X;Florideophyceae;Corallinales;Corallinales_X	0	0	0	0	0	0	0	0	0	0	0	0	0	0	0	0	0	0	0	16	0	0	0	0	0	13	0	0	0	0	0	0	0	0	0	0	0	0	0	0	0	0	0	0	0	0	0	0
ASV1376	Eukaryota;Haptista;Haptophyta;Haptophyta_X;Prymnesiophyceae;Isochrysidales;Noelaerhabdaceae	0	0	0	0	0	0	0	0	0	0	0	0	0	0	0	0	0	0	0	0	0	0	0	0	0	0	0	0	0	0	0	0	0	0	0	0	0	0	0	0	0	0	0	0	0	22	0	0
ASV1377	Eukaryota;TSAR;Stramenopiles;Gyrista;Mediophyceae;Chaetocerotales;Chaetocerotaceae;Chaetoceros	0	12	0	0	0	3	0	0	0	0	0	0	0	0	0	0	0	0	0	0	3	0	0	0	0	0	0	0	0	0	0	0	0	0	0	0	0	15	0	0	0	4	8	0	0	0	0	0
ASV1378	Eukaryota;TSAR;Stramenopiles;Gyrista;Mediophyceae;Hemiaulales;Hemiaulaceae;Eucampia	0	0	0	0	0	0	0	0	0	0	0	0	0	0	0	0	9	0	0	0	0	0	0	0	0	0	0	0	0	0	0	0	0	0	0	0	0	0	0	0	0	0	0	0	37	0	0	0
ASV1379	Eukaryota;TSAR;Alveolata;Dinoflagellata;Syndiniales;Dino-Group-II	0	0	0	0	0	0	0	0	0	0	23	0	0	0	0	0	0	0	0	0	0	0	0	0	0	0	0	0	0	0	0	0	0	0	0	0	0	0	0	0	0	0	0	0	0	0	0	0
ASV1380	Eukaryota;TSAR;Alveolata;Dinoflagellata;Dinophyceae;Peridiniales	0	0	0	0	0	0	0	0	0	0	0	0	0	0	0	0	0	0	0	0	0	0	10	0	0	0	0	0	0	0	0	0	0	0	0	0	0	0	0	0	0	0	0	0	0	0	0	13
ASV1381	Eukaryota;TSAR;Alveolata;Dinoflagellata;Dinophyceae	0	0	0	0	0	0	0	0	0	0	0	0	0	0	0	0	0	0	0	6	0	0	0	0	0	0	0	0	17	0	0	0	0	0	0	0	0	0	0	0	0	0	0	0	0	0	0	0
ASV1382	Eukaryota;TSAR;Alveolata;Dinoflagellata;Syndiniales;Dino-Group-II;Dino-Group-II-Clade-10-and-11;Dino-Group-II-Clade-10-and-11_X;Dino-Group-II-Clade-10-and-11_X_sp.	0	0	2	0	0	0	0	0	9	3	4	2	0	6	0	0	0	0	0	0	0	0	0	0	0	0	0	0	0	0	0	0	0	0	0	0	0	0	0	0	0	0	0	0	0	0	0	0
ASV1383	Eukaryota;TSAR;Alveolata;Ciliophora;Phyllopharyngea;Cyrtophoria_8;Dysteriidae;Dysteria_1;Dysteria_1_sp.	0	6	0	0	0	0	0	0	0	0	0	0	0	0	0	0	0	0	0	0	0	0	0	0	0	0	0	0	0	0	0	0	1	0	0	0	0	20	8	0	0	6	0	0	0	0	0	0
ASV1384	Eukaryota;TSAR;Alveolata;Dinoflagellata;Syndiniales;Dino-Group-II;Dino-Group-II-Clade-10-and-11;Dino-Group-II-Clade-10-and-11_X;Dino-Group-II-Clade-10-and-11_X_sp.	0	0	0	0	2	0	0	0	0	8	0	0	4	0	0	4	0	0	0	0	0	0	0	0	0	0	0	0	0	2	0	0	0	0	0	0	0	0	0	0	0	0	0	0	0	0	0	0
ASV1385	Eukaryota;TSAR;Alveolata;Dinoflagellata;Syndiniales;Dino-Group-II;Dino-Group-II_X;Dino-Group-II_XX;Dino-Group-II_XX_sp.	0	0	0	0	0	0	0	0	0	0	3	4	0	0	0	7	0	0	0	0	0	0	0	0	0	0	0	0	0	0	11	0	3	0	8	6	0	0	0	0	0	0	0	0	0	0	0	0
ASV1386	Eukaryota;TSAR;Alveolata;Ciliophora;Spirotrichea;Choreotrichida;Choreotrichida_X;Choreotrichida_XX;Choreotrichida_XX_sp.	0	0	0	0	0	0	0	0	0	0	0	0	1	0	0	0	0	0	0	0	0	0	0	0	0	0	0	0	0	0	0	0	23	0	0	16	1	0	0	0	0	0	3	0	0	0	0	0
ASV1387	Eukaryota;Archaeplastida;Chlorophyta;Chlorophyta_X;Ulvophyceae;Ulvales-relatives;Ulvales-relatives_X;Ulvella;Ulvella_leptochaete	0	0	0	0	0	0	0	0	0	0	0	0	0	0	0	0	0	0	0	0	0	0	0	0	0	2	14	0	0	0	0	0	0	0	0	0	0	0	0	0	0	0	0	0	3	0	0	0
ASV1388	Eukaryota;TSAR;Alveolata;Ciliophora;Spirotrichea;Choreotrichida;Strobilidiidae;Pelagostrobilidium;Pelagostrobilidium_sp.	0	0	0	0	0	0	0	0	0	0	0	0	0	0	0	0	0	0	0	0	0	0	0	0	0	0	0	0	0	0	0	0	0	0	0	0	0	0	0	0	0	0	0	0	0	0	0	0
ASV1389	Eukaryota;TSAR;Alveolata;Dinoflagellata;Syndiniales;Dino-Group-I;Dino-Group-I-Clade-3;Dino-Group-I-Clade-3_X;Dino-Group-I-Clade-3_X_sp.	0	0	12	0	0	7	3	0	0	0	0	5	0	0	0	0	0	0	0	0	0	0	0	0	0	0	0	0	0	0	0	0	0	0	0	0	0	0	0	0	0	0	0	0	0	0	0	0
ASV1390	Eukaryota;TSAR;Alveolata;Ciliophora;Oligohymenophorea;Apostomatia;Foettingeriidae	0	0	0	0	0	0	0	0	0	0	0	0	0	0	0	0	0	10	0	0	20	21	0	0	7	0	0	7	0	0	0	0	0	0	0	0	0	0	0	0	0	0	0	0	0	2	0	0
ASV1391	Eukaryota	0	0	0	0	0	0	0	0	0	0	0	0	0	0	0	0	0	5	6	0	16	6	0	14	1	4	12	0	0	0	0	0	0	0	0	0	0	0	0	0	0	0	0	0	0	0	0	0
ASV1392	Eukaryota;TSAR;Alveolata;Dinoflagellata;Dinophyceae	0	0	0	0	0	0	0	0	0	0	0	0	0	0	0	0	0	0	0	0	18	0	0	9	0	0	3	0	0	0	0	0	0	0	0	0	0	0	0	0	0	0	0	0	0	7	0	0
ASV1393	Eukaryota;TSAR;Alveolata;Ciliophora;Phyllopharyngea;Cyrtophoria_8;Dysteriidae;Dysteriidae_X;Dysteriidae_X_sp.	0	0	0	0	0	0	0	0	0	0	0	0	0	0	0	0	0	0	7	0	6	0	0	0	5	0	0	0	0	0	0	0	0	0	0	0	0	0	0	0	0	0	0	0	0	0	12	0
ASV1394	Eukaryota;TSAR;Alveolata;Dinoflagellata;Syndiniales;Dino-Group-II;Dino-Group-II-Clade-22;Dino-Group-II-Clade-22_X;Dino-Group-II-Clade-22_X_sp.	0	0	0	0	0	0	0	0	0	0	0	0	0	0	0	0	0	0	0	0	0	0	0	0	0	11	0	0	0	0	0	0	0	0	0	0	0	0	0	0	0	0	0	0	0	3	0	19
ASV1395	Eukaryota;TSAR;Rhizaria;Cercozoa	0	0	0	0	0	0	0	0	0	0	0	0	0	0	0	0	0	0	0	0	0	0	0	0	0	0	15	0	0	0	0	0	0	0	0	0	0	0	0	0	0	0	0	0	0	0	0	0
ASV1396	Eukaryota;TSAR;Alveolata;Ciliophora;Spirotrichea;Choreotrichida;Choreotrichida_X;Choreotrichida_XX;Choreotrichida_XX_sp.	0	0	0	0	0	0	0	0	0	0	0	0	0	0	0	0	0	0	0	0	0	0	0	0	0	0	0	0	0	0	0	4	0	5	3	6	2	0	0	3	0	7	3	0	0	0	0	0
ASV1397	Eukaryota;TSAR;Rhizaria;Radiolaria;Acantharea	8	0	0	0	0	0	0	0	0	0	0	1	0	0	0	0	0	0	0	0	0	0	0	0	0	0	0	0	5	4	0	0	0	0	0	0	20	0	0	0	0	0	0	0	0	0	0	0
ASV1398	Eukaryota;TSAR;Alveolata;Dinoflagellata;Syndiniales;Dino-Group-I;Dino-Group-I-Clade-4;Dino-Group-I-Clade-4_X;Dino-Group-I-Clade-4_X_sp.	0	1	11	0	0	2	0	0	0	0	0	0	0	2	0	0	0	0	0	0	0	0	0	0	0	0	0	0	0	0	0	0	0	0	0	0	0	0	0	1	4	0	0	0	0	0	0	0
ASV1399	Eukaryota;TSAR;Alveolata;Dinoflagellata;Syndiniales;Dino-Group-I;Dino-Group-I-Clade-1;Dino-Group-I-Clade-1_X;Dino-Group-I-Clade-1_X_sp.	0	0	0	0	0	0	0	0	0	0	0	0	0	0	0	0	0	0	0	0	0	0	0	0	0	0	0	0	0	0	2	0	6	0	8	0	5	0	9	0	0	0	0	0	0	0	0	0
ASV1400	Eukaryota;TSAR;Stramenopiles;Bigyra;Sagenista;Labyrinthulomycetes;Labyrinthulomycetes_LAB15;Labyrinthulomycetes_LAB15_X;Labyrinthulomycetes_LAB15_X_sp.	0	0	0	0	0	0	0	0	0	0	0	0	0	0	0	0	0	0	0	0	0	0	0	0	0	0	0	0	12	0	0	3	2	8	13	0	4	0	0	0	0	0	0	0	0	0	0	0
ASV1401	Eukaryota;TSAR;Alveolata;Dinoflagellata;Dinophyceae	0	0	0	0	0	0	0	0	0	0	0	0	0	0	0	0	5	0	0	13	0	0	0	0	0	0	0	0	0	0	0	0	0	0	0	0	0	0	0	0	0	0	0	0	11	0	0	0
ASV1402	Eukaryota;TSAR;Stramenopiles;Bigyra;Sagenista;Sagenista_X;MAST-7;MAST-7B;MAST-7B_sp.	0	0	0	0	0	0	0	0	0	0	0	0	0	0	0	0	0	0	0	0	0	0	5	0	0	8	0	0	0	0	0	0	0	0	0	0	0	0	0	0	0	0	0	0	0	0	0	10
ASV1403	Eukaryota;TSAR;Alveolata;Dinoflagellata;Syndiniales;Dino-Group-II;Dino-Group-II-Clade-15;Dino-Group-II-Clade-15_X;Dino-Group-II-Clade-15_X_sp.	0	0	0	0	0	0	0	0	0	0	0	5	6	0	0	4	0	0	0	0	0	0	0	0	0	0	0	0	0	0	0	0	4	0	3	10	0	0	0	0	0	0	2	0	0	0	0	0
ASV1404	Eukaryota	0	0	0	0	0	0	0	0	0	0	0	0	0	0	0	0	0	0	0	0	15	0	0	15	0	4	6	0	0	0	0	0	0	0	0	0	0	0	0	0	0	0	0	0	0	0	0	0
ASV1405	Eukaryota;TSAR;Alveolata;Dinoflagellata;Dinophyceae;Suessiales;Suessiaceae	0	0	0	0	0	0	0	0	0	0	0	0	0	0	0	0	0	0	18	0	0	16	0	0	6	0	0	0	0	0	0	0	0	0	0	0	0	0	0	0	0	0	0	0	0	0	15	0
ASV1406	Eukaryota;TSAR;Rhizaria;Cercozoa;Filosa-Granofilosea;Filosa-Granofilosea_X;he2-lineage;he2-lineage_X;he2-lineage_X_sp.	0	0	0	0	0	0	0	0	0	0	0	0	0	0	0	0	0	0	5	0	3	0	0	0	0	0	0	0	0	0	0	0	1	0	0	0	0	0	0	0	0	0	0	0	0	0	2	8
ASV1407	Eukaryota;Archaeplastida;Chlorophyta;Chlorophyta_X;Ulvophyceae;Ulvales-relatives;Ulvales-relatives_X;Blidingia;Blidingia_dawsonii	0	0	0	0	0	0	0	0	0	0	0	0	0	0	0	0	0	0	0	0	0	0	0	0	11	0	0	20	0	0	0	0	0	0	0	0	0	0	0	0	0	0	0	0	0	0	0	0
ASV1408	Eukaryota;TSAR;Alveolata;Dinoflagellata;Syndiniales;Dino-Group-II;Dino-Group-II-Clade-7;Dino-Group-II-Clade-7_X;Dino-Group-II-Clade-7_X_sp.	0	0	0	8	0	0	0	0	0	0	0	6	7	0	0	12	0	0	0	0	0	0	0	0	0	0	0	0	0	0	0	0	0	0	0	0	0	0	0	0	0	0	0	0	0	0	0	0
ASV1409	Eukaryota;TSAR;Stramenopiles;Gyrista;Phaeophyceae;Phaeophyceae_X;Phaeophyceae_XX	0	0	0	0	0	0	0	0	0	0	0	0	0	0	0	0	0	0	2	0	0	8	0	4	0	0	3	0	0	0	0	0	0	0	0	0	0	0	0	0	0	0	0	0	0	0	2	0
ASV1410	Eukaryota;Archaeplastida;Rhodophyta;Rhodophyta_X;Bangiophyceae;Bangiales;Bangiaceae	0	0	0	0	0	0	0	0	0	0	0	0	0	0	0	0	0	0	0	0	1	0	0	2	0	0	16	0	0	0	0	0	0	0	0	0	0	0	0	0	0	0	0	0	0	0	0	0
ASV1411	Eukaryota	0	0	0	0	0	0	0	1	0	0	0	0	0	0	0	0	0	0	0	0	0	0	0	0	0	0	0	0	0	0	0	2	0	3	17	0	11	0	0	0	0	3	2	4	0	0	0	0
ASV1412	Eukaryota;TSAR;Rhizaria;Cercozoa;Filosa-Thecofilosea;Cryomonadida;Protaspa-lineage;Protaspa-lineage_X;Protaspa-lineage_X_sp.	0	0	0	0	0	0	0	0	0	0	0	0	0	0	0	0	0	0	0	0	0	0	0	0	0	0	0	0	0	0	0	0	0	0	0	0	0	0	0	0	0	0	0	0	0	0	0	0
ASV1413	Eukaryota;Archaeplastida;Chlorophyta;Chlorophyta_X;Ulvophyceae;Cladophorales;Cladophorales_X;Rhizoclonium;Rhizoclonium_riparium	0	0	0	0	0	0	0	0	0	0	0	0	0	0	0	0	0	0	0	0	0	0	0	0	0	0	0	0	0	0	0	0	0	0	0	0	0	0	0	0	0	0	0	0	0	0	0	65
ASV1414	Eukaryota;TSAR;Alveolata;Dinoflagellata;Syndiniales;Dino-Group-II;Dino-Group-II-Clade-7;Dino-Group-II-Clade-7_X;Dino-Group-II-Clade-7_X_sp.	0	0	0	3	0	0	5	0	1	3	1	3	1	3	4	8	0	0	0	0	0	0	0	0	0	0	0	0	0	0	0	0	0	0	0	0	0	0	0	0	0	0	0	0	0	0	0	0
ASV1415	Eukaryota;TSAR;Alveolata;Dinoflagellata;Syndiniales;Dino-Group-I;Dino-Group-I-Clade-3;Dino-Group-I-Clade-3_X;Dino-Group-I-Clade-3_X_sp.	0	2	11	6	0	4	3	0	0	0	0	1	1	2	0	0	0	0	0	0	0	0	0	0	0	0	0	0	0	0	0	0	0	0	0	0	0	0	0	1	0	0	1	0	0	0	0	0
ASV1416	Eukaryota;TSAR;Rhizaria;Radiolaria;Polycystinea;Nassellaria	0	0	0	2	4	0	0	0	0	6	0	3	6	0	0	3	0	0	0	0	0	0	0	0	0	0	0	0	0	0	0	0	3	0	0	0	0	0	0	6	0	0	6	0	0	0	0	0
ASV1417	Eukaryota;TSAR;Rhizaria;Cercozoa;Filosa-Thecofilosea;Ventricleftida;Ventrifissuridae;Ventrifissura;Ventrifissura_velata	0	0	0	0	0	0	0	0	0	0	0	0	0	0	0	0	9	0	2	0	0	0	18	0	0	0	0	0	0	0	0	0	0	0	0	0	0	0	0	0	0	0	0	1	13	0	0	0
ASV1418	Eukaryota;TSAR;Rhizaria;Radiolaria;Polycystinea;Spumellaria;Astrosphaeridae	0	0	0	0	0	16	0	0	0	0	0	0	0	24	0	0	0	0	0	0	0	0	0	0	0	0	0	0	0	0	0	0	0	0	0	0	0	0	0	0	0	0	0	0	0	0	0	0
ASV1419	Eukaryota;TSAR;Alveolata;Dinoflagellata;Dinophyceae;Peridiniales	0	0	0	0	0	0	0	0	0	0	0	0	0	0	0	0	0	0	0	0	0	0	0	0	0	0	0	0	0	0	0	0	2	0	0	0	0	0	0	0	0	0	0	0	0	0	0	5
ASV1420	Eukaryota	0	0	0	0	0	0	0	0	0	0	0	0	0	0	0	0	0	0	0	0	0	0	0	0	0	0	0	0	27	0	3	0	0	0	3	0	0	0	0	0	0	0	0	0	0	0	0	0
ASV1421	Eukaryota;TSAR;Rhizaria;Radiolaria;Polycystinea;Nassellaria	0	0	0	0	0	0	0	0	0	0	0	0	9	0	0	0	0	0	0	0	0	0	0	0	0	0	0	0	0	0	0	0	10	0	0	1	0	0	1	0	6	4	0	0	0	0	0	0
ASV1422	Eukaryota;TSAR;Rhizaria;Radiolaria;RAD-B;RAD-B_X;RAD-B_X_Group-IVe;RAD-B_X_Group-IVe_X;RAD-B_X_Group-IVe_X_sp.	0	0	0	0	0	0	0	0	0	0	0	0	0	0	0	0	19	0	0	4	0	0	55	0	0	0	0	0	0	0	0	0	0	0	0	0	0	0	0	0	0	0	0	0	0	0	0	4
ASV1423	Eukaryota:nucl;Cryptista:nucl;Cryptophyta:nucl;Cryptophyta_X:nucl;Cryptophyceae:nucl	0	0	0	0	0	0	0	0	0	0	0	0	0	0	0	0	0	23	0	0	10	1	0	6	0	0	6	5	0	0	0	0	0	0	0	0	0	0	0	0	0	0	0	0	0	0	0	0
ASV1424	Eukaryota	0	0	0	0	0	0	0	0	0	0	0	0	0	0	0	0	0	0	0	0	2	0	0	0	0	0	18	0	0	0	0	0	0	0	0	0	0	0	0	0	0	0	0	0	0	0	0	0
ASV1425	Eukaryota;Archaeplastida;Rhodophyta;Rhodophyta_X;Florideophyceae;Corallinales;Corallinales_X;Hydrolithon	0	0	0	0	0	0	0	0	0	0	0	0	0	0	0	0	0	0	0	0	0	0	0	0	0	0	0	0	0	0	0	0	0	0	0	0	0	0	0	0	0	0	0	0	0	0	3	3
ASV1426	Eukaryota;Obazoa;Opisthokonta;Ichthyosporea;Ichthyophonida;Abeoformidae	0	0	0	0	0	0	0	0	0	0	0	0	0	0	0	0	0	0	0	12	0	0	0	0	0	10	0	0	0	0	0	0	0	0	0	0	0	0	0	0	0	0	0	0	0	0	0	22
ASV1427	Eukaryota;Archaeplastida;Rhodophyta;Rhodophyta_X;Florideophyceae;Corallinales;Corallinales_X;Hydrolithon;Hydrolithon_samoense	0	0	0	0	0	0	0	0	0	0	0	0	0	0	0	0	0	0	0	0	0	0	0	0	0	0	0	0	0	0	0	0	0	0	0	0	0	0	0	0	0	0	0	0	0	0	7	0
ASV1428	Eukaryota;TSAR;Alveolata;Dinoflagellata;Syndiniales;Dino-Group-III;Dino-Group-III_X;Dino-Group-III_XX;Dino-Group-III_XX_sp.	0	0	0	0	0	0	0	0	0	0	0	0	0	0	0	0	0	0	0	0	0	0	0	0	0	0	0	0	0	0	0	0	0	0	0	0	0	0	0	0	0	0	0	0	0	0	15	0
ASV1429	Eukaryota;TSAR;Alveolata;Ciliophora;Phyllopharyngea;Cyrtophoria_7;Hartmannulidae;Hartmannulidae_X;Hartmannulidae_X_sp.	0	0	0	0	1	0	0	0	0	0	0	0	0	0	0	0	0	0	0	0	0	0	0	0	0	0	0	0	0	0	0	5	0	0	20	0	0	0	0	0	2	0	1	0	0	0	0	0
ASV1430	Eukaryota;Archaeplastida;Chlorophyta;Chlorophyta_X;Ulvophyceae;Ulvales-relatives;Ulvales-relatives_X;Ulva	0	0	0	0	0	0	0	0	0	0	0	0	0	0	0	0	0	0	0	0	18	0	0	0	7	3	10	0	0	0	0	0	0	0	0	0	0	0	0	0	0	0	0	0	0	0	0	0
ASV1431	Eukaryota;TSAR;Rhizaria;Cercozoa;Filosa-Granofilosea;Cryptofilida;Novel-Gran-1;Novel-Gran-1_X;Novel-Gran-1_X_sp.	0	0	0	0	0	0	0	0	0	0	0	0	0	0	0	0	0	0	0	0	6	0	0	0	0	0	10	0	0	0	0	0	0	0	0	0	0	0	0	0	0	0	0	0	2	2	0	0
ASV1432	Eukaryota;TSAR;Alveolata;Ciliophora;Spirotrichea;Choreotrichida-Tintinnina;Tintinnidae	0	0	0	0	0	0	0	0	0	0	0	0	0	0	0	0	0	0	0	0	0	0	0	0	0	0	0	0	0	0	0	4	3	6	4	2	0	5	0	9	0	14	6	0	0	0	0	0
ASV1433	Eukaryota;TSAR;Alveolata;Dinoflagellata;Dinophyceae;Peridiniales	0	0	0	0	0	0	0	0	0	0	0	0	0	0	0	0	0	0	0	0	0	0	0	0	0	0	0	0	0	0	0	0	0	0	0	0	0	0	0	0	0	0	0	0	0	19	0	5
ASV1434	Eukaryota	0	1	0	0	0	0	0	0	0	0	0	0	0	0	0	0	0	0	0	0	0	0	0	0	0	0	0	0	0	0	0	0	0	0	0	3	0	0	0	0	6	6	9	6	0	0	0	0
ASV1435	Eukaryota;TSAR;Rhizaria;Radiolaria;Polycystinea;Spumellaria;Spongopylidae;Spongopylidae_X;Spongopylidae_X_sp.	0	0	0	0	0	0	0	0	0	25	0	0	0	0	0	0	0	0	0	0	0	0	0	0	0	0	0	0	0	4	0	0	0	0	0	0	0	0	0	0	0	0	0	0	0	0	0	0
ASV1436	Eukaryota;TSAR;Stramenopiles;Gyrista;Mediophyceae;Thalassiosirales;Skeletonemaceae;Skeletonema	0	0	3	0	0	0	0	0	0	0	0	0	0	0	0	0	12	0	0	0	0	0	0	0	0	0	0	0	0	0	0	0	0	0	0	0	0	0	0	0	0	0	0	0	25	0	0	0
ASV1437	Eukaryota;TSAR;Stramenopiles;Gyrista;Bacillariophyceae	0	0	0	0	0	0	0	0	0	0	0	0	0	0	0	0	25	0	0	0	0	0	0	0	0	0	0	0	0	0	0	0	0	0	0	0	0	0	0	0	0	0	0	0	6	0	0	0
ASV1438	Eukaryota;Archaeplastida;Rhodophyta;Rhodophyta_X;Florideophyceae;Ceramiales;Rhodomelaceae;Chondrophycus;Chondrophycus_succisus	0	0	0	0	0	0	0	0	0	0	0	0	0	0	0	0	2	0	0	0	6	0	0	3	0	0	0	0	0	0	0	0	0	0	0	0	0	0	0	0	0	0	0	0	0	0	0	0
ASV1439	Eukaryota;TSAR;Alveolata;Ciliophora;Phyllopharyngea;Cyrtophoria_1;PHYLL_4;PHYLL_4_X;PHYLL_4_X_sp.	0	0	0	0	0	1	0	0	0	0	0	0	0	0	0	0	0	0	0	0	0	0	0	0	0	0	0	0	0	0	0	0	0	0	13	0	0	0	0	0	0	10	10	3	0	0	0	0
ASV1440	Eukaryota;TSAR;Stramenopiles;Stramenopiles_X;Stramenopiles_XX;Stramenopiles_XXX;Stramenopiles_XXXX;Stramenopiles_XXXXX;Stramenopiles_XXXXX_sp.	0	0	0	0	0	0	0	0	0	0	0	0	0	2	0	0	0	0	0	0	0	0	0	0	0	0	0	0	7	8	3	0	0	0	6	11	0	0	0	0	1	0	0	0	0	0	0	0
ASV1441	Eukaryota;Obazoa;Opisthokonta;Ichthyosporea;Ichthyophonida;Abeoformidae;Abeoformidae_Group_MAIP_4;Abeoformidae_Group_MAIP_4_X;Abeoformidae_Group_MAIP_4_X_sp.	0	0	0	0	0	0	0	0	0	0	0	0	0	0	0	0	0	0	0	17	0	0	0	0	0	7	0	0	0	0	0	0	0	0	0	0	0	0	0	0	0	0	0	0	0	0	0	5
ASV1442	Eukaryota;TSAR;Alveolata;Dinoflagellata;Dinophyceae;Gonyaulacales;Pyrocystaceae;Ostreopsis;Ostreopsis_sp.	0	0	0	0	0	0	0	0	0	0	0	0	0	0	0	0	0	0	0	14	0	0	0	0	0	14	0	0	0	0	0	0	0	0	0	0	0	0	0	0	0	0	0	0	0	0	0	0
ASV1443	Eukaryota;Haptista;Haptophyta;Haptophyta_X;Prymnesiophyceae;Prymnesiales;Chrysochromulinaceae;Chrysochromulina;Chrysochromulina_sp.	0	0	0	0	0	0	0	0	0	0	0	0	0	0	0	0	0	0	0	0	0	0	0	0	0	0	0	0	0	0	0	0	0	0	0	0	0	0	0	0	0	0	0	0	0	14	0	0
ASV1444	Eukaryota;Haptista;Haptophyta;Haptophyta_X;Prymnesiophyceae	0	0	0	0	0	0	0	0	0	0	0	0	0	0	0	0	0	0	0	0	0	0	0	0	0	0	0	0	0	0	0	0	0	0	0	0	0	0	0	0	0	0	0	0	0	0	16	0
ASV1445	Eukaryota;TSAR;Rhizaria;Radiolaria;RAD-A;RAD-A_X;RAD-A_Xg;RAD-A_Xg_X;RAD-A_Xg_X_sp.	2	0	0	0	10	4	0	9	0	0	3	0	0	0	0	0	0	0	0	0	0	0	0	0	0	0	0	0	4	0	4	0	0	1	0	3	5	0	0	0	0	0	0	0	0	0	0	0
ASV1446	Eukaryota;TSAR;Rhizaria;Radiolaria;Polycystinea;Spumellaria;Artiscinae;Didymocyrtis;Didymocyrtis_sp.	0	0	0	0	0	0	0	0	0	0	14	0	0	0	4	0	0	0	0	0	0	0	0	0	0	0	0	0	0	0	0	0	0	0	0	0	0	0	0	0	0	0	0	0	0	0	0	0
ASV1447	Eukaryota;TSAR;Rhizaria;Cercozoa	0	0	0	0	0	0	0	0	0	0	0	0	0	0	0	0	3	0	0	0	0	0	0	1	0	0	2	0	0	0	0	0	0	0	0	3	0	0	0	0	2	0	0	0	0	0	0	0
ASV1448	Eukaryota	0	0	0	0	0	0	0	0	0	0	0	0	0	0	0	0	0	0	0	0	1	0	3	0	0	0	0	0	0	0	0	0	0	0	0	0	0	0	0	0	0	0	0	0	0	3	0	1
ASV1449	Eukaryota;TSAR;Alveolata;Dinoflagellata;Dinophyceae	0	0	0	0	0	0	0	0	0	0	0	0	0	0	0	0	0	0	0	0	11	0	0	0	0	0	13	0	0	0	0	0	0	0	0	0	0	0	0	0	0	0	0	0	0	0	0	0
ASV1450	Eukaryota;TSAR;Alveolata;Ciliophora;Spirotrichea;Oligotrichida;Strombidiidae	0	0	0	0	0	0	0	0	0	0	0	0	0	0	0	0	0	0	0	0	0	0	0	0	0	0	0	0	0	0	8	0	2	10	2	4	3	0	0	5	0	4	5	0	0	0	0	0
ASV1451	Eukaryota;TSAR;Alveolata;Ciliophora;Spirotrichea;Oligotrichida;Strombidiidae	0	0	0	0	0	0	0	0	0	0	0	0	0	0	0	0	0	0	0	0	0	0	0	0	0	0	0	0	16	0	0	0	0	0	10	0	0	0	0	0	0	0	0	0	0	0	0	0
ASV1452	Eukaryota;TSAR;Rhizaria;Radiolaria;Polycystinea;Nassellaria	0	0	0	0	2	0	0	0	1	3	1	0	6	1	0	0	0	0	0	0	0	0	0	0	0	0	0	0	0	0	0	0	0	0	0	0	0	16	2	0	0	10	1	0	0	0	0	0
ASV1453	Eukaryota;TSAR;Rhizaria;Cercozoa;Cercozoa_X;Cercozoa_XX;Cercozoa_XXX;Cercozoa_XXXX;Cercozoa_XXXX_sp.	0	1	1	0	1	1	0	0	0	0	0	0	0	0	0	0	0	0	0	0	0	0	0	0	0	0	0	0	0	1	0	1	11	3	0	5	0	0	0	2	5	2	0	0	0	0	0	0
ASV1454	Eukaryota;TSAR;Rhizaria;Radiolaria;Acantharea;Acantharea_E	0	0	12	0	0	0	0	0	0	0	0	0	0	1	0	0	0	0	0	0	0	0	0	0	0	0	0	0	0	0	0	0	0	0	0	0	0	0	0	26	0	0	0	0	0	0	0	0
ASV1455	Eukaryota;TSAR;Alveolata;Dinoflagellata;Dinophyceae;Gymnodiniales;Gymnodiniaceae;Amphidinium	0	0	0	0	0	0	0	0	0	0	0	0	0	0	0	0	6	0	7	0	7	8	0	7	0	0	5	0	0	0	0	0	0	0	0	0	0	0	0	0	0	0	0	0	0	0	3	0
ASV1456	Eukaryota;TSAR;Alveolata;Dinoflagellata;Dinophyceae;Peridiniales	0	0	0	0	0	8	0	0	0	0	0	0	0	3	0	0	1	0	6	0	3	0	5	0	24	0	0	7	0	0	0	0	0	0	0	0	0	0	0	0	0	0	0	0	0	0	0	0
ASV1457	Eukaryota;TSAR;Alveolata;Ciliophora;Phyllopharyngea;Cyrtophoria_8;Dysteriidae;Trochilia;Trochilia_sp.	0	0	0	0	0	0	0	0	0	0	0	0	0	0	0	0	0	0	0	0	7	0	0	0	0	0	0	0	0	0	0	0	0	0	0	0	0	0	0	0	0	0	0	0	0	0	0	0
ASV1458	Eukaryota;Archaeplastida;Rhodophyta;Rhodophyta_X;Florideophyceae;Acrochaetiales;Acrochaetiales_X	0	0	0	0	0	0	0	0	0	0	0	0	0	0	0	0	0	0	0	0	0	0	0	0	0	0	0	0	0	0	0	0	0	0	0	0	0	0	0	0	0	0	0	0	0	1	19	0
ASV1459	Eukaryota;TSAR;Rhizaria;Cercozoa;Filosa-Thecofilosea;Filosa-Thecofilosea_X;Filosa-Thecofilosea_XX;Filosa-Thecofilosea_XXX;Filosa-Thecofilosea_XXX_sp.	0	0	0	0	0	0	0	0	0	0	0	0	0	0	0	0	0	0	0	0	0	0	0	0	0	0	0	0	0	0	0	0	0	0	0	0	0	0	0	0	0	0	0	0	0	0	0	0
ASV1460	Eukaryota;TSAR;Alveolata;Dinoflagellata;Syndiniales;Dino-Group-I;Dino-Group-I-Clade-5;Dino-Group-I-Clade-5_X;Dino-Group-I-Clade-5_X_sp.	2	0	0	0	5	3	0	0	2	0	1	0	1	5	0	0	0	0	0	0	0	0	0	0	0	0	0	0	0	0	0	0	0	0	0	0	0	0	0	0	0	0	0	0	0	0	0	0
ASV1461	Eukaryota;Obazoa;Opisthokonta	0	0	0	0	0	0	0	0	0	0	0	0	0	0	0	0	0	0	0	0	0	0	0	0	0	0	0	0	7	0	2	13	5	3	8	0	0	0	0	0	0	0	0	0	0	0	0	0
ASV1462	Eukaryota;TSAR;Alveolata;Dinoflagellata;Syndiniales;Dino-Group-I;Dino-Group-I-Clade-3;Dino-Group-I-Clade-3_X;Dino-Group-I-Clade-3_X_sp.	0	0	15	0	5	0	0	5	0	0	0	0	2	0	0	1	0	0	0	2	0	0	0	0	0	0	0	0	0	0	0	0	0	0	0	0	0	0	0	0	0	0	0	0	0	0	0	0
ASV1463	Eukaryota;TSAR;Rhizaria;Radiolaria;Polycystinea;Nassellaria	0	0	1	0	1	0	0	0	0	0	0	0	0	0	0	0	0	0	0	0	0	0	0	0	0	0	0	0	0	0	0	2	0	0	1	0	0	0	0	13	0	6	4	10	0	0	0	0
ASV1464	Eukaryota;Archaeplastida;Chlorophyta;Chlorophyta_X;Ulvophyceae;Cladophorales;Cladophorales_X;Chaetomorpha;Chaetomorpha_linum	0	0	0	0	0	0	0	0	0	0	0	0	0	0	0	0	0	0	0	0	12	0	0	0	0	0	0	0	0	0	0	0	0	0	0	0	0	0	0	0	0	0	0	0	0	0	0	2
ASV1465	Eukaryota;TSAR;Alveolata;Dinoflagellata;Syndiniales;Dino-Group-III;Dino-Group-III_X;Dino-Group-III_XX;Dino-Group-III_XX_sp.	0	0	0	0	0	0	0	0	0	0	0	0	0	0	0	0	0	0	0	0	0	0	0	0	0	0	0	0	2	5	1	5	2	1	2	0	3	0	0	6	1	0	0	0	0	0	0	0
ASV1466	Eukaryota;TSAR;Rhizaria;Cercozoa;Filosa-Thecofilosea;Filosa-Thecofilosea_X;Filosa-Thecofilosea_XX;Filosa-Thecofilosea_XXX;Filosa-Thecofilosea_XXX_sp.	0	0	0	0	0	0	0	0	0	0	0	0	0	0	0	0	0	0	0	0	0	0	0	0	0	0	0	0	0	6	0	0	9	0	0	8	0	0	0	0	3	0	0	0	0	0	0	0
ASV1467	Eukaryota;TSAR;Rhizaria;Radiolaria;Polycystinea;Nassellaria;Lophophaenidae;Lophophaenidae_X;Lophophaenidae_X_sp.	0	0	0	0	0	0	0	0	0	0	0	0	0	0	0	0	0	0	0	0	0	0	0	0	0	0	0	0	0	0	0	3	0	0	0	0	0	0	0	6	0	0	0	0	0	0	0	0
ASV1468	Eukaryota;TSAR;Stramenopiles;Gyrista;Mediophyceae;Chaetocerotales;Leptocylindraceae;Leptocylindrus;Leptocylindrus_convexus	0	1	0	0	0	0	0	4	0	0	0	0	0	0	0	0	0	0	0	0	0	0	0	0	0	0	0	0	0	3	0	0	0	0	0	9	1	11	0	0	1	0	0	17	0	5	0	0
ASV1469	Eukaryota;TSAR;Alveolata;Dinoflagellata;Dinophyceae;Suessiales;Suessiaceae	0	0	2	0	0	0	0	0	0	0	0	0	0	0	0	0	26	0	0	0	0	0	18	0	0	3	0	0	0	0	0	0	0	0	0	0	0	0	0	0	0	0	0	0	0	0	0	0
ASV1470	Eukaryota;TSAR	0	0	0	0	0	0	4	0	0	0	0	0	0	0	0	0	0	0	0	0	0	0	0	0	0	0	0	0	0	0	0	0	0	0	0	0	0	0	0	0	0	0	31	0	0	0	0	0
ASV1471	Eukaryota;TSAR;Alveolata;Dinoflagellata;Syndiniales;Dino-Group-II;Dino-Group-II-Clade-21;Dino-Group-II-Clade-21_X;Dino-Group-II-Clade-21_X_sp.	2	0	0	0	0	0	0	0	0	1	3	3	3	0	0	0	0	0	0	0	0	0	0	0	0	0	0	0	5	0	0	0	0	0	0	5	0	0	0	0	0	0	0	0	0	0	0	0
ASV1472	Eukaryota;TSAR;Stramenopiles;Gyrista;Mediophyceae;Chaetocerotales;Chaetocerotaceae;Chaetoceros	0	11	0	0	0	0	0	2	0	0	0	0	0	0	0	0	0	0	0	0	0	0	0	0	0	0	0	0	0	0	0	0	0	0	0	0	0	15	0	0	0	0	0	2	0	0	0	0
ASV1473	Eukaryota;TSAR;Alveolata;Dinoflagellata;Syndiniales;Dino-Group-I;Dino-Group-I-Clade-1;Dino-Group-I-Clade-1_X;Dino-Group-I-Clade-1_X_sp.	0	0	17	0	0	0	0	0	0	0	0	0	1	0	0	0	0	0	0	0	0	0	0	0	0	0	0	0	0	0	0	0	0	0	0	0	1	0	0	0	0	0	0	0	0	0	0	0
ASV1474	Eukaryota;Archaeplastida;Rhodophyta;Rhodophyta_X;Florideophyceae;Corallinales;Corallinales_X;Hydrolithon;Hydrolithon_gardineri	0	0	0	0	0	0	0	0	0	0	0	0	0	0	0	0	5	0	0	4	4	0	0	0	0	8	7	0	0	0	0	0	0	0	0	0	0	0	0	0	0	0	0	0	0	0	0	0
ASV1475	Eukaryota;Obazoa;Opisthokonta;Ichthyosporea;Ichthyophonida;Abeoformidae;Abeoformidae_Group_MAIP_4;Abeoformidae_Group_MAIP_4_X;Abeoformidae_Group_MAIP_4_X_sp.	0	0	0	0	0	0	0	0	0	0	0	0	0	0	0	0	0	13	0	0	17	0	0	17	0	0	12	0	0	0	0	0	0	0	0	0	0	0	0	0	0	0	0	0	0	0	0	0
ASV1476	Eukaryota;TSAR;Alveolata;Ciliophora;Oligohymenophorea;OLIGO5;OLIGO5_X;OLIGO5_XX;OLIGO5_XX_sp.	0	0	0	0	0	0	0	0	0	0	0	0	0	0	0	0	0	0	0	0	0	0	0	0	0	0	0	0	9	0	0	0	0	22	8	0	0	0	0	0	8	12	0	0	0	0	0	0
ASV1477	Eukaryota;TSAR;Rhizaria;Radiolaria;Acantharea;Acantharea_1;Acantharea_1_X;Acantharea_1_XX;Acantharea_1_XX_sp.	7	0	0	0	2	0	0	5	0	6	0	2	7	0	0	9	0	0	0	0	0	0	0	0	0	0	0	0	0	0	0	0	0	0	0	0	0	0	0	0	0	0	0	0	0	0	0	0
ASV1478	Eukaryota;TSAR;Alveolata;Dinoflagellata;Dinophyceae	0	6	5	0	0	0	0	0	0	0	0	0	0	0	0	0	0	0	0	0	0	0	0	0	0	0	0	0	0	0	0	0	0	0	0	0	0	7	7	0	0	0	0	0	0	0	0	0
ASV1479	Eukaryota;TSAR;Alveolata;Dinoflagellata;Dinophyceae	0	0	2	0	0	4	0	0	0	0	0	0	0	2	0	0	0	0	0	0	0	0	0	0	0	0	0	0	0	0	9	0	0	6	0	0	1	0	3	0	0	8	0	0	0	0	0	0
ASV1480	Eukaryota	0	0	0	0	0	0	0	0	0	0	0	0	0	0	0	3	0	0	0	0	0	0	0	0	0	0	0	0	0	0	0	0	0	0	0	8	0	5	0	0	15	0	9	0	0	0	0	0
ASV1481	Eukaryota;Amoebozoa;Discosea;Discosea_X;Flabellinia;Dermamoebida;Dermamoebidae;Dermamoebidae_X;Dermamoebidae_X_sp.	0	0	0	0	0	0	0	0	0	0	0	0	0	0	0	0	0	0	0	0	0	0	0	0	0	0	0	0	0	0	3	4	0	8	3	0	0	0	0	0	0	5	6	0	0	0	0	0
ASV1482	Eukaryota;Obazoa;Opisthokonta;Choanoflagellata;Choanoflagellatea;Acanthoecida	0	0	0	0	0	0	0	0	0	0	0	0	0	0	0	0	0	0	0	0	0	0	0	0	0	0	0	0	0	0	0	0	0	0	0	0	0	0	0	0	1	0	0	0	0	3	20	0
ASV1483	Eukaryota;TSAR;Alveolata;Dinoflagellata;Syndiniales;Dino-Group-II;Dino-Group-II-Clade-21;Dino-Group-II-Clade-21_X;Dino-Group-II-Clade-21_X_sp.	0	0	0	0	9	0	0	0	5	2	3	0	0	5	0	0	0	0	0	0	0	0	0	0	0	0	0	0	0	8	0	0	0	0	0	0	0	0	0	0	0	0	0	0	0	0	0	0
ASV1484	Eukaryota;TSAR;Alveolata;Dinoflagellata;Syndiniales;Dino-Group-I;Dino-Group-I_X;Dino-Group-I_XX;Dino-Group-I_XX_sp.	0	0	0	35	0	0	4	0	0	0	0	9	0	0	0	0	0	0	0	0	0	0	0	0	0	0	0	0	0	0	0	0	0	0	0	0	0	0	0	3	0	0	0	0	0	0	0	0
ASV1485	Eukaryota;TSAR;Rhizaria;Cercozoa;Filosa-Thecofilosea;Cryomonadida;Protaspa-lineage;Protaspa-lineage_X;Protaspa-lineage_X_sp.	0	0	0	0	0	0	0	0	0	0	0	0	0	0	0	0	0	0	10	0	0	0	0	0	25	0	0	0	0	0	0	0	0	0	0	0	0	0	0	0	0	0	0	0	0	0	9	0
ASV1486	Eukaryota;TSAR;Alveolata;Dinoflagellata;Syndiniales;Dino-Group-II;Dino-Group-II-Clade-26;Dino-Group-II-Clade-26_X;Dino-Group-II-Clade-26_X_sp.	0	0	0	0	0	0	0	0	0	0	0	0	0	0	0	0	0	0	0	0	0	0	0	0	0	0	18	0	0	0	0	0	0	0	0	0	0	0	0	0	0	0	0	0	0	0	0	0
ASV1487	Eukaryota;TSAR;Alveolata;Ciliophora;Spirotrichea;Choreotrichida;Choreotrichida_X;Choreotrichida_XX;Choreotrichida_XX_sp.	0	0	0	0	0	0	0	0	0	0	0	0	0	0	0	0	0	0	0	0	0	0	0	0	0	0	0	0	4	6	4	5	3	3	5	1	0	0	0	3	0	0	0	0	0	0	0	0
ASV1488	Eukaryota;TSAR;Alveolata;Dinoflagellata;Syndiniales;Dino-Group-II;Dino-Group-II-Clade-22;Dino-Group-II-Clade-22_X;Dino-Group-II-Clade-22_X_sp.	0	0	0	0	0	0	0	0	0	5	6	0	0	0	0	0	0	0	0	0	0	0	0	0	0	0	0	0	0	7	14	0	0	0	0	4	0	0	0	0	0	0	0	0	0	0	0	0
ASV1489	Eukaryota;TSAR;Alveolata;Dinoflagellata;Syndiniales;Dino-Group-I;Dino-Group-I-Clade-2;Dino-Group-I-Clade-2_X;Dino-Group-I-Clade-2_X_sp.	0	0	0	3	0	0	6	0	0	0	0	7	3	1	1	6	0	0	0	0	0	0	0	0	0	0	0	0	0	0	0	3	0	0	0	0	0	0	0	0	0	0	3	0	0	0	0	0
ASV1490	Eukaryota;TSAR;Alveolata;Dinoflagellata;Syndiniales;Dino-Group-I;Dino-Group-I-Clade-2;Dino-Group-I-Clade-2_X;Dino-Group-I-Clade-2_X_sp.	0	0	0	0	0	0	0	0	0	0	0	10	0	0	0	0	0	0	0	0	0	0	0	0	0	0	0	0	0	0	0	4	0	0	0	0	0	0	0	0	0	0	0	0	0	0	0	0
ASV1491	Eukaryota;TSAR;Alveolata	0	0	0	0	0	0	0	0	0	0	0	0	0	0	0	0	0	7	0	0	14	0	0	13	0	0	3	0	0	0	0	0	0	0	0	0	0	0	0	0	0	0	0	0	0	5	0	0
ASV1492	Eukaryota;Archaeplastida;Rhodophyta;Rhodophyta_X;Florideophyceae;Colaconematales;Colaconematales_X	0	0	0	0	0	0	0	0	0	0	0	0	0	0	0	0	0	0	0	2	4	10	0	7	5	0	16	0	0	0	0	0	0	0	0	0	0	0	0	0	0	0	0	0	0	0	0	0
ASV1493	Eukaryota	0	0	0	0	0	0	0	0	0	0	0	0	0	0	0	0	0	0	20	0	0	0	0	0	0	0	0	0	0	0	0	0	0	0	0	0	0	0	0	0	0	0	0	0	0	0	33	0
ASV1494	Eukaryota;TSAR;Telonemia;Telonemia_X;Telonemia_XX;Telonemia_XXX	0	0	0	0	0	0	0	0	0	0	0	0	0	0	0	0	0	0	0	3	0	0	0	0	0	7	0	0	0	0	0	0	0	0	0	0	0	0	0	0	0	0	0	0	2	0	0	20
ASV1495	Eukaryota;TSAR;Rhizaria;Radiolaria;RAD-C;RAD-C_X;RAD-C_Xb;RAD-C_Xb_X;RAD-C_Xb_X_sp.	0	0	0	0	0	0	0	0	0	0	0	0	0	0	0	0	0	0	0	0	0	0	0	0	0	0	0	0	0	0	9	7	0	0	0	0	0	0	0	12	0	0	0	0	0	0	0	0
ASV1496	Eukaryota;TSAR;Alveolata;Dinoflagellata;Syndiniales;Dino-Group-I;Dino-Group-I_X;Dino-Group-I_XX;Dino-Group-I_XX_sp.	11	2	0	0	0	0	14	9	0	0	2	9	0	0	0	0	0	0	0	0	0	0	0	0	0	0	0	0	0	0	0	0	0	0	0	0	0	0	0	0	0	0	0	0	0	0	0	0
ASV1497	Eukaryota;TSAR;Alveolata;Dinoflagellata;Dinophyceae;Peridiniales;Protoperidiniaceae;Protoperidinium	0	0	0	0	0	0	0	0	0	0	0	0	0	0	0	0	0	0	0	11	0	0	0	0	0	2	0	0	0	0	0	0	0	0	0	0	0	0	0	0	0	0	0	0	0	0	0	0
ASV1498	Eukaryota;TSAR;Rhizaria;Cercozoa;Endomyxa;Endomyxa_X;Endomyxa_XX;Endo5-lineage_XXX;Endo5-lineage_XXX_sp.	0	0	0	0	0	0	0	0	0	0	0	0	0	0	0	0	0	0	0	5	0	0	0	0	0	0	0	0	0	0	0	0	0	0	0	0	0	0	0	0	0	0	0	0	3	2	0	22
ASV1499	Eukaryota;TSAR;Alveolata;Ciliophora;Phyllopharyngea;Suctoria;Ephelotidae;Ephelota;Ephelota_mammillata	0	0	0	0	0	0	0	0	0	0	0	0	0	0	0	0	0	0	0	0	0	0	0	0	0	0	0	0	0	0	0	0	0	0	0	0	0	0	0	0	0	0	0	0	0	0	0	0
ASV1500	Eukaryota;TSAR;Alveolata;Ciliophora;Spirotrichea;Choreotrichida-Tintinnina;Tintinnidae	0	0	0	0	0	0	0	0	0	0	0	0	0	0	0	0	0	0	0	0	0	0	0	0	0	0	0	0	0	0	0	0	0	4	0	0	17	2	0	17	3	3	0	0	0	0	0	0
ASV1501	Eukaryota;TSAR;Rhizaria;Cercozoa;Cercozoa_X;Cercozoa_XX;Cercozoa_XXX;Cercozoa_XXXX;Cercozoa_XXXX_sp.	0	0	0	0	0	0	0	0	0	0	0	0	0	0	0	0	0	0	0	0	0	0	0	0	0	0	0	0	7	3	12	5	1	2	7	2	0	1	0	2	3	0	0	0	0	0	0	0
ASV1502	Eukaryota;TSAR;Rhizaria;Radiolaria;Polycystinea;Spumellaria;Spumellaria_3;Spumellaria_3_X;Spumellaria_3_X_sp.	1	0	0	0	0	0	5	0	0	0	4	0	0	4	3	0	0	0	0	0	0	0	0	0	0	0	0	0	0	0	0	0	0	0	0	0	0	0	0	0	0	0	0	0	0	0	0	0
ASV1503	Eukaryota;TSAR;Alveolata;Perkinsea;Perkinsida;Perkinsida_X;Xcellidae;Gadixcellia;Gadixcellia_sp.	0	0	0	0	0	0	0	0	0	0	0	0	0	4	0	2	0	0	0	0	0	0	0	0	0	0	0	0	0	0	0	0	0	7	1	2	0	0	0	1	0	2	0	2	0	0	0	0
ASV1504	Eukaryota;TSAR;Alveolata;Dinoflagellata;Dinophyceae	0	0	5	0	0	0	0	0	0	0	0	0	0	0	0	0	19	0	0	0	0	0	0	0	0	0	0	0	0	0	0	0	0	0	0	0	0	0	0	0	0	0	0	0	0	0	0	0
ASV1505	Eukaryota;TSAR;Alveolata;Dinoflagellata;Syndiniales;Dino-Group-I;Dino-Group-I-Clade-5;Dino-Group-I-Clade-5_X;Dino-Group-I-Clade-5_X_sp.	0	0	0	4	0	0	0	0	0	0	1	2	3	2	0	8	0	0	0	0	0	0	0	0	0	0	0	0	3	0	0	1	1	0	3	2	1	0	0	3	0	0	0	0	0	0	0	0
ASV1506	Eukaryota;TSAR;Rhizaria;Radiolaria;RAD-B;RAD-B_X;RAD-B_X_Group-IVd;RAD-B_X_Group-IVd_X;RAD-B_X_Group-IVd_X_sp.	0	0	0	5	0	0	0	0	0	0	0	0	0	0	0	0	0	0	0	0	0	0	0	0	0	0	0	0	0	0	0	3	0	4	10	0	0	0	0	3	0	9	0	0	0	0	0	0
ASV1507	Eukaryota;TSAR;Rhizaria;Radiolaria;Polycystinea;Nassellaria;Sphaerozoidae;Sphaerozoum	0	0	0	0	0	0	0	0	0	0	0	26	0	0	0	0	0	0	0	0	0	0	0	0	0	0	0	23	0	0	0	0	0	0	0	0	0	0	0	0	0	0	0	0	0	0	0	0
ASV1508	Eukaryota;TSAR;Rhizaria;Radiolaria;RAD-B;RAD-B_X;RAD-B_X_Group-Ic;RAD-B_X_Group-Ic_X;RAD-B_X_Group-Ic_X_sp.	0	0	0	0	0	0	0	0	0	0	0	0	0	0	0	0	0	0	0	7	0	0	0	0	0	20	0	0	0	0	0	0	0	0	0	0	0	0	0	0	0	0	0	0	0	0	0	0
ASV1509	Eukaryota;TSAR;Alveolata;Ciliophora;Oligohymenophorea;OLIGO5;OLIGO5_X;OLIGO5_XX;OLIGO5_XX_sp.	0	0	0	0	0	0	0	0	0	0	0	0	0	0	0	0	0	0	0	0	0	0	0	0	0	0	0	0	6	0	0	0	0	0	0	0	0	0	0	6	0	0	0	0	0	0	0	0
ASV1510	Eukaryota;TSAR;Alveolata;Ciliophora;Heterotrichea;Heterotrichea_X;Folliculinidae;Folliculinidae_X;Folliculinidae_X_sp.	0	0	0	0	0	0	0	0	0	0	0	0	0	0	0	0	0	0	0	0	0	0	0	0	0	0	0	0	0	0	0	0	0	0	0	0	0	0	0	0	0	0	0	0	0	0	0	0
ASV1511	Eukaryota;TSAR;Rhizaria;Cercozoa	5	1	0	0	0	0	1	0	0	0	0	0	0	0	2	0	0	0	0	0	0	0	0	0	0	0	0	0	6	0	0	0	4	1	8	0	6	0	0	0	0	0	4	0	0	0	0	0
ASV1512	Eukaryota;TSAR;Rhizaria;Radiolaria;RAD-A;RAD-A_X;RAD-A_Xc;RAD-A_Xc_X;RAD-A_Xc_X_sp.	0	2	0	0	0	3	0	0	0	3	1	0	0	4	2	0	0	9	0	0	0	0	0	15	0	0	0	0	0	0	0	0	0	0	0	0	0	0	0	0	0	0	0	0	0	0	0	0
ASV1513	Eukaryota;TSAR;Alveolata;Dinoflagellata;Syndiniales;Dino-Group-II	0	0	0	2	0	0	0	0	0	0	6	0	4	8	5	4	0	0	0	0	0	0	0	0	0	0	0	0	0	0	0	0	0	0	0	0	0	0	0	0	0	0	0	0	0	0	0	0
ASV1514	Eukaryota;TSAR;Stramenopiles;Gyrista;Bacillariophyceae;Bacillariales;Bacillariaceae	0	0	0	0	0	0	0	0	0	0	0	0	0	0	0	0	3	0	0	0	1	0	14	0	0	1	0	0	0	0	0	0	0	0	0	0	0	0	0	0	0	0	0	0	17	0	0	1
ASV1515	Eukaryota;TSAR;Alveolata;Dinoflagellata;Syndiniales;Dino-Group-I;Dino-Group-I_X;Dino-Group-I_XX;Dino-Group-I_XX_sp.	0	0	0	23	0	9	0	0	0	0	0	5	0	0	0	0	0	0	0	0	0	0	0	0	0	0	0	0	0	0	0	0	0	0	0	0	0	0	0	0	0	0	0	0	0	0	0	0
ASV1516	Eukaryota;TSAR;Alveolata;Ciliophora;Spirotrichea;Oligotrichida;Strombidiidae	0	0	0	0	0	0	0	0	0	0	0	0	0	0	0	0	0	0	0	0	0	0	0	0	0	0	0	0	0	0	4	0	0	7	0	0	0	0	0	0	0	0	0	0	0	0	0	0
ASV1517	Eukaryota;Archaeplastida;Picozoa;Picozoa_X;Picozoa_XX;Picozoa_XXX;Picozoa_XXXX;Picozoa_XXXXX;Picozoa_XXXXX_sp.	0	0	0	0	0	0	0	0	0	0	0	0	0	0	0	0	0	0	0	8	0	0	0	0	0	0	0	0	0	0	0	0	0	0	0	0	0	0	0	0	0	0	0	0	0	0	0	20
ASV1518	Eukaryota;TSAR;Alveolata;Ciliophora;Spirotrichea;Oligotrichida;Strombidiidae	0	0	0	0	0	0	0	0	0	0	0	0	0	0	0	0	0	0	0	0	0	0	0	0	0	0	0	0	0	0	0	0	0	0	0	0	0	0	0	0	0	0	0	0	0	0	0	40
ASV1519	Eukaryota;TSAR;Alveolata;Ciliophora;Spirotrichea;Oligotrichida;Strombidiidae	0	0	0	0	0	0	0	0	0	0	0	0	0	0	0	0	0	0	0	0	0	0	0	0	0	0	0	0	13	0	0	3	0	0	3	0	0	0	0	2	0	0	6	0	0	0	0	0
ASV1520	Eukaryota;TSAR;Rhizaria;Cercozoa;Filosa-Thecofilosea;Ventricleftida;CCW10-lineage;CCW10-lineage_X;CCW10-lineage_X_sp.	0	0	0	0	0	0	0	0	0	0	0	0	0	0	0	0	0	0	0	0	0	0	0	0	0	0	0	0	0	0	1	2	0	5	7	0	0	0	0	8	0	13	10	0	0	0	0	0
ASV1521	Eukaryota;TSAR;Alveolata;Dinoflagellata;Dinophyceae	0	3	4	0	0	0	0	0	0	0	0	0	0	0	0	0	0	0	0	0	0	0	0	0	0	0	0	0	0	0	0	0	0	7	0	0	0	2	2	0	0	0	0	0	0	0	0	0
ASV1522	Eukaryota;TSAR;Alveolata;Dinoflagellata;Syndiniales;Dino-Group-III;Dino-Group-III_X;Dino-Group-III_XX;Dino-Group-III_XX_sp.	0	0	0	0	0	0	0	0	0	0	1	0	0	0	0	0	0	0	0	0	0	0	0	0	0	0	0	0	3	0	4	0	4	0	2	0	11	0	0	0	0	0	0	0	0	0	0	0
ASV1523	Eukaryota;Archaeplastida;Rhodophyta;Rhodophyta_X;Florideophyceae;Rhodymeniales;Rhodymeniales_X	0	0	0	0	0	0	0	0	0	0	0	0	0	0	0	0	0	0	9	0	0	0	0	0	0	0	0	0	0	0	0	0	0	0	0	0	0	0	0	0	0	0	0	0	0	0	5	0
ASV1524	Eukaryota;TSAR;Alveolata;Dinoflagellata;Dinophyceae;Gonyaulacales;Gonyaulacaceae;Gonyaulax	0	0	0	0	0	0	0	0	0	0	0	0	0	0	0	0	0	0	0	6	2	0	0	0	0	0	0	0	0	0	0	0	0	0	0	0	0	0	0	0	0	0	0	0	0	13	0	12
ASV1525	Eukaryota;TSAR;Alveolata;Ciliophora;Spirotrichea;Oligotrichida;Strombidiidae	0	0	0	0	0	0	0	0	0	0	0	0	0	0	0	0	0	0	0	0	0	0	0	0	0	0	0	0	4	2	2	0	6	3	2	5	0	0	0	0	0	3	0	0	0	0	0	0
ASV1526	Eukaryota;Haptista;Haptophyta;Haptophyta_X;Prymnesiophyceae;Calcihaptophycidae;Chrysoculteraceae;Chrysoculter;Chrysoculter_sp.	0	0	0	0	0	0	0	0	0	0	0	0	0	0	0	0	0	0	0	0	0	0	0	0	0	0	0	0	0	0	0	0	6	0	0	0	0	0	0	0	19	0	0	0	8	0	9	0
ASV1527	Eukaryota;TSAR;Rhizaria;Cercozoa;Endomyxa-Phytomyxea;Phagomyxida;Phagomyxidae;Phagomyxa;Phagomyxa_sp.	0	21	0	0	0	0	0	0	0	0	0	0	0	0	0	0	0	0	0	0	0	0	0	0	0	0	0	0	0	0	0	0	0	0	0	0	0	0	0	0	0	0	0	0	0	0	0	0
ASV1528	Eukaryota;Haptista;Haptophyta;Haptophyta_X;Prymnesiophyceae;Phaeocystales;Phaeocystaceae;Phaeocystis;Phaeocystis_sp.	0	0	0	0	0	0	0	0	0	0	0	0	0	0	0	0	1	0	0	0	0	0	0	0	0	0	0	0	0	0	0	0	0	0	0	0	0	0	0	0	0	0	0	0	12	0	0	4
ASV1529	Eukaryota;TSAR;Alveolata;Dinoflagellata;Syndiniales;Dino-Group-II;Dino-Group-II-Clade-27;Dino-Group-II-Clade-27_X;Dino-Group-II-Clade-27_X_sp.	0	0	0	0	0	0	0	0	0	0	0	0	0	0	0	0	0	0	0	0	2	0	0	0	0	0	21	0	0	0	0	0	0	0	0	0	0	0	0	0	0	0	0	0	0	0	0	0
ASV1530	Eukaryota;TSAR;Alveolata;Ciliophora;Spirotrichea;Oligotrichida;Strombidiidae;Strombidiidae_X;Strombidiidae_X_sp.	0	0	0	0	0	0	0	0	0	0	0	0	0	0	0	0	0	0	0	0	0	0	0	0	0	0	0	0	3	0	8	0	0	7	15	12	0	0	0	0	0	0	0	0	0	0	0	0
ASV1531	Eukaryota;TSAR;Rhizaria;Cercozoa;Filosa-Thecofilosea;Cryomonadida;Protaspa-lineage;Protaspa-lineage_X;Protaspa-lineage_X_sp.	0	0	0	0	0	0	0	0	0	0	0	0	0	0	0	0	0	0	0	0	0	0	0	0	0	0	0	0	0	0	0	0	0	0	0	0	0	0	0	0	0	0	0	0	10	0	0	43
ASV1532	Eukaryota;TSAR;Telonemia;Telonemia_X;Telonemia_XX;Telonemia_XXX;Telonemia-Group-2;Telonemia-Group-2_X;Telonemia-Group-2_X_sp.	0	0	0	0	0	0	0	0	0	0	0	0	0	0	0	0	0	0	0	0	0	0	0	0	0	0	0	0	0	0	0	2	0	0	4	0	0	0	0	7	0	15	8	0	0	0	0	0
ASV1533	Eukaryota;TSAR;Alveolata;Dinoflagellata;Syndiniales;Dino-Group-II;Dino-Group-II-Clade-10-and-11;Dino-Group-II-Clade-10-and-11_X;Dino-Group-II-Clade-10-and-11_X_sp.	0	0	0	0	8	0	0	0	0	4	5	0	18	0	0	0	0	0	0	0	0	0	0	0	0	0	0	0	0	0	0	0	2	0	0	0	0	0	0	0	0	0	0	0	0	0	0	0
ASV1534	Eukaryota;TSAR;Alveolata;Dinoflagellata;Syndiniales;Dino-Group-I;Dino-Group-I-Clade-5;Dino-Group-I-Clade-5_X;Dino-Group-I-Clade-5_X_sp.	0	0	0	0	5	1	4	1	0	1	2	0	0	16	0	0	0	0	0	0	0	0	0	0	0	0	0	0	0	0	6	0	0	3	0	0	0	0	0	0	0	0	0	1	0	0	0	0
ASV1535	Eukaryota;TSAR;Rhizaria;Cercozoa;Filosa-Thecofilosea;Cryomonadida;Protaspa-lineage;Protaspa-lineage_X;Protaspa-lineage_X_sp.	0	0	0	0	0	0	0	0	0	0	0	0	0	0	0	0	6	0	0	0	0	0	19	0	0	0	4	0	0	0	0	0	0	0	0	0	0	0	0	0	0	0	0	0	2	9	0	0
ASV1536	Eukaryota;TSAR;Rhizaria;Cercozoa;Filosa-Thecofilosea;Cryomonadida;Cryothecomonas-lineage;Cryothecomonas-lineage_X;Cryothecomonas-lineage_X_sp.	0	0	0	0	0	0	0	0	0	0	0	0	0	0	0	0	0	15	0	0	0	0	0	14	0	0	5	0	0	0	0	0	0	0	0	0	0	0	0	0	0	0	0	0	0	11	0	0
ASV1537	Eukaryota;TSAR;Alveolata;Dinoflagellata;Dinophyceae	0	0	0	0	0	0	0	0	0	0	0	0	0	0	0	0	0	0	14	0	0	30	0	0	0	0	0	0	0	0	0	0	0	0	0	0	0	0	0	0	0	0	0	0	0	0	9	0
ASV1538	Eukaryota;TSAR;Alveolata;Dinoflagellata;Dinophyceae	0	0	0	0	0	0	0	0	0	0	0	0	0	0	0	0	0	0	0	5	5	0	0	0	0	9	3	0	0	0	0	0	0	0	0	0	0	0	0	0	0	0	0	0	0	0	0	0
ASV1539	Eukaryota;TSAR;Telonemia;Telonemia_X;Telonemia_XX;Telonemia_XXX;Telonemia-Group-2;Telonemia-Group-2_X;Telonemia-Group-2_X_sp.	0	0	0	0	0	0	0	0	0	0	0	0	0	0	0	0	0	0	0	3	0	0	0	0	0	0	3	0	0	0	0	0	0	2	0	0	0	0	0	0	0	0	0	0	0	0	0	23
ASV1540	Eukaryota;Archaeplastida;Rhodophyta;Rhodophyta_X;Florideophyceae	0	0	0	0	0	0	0	0	0	0	0	0	0	0	0	0	0	0	0	0	0	0	0	0	0	0	0	0	0	0	0	0	0	0	0	0	0	0	0	0	0	0	0	0	0	0	0	0
ASV1541	Eukaryota;TSAR;Rhizaria;Cercozoa	0	0	0	0	0	0	0	0	0	0	0	0	0	0	0	0	0	0	0	0	0	0	0	0	0	0	6	0	0	0	0	0	0	0	0	0	0	0	0	0	0	0	0	0	0	0	0	0
ASV1542	Eukaryota;TSAR;Alveolata;Ciliophora;Spirotrichea;Oligotrichida;Strombidiidae	0	0	0	0	0	0	0	0	0	0	0	0	0	0	0	0	0	0	0	0	0	0	0	0	0	0	0	0	13	0	0	0	0	0	13	0	0	0	0	0	0	0	0	0	0	0	0	0
ASV1543	Eukaryota;TSAR;Alveolata;Dinoflagellata;Dinophyceae	0	0	0	0	0	0	0	0	0	0	0	0	0	0	0	0	0	0	0	0	0	0	0	0	0	0	0	0	0	0	0	0	0	0	0	0	0	0	0	0	0	0	0	0	0	0	0	19
ASV1544	Eukaryota;TSAR;Alveolata;Dinoflagellata	0	0	0	3	0	0	0	0	2	11	0	0	0	2	0	0	0	0	0	0	0	0	0	0	0	0	0	0	0	4	0	8	0	0	0	0	0	0	0	0	0	0	0	0	0	0	0	0
ASV1545	Eukaryota;Archaeplastida;Picozoa;Picozoa_X;Picozoa_XX;Picozoa_XXX;Picozoa_XXXX;Picozoa_XXXXX;Picozoa_XXXXX_sp.	0	0	0	0	0	0	1	0	0	3	0	0	0	0	0	0	0	14	0	0	0	0	0	0	0	0	0	0	0	6	0	0	0	0	0	0	0	0	0	0	1	0	0	0	0	0	0	0
ASV1546	Eukaryota;TSAR;Alveolata;Dinoflagellata;Dinophyceae	0	0	0	0	0	0	0	0	0	0	0	3	0	0	0	0	0	0	0	0	0	0	0	0	0	0	0	0	0	0	8	5	0	0	8	0	5	0	0	6	0	0	0	0	0	0	0	0
ASV1547	Eukaryota;TSAR;Alveolata;Dinoflagellata;Dinophyceae	0	0	0	0	0	0	0	0	0	0	0	0	0	0	0	0	0	0	0	0	0	0	0	0	0	0	0	0	0	0	0	0	0	18	0	0	0	0	14	0	0	0	0	6	0	0	0	0
ASV1548	Eukaryota;TSAR;Alveolata;Dinoflagellata;Dinophyceae;Suessiales;Suessiaceae	0	0	0	0	0	0	0	0	0	0	0	0	0	0	0	0	0	0	0	0	0	0	0	0	0	0	0	0	0	0	0	0	0	0	0	0	0	0	0	0	0	0	0	0	10	7	0	18
ASV1549	Eukaryota;Haptista;Haptophyta;Haptophyta_X;Prymnesiophyceae;Prymnesiales;Prymnesiophyceae_Clade_B4;Prymnesiophyceae_Clade_B4_X;Prymnesiophyceae_Clade_B4_X_sp.	0	0	0	0	0	0	0	0	0	0	0	0	0	0	0	0	0	0	0	0	0	0	0	0	0	0	0	0	0	0	0	0	0	0	0	0	0	0	0	0	0	0	0	0	0	11	0	0
ASV1550	Eukaryota;TSAR;Rhizaria;Cercozoa	0	3	1	0	0	0	0	0	0	0	0	0	0	0	0	0	0	0	0	0	0	0	0	0	0	0	0	0	0	0	0	0	0	0	0	0	0	5	10	4	0	0	0	5	0	0	0	0
ASV1551	Eukaryota;TSAR;Alveolata;Dinoflagellata;Syndiniales;Dino-Group-II;Dino-Group-II-Clade-27;Dino-Group-II-Clade-27_X;Dino-Group-II-Clade-27_X_sp.	0	0	0	0	0	0	0	0	0	7	5	0	0	0	0	0	0	0	0	0	0	0	0	0	0	0	0	0	0	14	2	2	0	4	0	0	0	0	0	0	0	0	0	0	0	0	0	0
ASV1552	Eukaryota;TSAR;Stramenopiles;Gyrista;Bacillariophyceae	0	0	0	0	0	0	0	0	0	0	0	0	0	0	0	0	4	0	0	0	0	0	0	0	0	0	0	0	0	0	0	0	0	0	0	0	0	0	0	0	0	0	0	0	5	0	0	10
ASV1553	Eukaryota;TSAR;Alveolata;Dinoflagellata;Dinophyceae	0	0	0	0	0	0	0	0	0	0	0	0	0	0	0	0	5	0	0	0	0	0	0	0	0	0	0	0	0	0	0	0	0	0	0	0	0	0	0	0	0	0	0	0	37	0	0	0
ASV1554	Eukaryota;TSAR;Alveolata;Dinoflagellata;Dinophyceae	0	0	0	0	0	0	0	0	0	0	0	0	0	0	0	0	0	16	0	0	2	0	0	0	0	0	0	0	0	0	0	0	0	0	0	0	0	0	0	0	0	0	0	0	0	13	0	0
ASV1555	Eukaryota;Archaeplastida;Rhodophyta;Rhodophyta_X;Florideophyceae;Gigartinales;Gigartinales_X;Chondrus;Chondrus_yendoi	0	0	0	0	0	0	0	0	0	0	0	0	0	0	0	0	0	0	8	0	12	0	0	0	0	0	0	0	0	0	0	0	0	0	0	0	0	0	0	0	0	0	0	0	0	0	7	0
ASV1556	Eukaryota;TSAR;Alveolata;Dinoflagellata;Syndiniales;Dino-Group-I;Dino-Group-I-Clade-8;Dino-Group-I-Clade-8_X;Dino-Group-I-Clade-8_X_sp.	0	0	0	3	4	0	0	0	0	5	8	5	5	2	0	0	0	0	0	0	0	0	0	0	0	0	0	0	0	0	0	0	0	0	4	0	0	0	0	0	0	0	0	0	0	0	0	0
ASV1557	Eukaryota;TSAR;Alveolata;Dinoflagellata;Dinophyceae	0	0	0	7	5	5	4	4	0	0	2	3	1	5	0	9	0	0	0	0	0	0	0	0	0	0	0	0	0	0	0	0	0	0	0	0	0	0	0	0	0	0	0	0	0	0	0	0
ASV1558	Eukaryota	0	0	0	0	0	0	0	0	0	0	0	0	0	0	0	0	3	0	0	1	0	0	0	0	0	3	0	0	0	0	0	0	0	0	0	0	0	0	0	0	0	0	0	0	0	0	0	0
ASV1559	Eukaryota:nucl;Cryptista:nucl;Cryptophyta:nucl;Cryptophyta_X:nucl;Cryptophyceae:nucl	0	0	0	0	0	0	0	0	0	0	0	0	0	0	0	0	0	19	0	0	0	0	0	0	0	1	10	0	0	0	0	0	0	0	0	0	0	0	0	0	0	0	0	0	0	0	0	0
ASV1560	Eukaryota;TSAR;Alveolata;Ciliophora;Spirotrichea;Licnophoria;Licnophoridae;Licnophora;Licnophora_lyngbycola	0	0	0	0	0	0	0	0	0	0	0	0	0	0	0	0	0	0	0	0	0	0	0	0	0	0	0	0	0	0	0	0	0	0	0	0	0	0	0	0	0	0	0	0	0	2	0	0
ASV1561	Eukaryota;TSAR;Rhizaria;Cercozoa	0	0	0	0	0	0	0	0	0	0	0	0	0	0	0	0	0	0	0	0	0	0	0	0	0	0	0	0	0	0	0	0	0	0	0	0	0	0	0	0	0	0	0	0	0	0	8	0
ASV1562	Eukaryota;TSAR;Alveolata;Dinoflagellata;Syndiniales;Dino-Group-I;Dino-Group-I-Clade-5;Dino-Group-I-Clade-5_X;Dino-Group-I-Clade-5_X_sp.	0	0	0	0	0	9	0	7	0	4	3	0	0	0	0	0	0	0	0	0	0	0	0	0	0	0	0	0	0	3	2	0	0	4	0	0	0	0	0	0	2	0	0	0	0	0	0	0
ASV1563	Eukaryota;TSAR;Alveolata;Dinoflagellata;Syndiniales;Dino-Group-III;Dino-Group-III_X;Dino-Group-III_XX;Dino-Group-III_XX_sp.	0	0	0	0	0	0	0	0	0	0	0	0	0	0	0	0	0	0	0	0	0	0	0	0	0	0	0	0	6	0	13	1	0	0	0	0	5	0	0	2	0	0	0	0	0	0	0	0
ASV1564	Eukaryota;TSAR;Rhizaria;Cercozoa;Filosa-Imbricatea;Thaumatomonadida;Thaumatomonadidae;Thaumatomastix;Thaumatomastix_sp.	0	0	0	0	0	0	0	0	0	0	0	0	0	0	0	0	0	0	6	0	0	10	0	0	0	0	0	0	0	0	0	0	3	0	0	11	0	0	0	0	0	0	0	9	0	0	3	0
ASV1565	Eukaryota;TSAR;Alveolata;Ciliophora;Phyllopharyngea;Cyrtophoria_8;Dysteriidae	0	0	0	0	0	0	0	3	0	0	0	0	0	1	0	0	0	0	0	0	0	0	0	0	0	0	0	0	0	0	0	0	0	12	0	0	3	0	0	0	0	7	5	6	0	0	0	0
ASV1566	Eukaryota;TSAR;Stramenopiles;Gyrista;Mediophyceae	0	0	0	0	0	0	0	0	0	0	0	0	0	0	0	0	20	0	0	0	0	0	0	0	0	0	0	0	0	0	0	0	0	0	0	0	0	0	0	0	0	0	0	0	3	0	0	2
ASV1567	Eukaryota	0	0	0	0	0	0	0	0	0	0	0	0	0	0	0	0	9	0	0	5	0	0	0	0	0	5	0	0	0	0	0	0	0	0	0	0	0	0	0	0	0	0	0	0	0	0	0	0
ASV1568	Eukaryota;TSAR;Rhizaria;Radiolaria;Polycystinea;Nassellaria;Artostrobiidae;Artostrobiidae_X;Artostrobiidae_X_sp.	0	0	0	1	0	0	0	0	0	0	0	0	0	0	0	0	0	0	0	0	0	0	0	0	0	0	0	0	0	0	0	0	0	0	0	14	0	0	0	0	30	0	0	0	0	0	0	0
ASV1569	Eukaryota;TSAR;Rhizaria;Cercozoa;Filosa-Thecofilosea;Filosa-Thecofilosea_X;Mataza-lineage;Mataza-lineage_X;Mataza-lineage_X_sp.	0	0	0	0	0	0	0	0	0	0	0	0	0	0	0	0	0	0	0	4	0	0	0	0	0	9	0	0	0	0	0	0	0	0	0	0	0	0	0	0	0	0	0	0	0	0	0	12
ASV1570	Eukaryota;TSAR;Alveolata;Dinoflagellata;Dinophyceae;Peridiniales	0	0	0	0	0	0	0	12	0	0	0	0	0	0	0	0	0	0	0	0	0	0	0	0	0	0	0	0	0	0	0	0	0	0	0	14	0	0	0	0	0	0	0	12	0	0	0	0
ASV1571	Eukaryota;TSAR;Rhizaria;Radiolaria;Acantharea;Acantharea_C	0	0	0	0	0	0	0	0	0	0	0	0	0	0	0	0	0	0	0	0	0	0	0	0	0	0	0	0	2	0	0	2	0	6	4	2	0	0	0	1	0	0	4	0	0	0	0	0
ASV1572	Eukaryota;Haptista;Haptophyta;Haptophyta_X;Haptophyta_Clade_HAP4;Haptophyta_Clade_HAP4_X;Haptophyta_Clade_HAP4_XX;Haptophyta_Clade_HAP4_XXX;Haptophyta_Clade_HAP4_XXX_sp.	0	0	0	2	0	2	2	0	2	1	0	3	1	5	0	0	0	0	0	0	0	0	0	0	0	0	0	0	2	3	4	2	0	1	4	0	0	0	0	0	0	0	0	0	0	0	0	0
ASV1573	Eukaryota;TSAR;Stramenopiles;Gyrista;Bacillariophyceae	0	0	3	0	0	0	0	0	0	0	0	0	0	0	0	0	0	0	0	0	0	0	0	0	0	0	0	0	0	0	0	0	0	0	0	0	0	0	23	0	0	0	6	0	0	0	0	0
ASV1574	Eukaryota;TSAR;Stramenopiles;Bigyra;Sagenista;Labyrinthulomycetes;Labyrinthulomycetes_LAB15;Labyrinthulomycetes_LAB15_X;Labyrinthulomycetes_LAB15_X_sp.	0	0	0	0	0	0	0	0	0	0	1	0	0	0	0	0	0	0	0	0	0	0	0	0	0	0	0	0	3	1	4	3	7	10	7	7	5	0	0	0	0	0	0	0	0	0	0	0
ASV1575	Eukaryota;Haptista;Haptophyta;Haptophyta_X;Prymnesiophyceae;Prymnesiales;Chrysochromulinaceae;Chrysochromulina;Chrysochromulina_sp.	0	0	0	0	0	0	0	0	0	0	0	0	0	0	0	0	1	0	0	0	0	0	0	0	0	0	0	0	0	0	0	0	0	0	0	0	0	0	0	0	0	0	0	0	22	0	0	0
ASV1576	Eukaryota;TSAR;Alveolata;Ciliophora;CONThreeP;CONThreeP_X;Discotrichidae;NASSO_1;NASSO_1_sp.	0	0	0	0	0	8	0	0	0	0	0	0	0	0	0	0	0	0	0	0	0	0	0	0	0	0	0	0	0	0	0	0	0	0	6	0	0	0	0	3	0	11	9	0	0	0	0	0
ASV1577	Eukaryota;TSAR;Alveolata;Dinoflagellata;Dinophyceae;Gonyaulacales;Pyrocystaceae;Ostreopsis;Ostreopsis_sp.	0	0	0	0	0	0	0	0	0	0	0	0	0	0	0	0	0	0	0	15	0	0	0	0	0	7	0	0	0	0	0	0	0	0	0	0	0	0	0	0	0	0	0	0	0	0	0	0
ASV1578	Eukaryota;TSAR;Alveolata;Dinoflagellata;Dinophyceae	0	0	0	0	0	0	0	0	0	0	0	0	0	0	0	0	0	0	0	0	0	0	0	0	0	0	0	0	11	0	0	0	0	0	8	0	0	0	0	0	0	0	0	0	0	0	0	0
ASV1579	Eukaryota;Archaeplastida;Picozoa;Picozoa_X;Picozoa_XX;Picozoa_XXX;Picozoa_XXXX;Picozoa_XXXXX;Picozoa_XXXXX_sp.	0	0	0	0	0	0	0	0	0	0	0	0	0	0	0	0	0	0	0	0	0	0	0	0	0	0	0	0	1	9	1	6	0	5	0	4	0	0	0	0	0	0	0	0	0	0	0	0
ASV1580	Eukaryota;TSAR;Alveolata;Dinoflagellata;Syndiniales;Dino-Group-I;Dino-Group-I-Clade-1;Dino-Group-I-Clade-1_X;Dino-Group-I-Clade-1_X_sp.	0	2	0	0	1	0	0	0	0	4	1	0	3	0	0	0	0	0	4	0	0	0	0	0	11	0	0	0	0	0	0	0	0	0	0	0	0	0	0	0	0	0	0	0	0	8	0	0
ASV1581	Eukaryota;TSAR;Alveolata;Dinoflagellata;Dinophyceae	0	0	0	0	0	1	0	0	0	0	8	0	0	0	0	0	0	0	0	0	0	0	0	0	0	0	0	0	0	7	8	0	0	0	0	0	0	0	0	0	0	0	0	0	0	0	0	0
ASV1582	Eukaryota;TSAR;Alveolata;Dinoflagellata;Syndiniales;Dino-Group-II;Dino-Group-II_X;Dino-Group-II_XX;Dino-Group-II_XX_sp.	0	0	0	0	4	0	0	0	0	3	0	0	2	8	0	0	0	0	0	0	0	0	0	0	0	0	0	0	0	0	0	2	0	0	0	2	0	4	0	0	0	0	0	5	0	0	0	0
ASV1583	Eukaryota:nucl;Cryptista:nucl;Cryptophyta:nucl;Cryptophyta_X:nucl;Cryptophyceae:nucl;Cryptomonadales:nucl	0	0	0	0	0	0	0	0	0	0	0	0	0	0	0	0	0	1	4	0	9	0	0	0	0	0	6	4	0	0	0	0	0	0	0	0	0	0	0	0	0	0	0	0	0	1	0	0
ASV1584	Eukaryota	0	0	0	0	0	0	0	0	0	0	0	0	0	0	0	0	0	0	0	5	4	5	0	0	0	0	8	0	0	0	0	0	0	0	0	0	0	0	0	0	0	0	0	0	0	0	0	0
ASV1585	Eukaryota	0	0	0	0	0	0	0	0	0	0	0	0	0	0	0	0	0	0	0	0	0	0	0	0	0	0	0	0	21	0	18	0	0	0	0	0	0	0	0	0	0	0	0	0	0	0	0	0
ASV1586	Eukaryota;TSAR;Alveolata;Dinoflagellata;Dinophyceae	0	1	0	0	0	0	0	0	0	0	0	0	0	0	0	0	0	0	14	2	0	11	0	0	4	0	0	10	0	0	0	0	0	0	0	0	0	0	0	0	0	0	0	0	0	0	12	0
ASV1587	Eukaryota;Haptista;Haptophyta;Haptophyta_X;Prymnesiophyceae	0	0	0	0	0	0	0	0	0	0	0	0	0	0	0	0	0	0	0	0	0	0	7	0	0	0	0	0	0	0	0	0	0	0	0	0	0	0	0	0	0	0	0	0	10	0	0	0
ASV1588	Eukaryota;TSAR;Alveolata;Ciliophora;Phyllopharyngea;Cyrtophoria_1;PHYLL_4;PHYLL_4_X;PHYLL_4_X_sp.	0	0	0	0	0	0	0	0	0	0	0	0	0	0	0	0	0	0	0	0	0	0	0	0	0	0	0	0	0	0	0	0	3	0	10	5	5	0	0	5	0	0	10	0	0	0	0	0
ASV1589	Eukaryota;TSAR;Alveolata;Ciliophora;Spirotrichea;Oligotrichida;Strombidiidae	0	0	0	0	0	0	0	0	0	0	0	0	0	0	0	0	0	0	0	0	0	0	0	0	0	0	0	0	0	7	0	0	12	0	6	11	0	0	0	0	0	0	0	5	0	0	0	0
ASV1590	Eukaryota;TSAR;Stramenopiles;Gyrista;Mediophyceae	0	1	0	0	0	0	0	0	0	0	0	0	0	0	0	0	0	12	0	0	0	0	0	8	0	0	0	0	0	0	0	0	0	0	0	0	0	0	0	0	0	0	0	0	0	8	0	0
ASV1591	Eukaryota;TSAR;Alveolata;Dinoflagellata;Syndiniales;Dino-Group-II;Dino-Group-II-Clade-26;Dino-Group-II-Clade-26_X;Dino-Group-II-Clade-26_X_sp.	0	0	0	0	0	0	0	0	0	0	0	0	0	0	0	0	0	8	0	0	3	0	0	0	0	0	11	0	0	0	0	0	0	0	0	0	0	0	0	0	0	0	0	0	0	0	0	0
ASV1592	Eukaryota;TSAR;Alveolata;Ciliophora;Colpodea;Colpodea_X;Cyrtolophosidida;Aristerostoma;Aristerostoma_sp.	0	0	0	0	0	0	0	0	0	0	0	0	0	0	0	0	0	0	0	0	0	0	0	0	0	0	0	0	0	0	0	0	0	0	0	0	0	0	0	0	0	0	0	0	0	0	0	0
ASV1593	Eukaryota;TSAR;Rhizaria;Cercozoa	0	0	0	0	0	0	0	0	0	0	0	0	0	0	0	0	0	0	0	0	12	0	0	0	0	0	6	0	0	0	0	0	0	0	0	0	0	0	0	0	0	0	0	0	0	0	0	0
ASV1594	Eukaryota;TSAR;Alveolata;Ciliophora;Oligohymenophorea;OLIGO5;OLIGO5_X;OLIGO5_XX;OLIGO5_XX_sp.	0	0	0	0	0	0	0	0	0	0	0	0	0	0	0	0	0	0	0	0	0	0	0	0	0	0	0	0	1	0	0	6	1	0	3	3	0	0	0	1	0	0	8	0	0	0	0	0
ASV1595	Eukaryota;Obazoa;Opisthokonta;Rotosphaerida;Rotosphaerida_X;Rotosphaerida_XX;Rotosphaerida_XXX;Lithocolla;Lithocolla_globosa	0	1	0	0	0	0	0	0	0	0	0	0	0	0	0	0	0	0	0	0	0	0	0	0	0	0	0	0	0	0	0	0	0	0	0	0	0	0	0	0	0	0	0	0	0	6	1	0
ASV1596	Eukaryota;TSAR;Alveolata;Dinoflagellata;Syndiniales;Dino-Group-I;Dino-Group-I-Clade-5;Dino-Group-I-Clade-5_X;Dino-Group-I-Clade-5_X_sp.	0	0	0	2	0	0	0	0	0	2	0	6	2	3	3	0	0	0	0	0	0	0	0	0	0	0	0	0	0	0	0	5	0	1	0	0	0	0	0	7	0	0	0	0	0	0	0	0
ASV1597	Eukaryota;TSAR;Alveolata;Dinoflagellata;Dinophyceae	0	0	14	0	0	4	0	0	0	0	0	0	0	0	0	0	0	0	0	0	0	0	0	0	0	0	0	0	0	0	0	0	0	0	0	0	0	0	0	0	0	0	0	0	0	0	0	0
ASV1598	Eukaryota;TSAR;Stramenopiles;Gyrista;Coscinodiscophyceae;Rhizosoleniales;Rhizosoleniaceae;Rhizosolenia	0	0	0	0	0	0	0	0	0	0	0	0	0	0	0	0	4	0	0	0	0	0	5	0	3	0	0	0	0	0	0	0	0	0	0	0	0	0	0	0	0	0	0	0	17	0	10	0
ASV1599	Eukaryota;TSAR;Alveolata;Dinoflagellata;Syndiniales;Dino-Group-I;Dino-Group-I-Clade-4;Dino-Group-I-Clade-4_X;Dino-Group-I-Clade-4_X_sp.	0	0	0	8	0	23	0	0	0	0	0	0	0	6	2	0	0	0	0	0	0	0	0	19	0	0	0	0	0	0	0	0	0	0	0	0	0	0	0	0	0	0	0	0	0	0	0	0
ASV1600	Eukaryota;Obazoa;Opisthokonta;Ichthyosporea;Ichthyophonida;Abeoformidae;Abeoformidae_Group_MAIP_1;Abeoformidae_Group_MAIP_1_X;Abeoformidae_Group_MAIP_1_X_sp.	0	0	0	0	0	0	0	0	0	0	0	0	0	0	0	0	0	7	0	0	3	0	0	6	0	0	0	0	0	0	0	0	0	0	0	0	0	0	0	0	0	0	0	0	0	16	0	0
ASV1601	Eukaryota;TSAR;Alveolata;Ciliophora;Phyllopharyngea;Cyrtophoria_8;Dysteriidae	0	0	0	0	0	0	0	0	0	0	0	0	0	0	0	0	0	0	0	2	0	3	0	6	0	0	1	0	0	0	0	0	0	0	0	0	0	0	0	0	0	0	0	0	0	1	0	10
ASV1602	Eukaryota;TSAR;Alveolata;Dinoflagellata;Dinophyceae	0	0	0	0	0	0	0	0	0	0	0	0	0	0	0	0	0	0	20	0	0	19	0	0	0	0	0	0	0	0	0	0	0	0	0	0	0	0	0	0	0	0	0	0	0	0	13	0
ASV1603	Eukaryota;Archaeplastida;Rhodophyta;Rhodophyta_X;Florideophyceae	0	0	0	0	0	0	0	0	0	0	0	0	0	0	0	0	0	0	4	0	0	0	0	0	0	0	0	8	0	0	0	0	0	0	0	0	0	0	0	0	0	0	0	0	0	0	3	0
ASV1604	Eukaryota;TSAR;Alveolata;Ciliophora;Spirotrichea;Oligotrichida;Strombidiidae	0	0	0	0	0	0	0	0	0	0	0	0	0	0	0	0	0	0	0	0	0	0	0	0	0	0	0	0	0	0	0	0	0	0	0	0	0	0	0	0	0	0	0	0	0	0	0	0
ASV1605	Eukaryota;TSAR;Alveolata;Ciliophora;Oligohymenophorea;OLIGO5;OLIGO5_X;OLIGO5_XX;OLIGO5_XX_sp.	0	0	0	0	0	0	0	0	0	0	0	0	0	0	0	0	0	0	0	0	0	0	0	0	0	0	0	0	0	0	0	0	12	0	0	7	0	0	0	0	0	0	0	0	0	0	0	0
ASV1606	Eukaryota;TSAR;Alveolata;Ciliophora;Spirotrichea;Oligotrichida;Strombidiidae	0	0	0	0	0	0	0	0	0	0	0	0	0	0	0	0	0	0	0	0	0	0	0	0	0	0	0	0	0	0	0	0	2	0	0	5	0	0	0	0	0	0	0	4	0	0	0	0
ASV1607	Eukaryota;Archaeplastida;Rhodophyta;Rhodophyta_X;Florideophyceae;Corallinales;Corallinales_X;Jania;Jania_sp.	0	0	0	0	0	0	0	0	0	0	0	0	0	0	0	0	0	0	0	0	0	0	0	0	0	0	0	0	0	0	0	0	0	0	0	0	0	0	0	0	0	0	0	0	0	0	0	0
ASV1608	Eukaryota;TSAR;Alveolata;Dinoflagellata;Dinophyceae	7	9	0	0	0	4	0	0	0	0	0	0	0	0	0	0	0	0	0	0	0	0	0	0	0	0	0	0	0	0	0	0	0	6	0	0	0	0	0	0	0	8	0	0	0	0	0	0
ASV1609	Eukaryota;TSAR;Alveolata;Dinoflagellata;Dinophyceae;Peridiniales	6	14	0	0	0	0	0	0	0	1	0	0	0	0	0	0	0	0	0	0	0	0	0	0	0	0	0	0	0	4	0	0	0	0	0	0	0	0	0	0	0	0	0	0	0	0	0	0
ASV1610	Eukaryota;TSAR;Alveolata;Dinoflagellata;Syndiniales;Dino-Group-II;Dino-Group-II_X;Dino-Group-II_XX;Dino-Group-II_XX_sp.	2	0	0	0	0	0	0	0	5	0	6	4	3	0	0	4	0	0	0	0	0	0	0	0	0	0	0	0	2	0	0	0	0	0	0	1	0	0	0	0	0	0	0	0	0	0	0	0
ASV1611	Eukaryota;TSAR;Stramenopiles;Gyrista;Bacillariophyceae	0	4	0	0	0	0	0	0	0	0	0	0	0	0	0	0	0	0	0	0	0	0	0	0	0	0	0	0	0	0	0	0	0	0	0	0	4	14	17	0	0	0	0	0	0	0	0	0
ASV1612	Eukaryota;TSAR;Rhizaria;Radiolaria;Polycystinea;Spumellaria;Spumellaria_1;Spumellaria_1_X;Spumellaria_1_X_sp.	0	0	0	0	0	0	0	0	0	0	11	2	0	0	8	0	0	0	0	0	0	0	0	0	0	0	0	0	0	0	0	0	0	0	0	0	0	0	0	0	0	0	0	0	0	0	0	0
ASV1613	Eukaryota;TSAR;Alveolata;Ciliophora;Oligohymenophorea;Scuticociliatia_2;Pleuronematida	0	0	0	0	0	0	0	0	0	0	0	0	0	0	0	0	0	0	0	0	0	4	0	0	0	0	0	0	0	0	0	0	0	0	0	0	0	0	0	0	0	0	0	0	0	0	0	0
ASV1614	Eukaryota;TSAR;Rhizaria;Radiolaria;Acantharea;Acantharea_4	0	0	0	0	0	0	0	0	0	0	0	0	0	0	0	0	0	0	0	0	0	0	0	0	0	0	0	0	0	0	0	6	2	0	0	0	1	4	4	1	0	2	4	6	0	0	0	0
ASV1615	Eukaryota;TSAR;Stramenopiles;Stramenopiles_X;Stramenopiles_XX;Stramenopiles_XXX;Stramenopiles_XXXX;Stramenopiles_XXXXX;Stramenopiles_XXXXX_sp.	0	0	0	0	0	0	0	0	0	0	0	0	0	0	0	0	0	0	0	0	0	0	0	0	0	0	0	0	4	5	0	0	9	0	0	0	0	0	0	0	7	0	0	0	0	0	0	0
ASV1616	Eukaryota;Haptista;Haptophyta;Haptophyta_X;Prymnesiophyceae;Isochrysidales;Noelaerhabdaceae	0	0	0	0	0	0	0	0	0	0	0	0	0	0	0	0	0	0	0	0	0	0	0	0	0	0	0	0	0	0	0	0	0	0	0	0	0	0	0	0	0	0	0	0	0	16	0	0
ASV1617	Eukaryota;TSAR;Rhizaria;Radiolaria;RAD-B;RAD-B_X;RAD-B_X_Group-Ib;RAD-B_X_Group-Ib_X;RAD-B_X_Group-Ib_X_sp.	1	0	0	0	4	1	0	0	0	0	0	1	6	3	0	0	0	0	0	0	0	0	0	0	0	0	0	0	5	0	0	2	0	2	0	0	2	0	0	0	0	0	0	0	0	0	0	0
ASV1618	Eukaryota;TSAR;Alveolata;Dinoflagellata;Dinophyceae;Peridiniales;Protoperidiniaceae;Protoperidinium	0	12	0	0	0	0	0	0	0	0	0	0	0	0	0	0	0	0	0	0	0	0	0	0	0	0	0	0	0	0	0	0	0	0	0	0	0	10	0	0	0	0	0	0	0	0	0	0
ASV1619	Eukaryota;TSAR;Stramenopiles;Gyrista;Bacillariophyceae;Naviculales;Naviculaceae;Navicula	0	0	0	0	0	0	0	0	0	0	0	0	0	0	0	0	14	0	0	0	0	0	0	0	0	0	0	0	0	0	0	0	0	0	0	0	0	0	0	0	0	0	0	0	23	0	0	0
ASV1620	Eukaryota;TSAR;Stramenopiles;Gyrista;Mediophyceae;Eupodiscales;Odontellaceae;Odontella	0	0	0	0	0	0	0	0	0	0	0	0	0	0	0	0	9	0	0	0	0	0	0	0	0	0	0	0	0	0	0	0	0	0	0	0	0	0	0	0	0	0	0	0	25	0	0	0
ASV1621	Eukaryota;TSAR;Alveolata;Dinoflagellata;Dinophyceae	0	0	0	0	0	0	0	0	0	0	0	0	0	0	0	0	5	0	0	9	0	0	0	0	0	0	0	0	0	0	0	0	0	0	0	0	0	0	0	0	0	0	0	0	0	0	0	22
ASV1622	Eukaryota;Archaeplastida;Chlorophyta;Chlorophyta_X;Ulvophyceae;Ulvales-relatives;Ulvales-relatives_X;Ulvella;Ulvella_leptochaete	0	0	0	0	0	0	0	0	0	0	0	0	0	0	0	0	0	0	0	0	0	0	0	5	0	0	16	0	0	0	0	0	0	0	0	0	0	0	0	0	0	0	0	0	0	0	0	0
ASV1623	Eukaryota;TSAR;Rhizaria;Cercozoa;Cercozoa_X;Cercozoa_XX;Cercozoa_XXX;Cercozoa_XXXX;Cercozoa_XXXX_sp.	0	0	0	0	0	0	0	0	0	0	0	0	0	0	0	0	0	0	0	0	0	0	0	0	3	0	0	0	0	0	0	0	0	0	0	0	0	0	0	0	0	0	0	0	0	0	9	0
ASV1624	Eukaryota;TSAR;Alveolata;Ciliophora;Spirotrichea;Choreotrichida;Strobilidiidae;Pelagostrobilidium;Pelagostrobilidium_sp.	0	0	0	0	0	0	0	0	0	0	0	0	0	0	0	0	0	0	0	0	0	0	0	0	0	0	0	0	0	0	0	0	0	0	0	0	0	0	0	0	0	0	0	0	0	2	0	0
ASV1625	Eukaryota;Archaeplastida;Rhodophyta;Rhodophyta_X;Florideophyceae;Ceramiales	0	0	0	0	0	0	0	0	0	0	0	0	0	0	0	0	0	0	0	0	4	0	0	0	0	0	0	0	0	0	0	0	0	0	0	0	0	0	0	0	0	0	0	0	0	0	1	0
ASV1626	Eukaryota;TSAR;Alveolata;Ciliophora;Phyllopharyngea;Cyrtophoria_2;Lynchellidae_1;Chlamydonellopsis	0	0	0	0	0	0	0	0	0	0	0	0	0	0	0	0	0	0	0	0	2	0	0	0	0	0	1	0	0	0	0	0	0	0	0	0	0	0	0	0	0	0	0	0	1	0	0	0
ASV1627	Eukaryota;Archaeplastida;Rhodophyta;Rhodophyta_X;Florideophyceae;Gigartinales;Gigartinales_X;Bonnemaisonia;Bonnemaisonia_hamifera	0	0	0	0	0	0	0	0	0	0	0	0	0	0	0	0	0	0	0	0	0	6	0	0	0	0	0	0	0	0	0	0	0	0	0	0	0	0	0	0	0	0	0	0	0	0	0	0
ASV1628	Eukaryota;TSAR;Rhizaria;Cercozoa;Filosa-Thecofilosea;Filosa-Thecofilosea_X;Filosa-Thecofilosea_XX;Filosa-Thecofilosea_XXX;Filosa-Thecofilosea_XXX_sp.	0	0	0	0	0	0	0	0	0	0	0	0	0	0	0	0	0	0	0	0	0	0	0	0	0	0	0	0	0	0	0	0	0	0	0	0	0	0	0	0	0	0	0	0	0	4	0	0
ASV1629	Eukaryota;TSAR;Alveolata;Ciliophora;Spirotrichea;Oligotrichida;Strombidiidae;Strombidiidae_X;Strombidiidae_X_sp.	0	0	0	0	0	0	0	0	0	0	0	0	0	0	0	0	0	0	0	0	0	0	0	0	0	0	0	0	0	0	0	0	8	8	7	0	0	0	0	0	0	6	9	0	0	0	0	0
ASV1630	Eukaryota;Archaeplastida;Chlorophyta;Chlorophyta_X;Ulvophyceae;Oltmansiellopsidales;Oltmansiellopsidales_X;Oltmannsiellopsis	0	0	0	0	0	0	0	0	0	0	0	0	0	0	0	0	0	0	0	4	0	0	0	0	0	9	0	0	0	0	0	0	0	0	0	0	0	0	0	0	0	0	0	0	0	0	0	3
ASV1631	Eukaryota;TSAR;Alveolata;Dinoflagellata;Dinophyceae	0	0	0	0	0	0	0	0	0	0	0	0	0	0	0	0	0	0	0	0	0	0	0	0	0	0	0	0	0	0	6	0	13	0	0	0	2	0	0	0	0	0	0	0	0	0	0	0
ASV1632	Eukaryota;TSAR;Alveolata;Ciliophora;Oligohymenophorea;OLIGO5;OLIGO5_X;OLIGO5_XX;OLIGO5_XX_sp.	0	0	0	0	0	0	0	0	0	0	0	0	0	0	0	0	0	0	0	0	0	0	0	0	0	0	0	0	12	0	0	0	0	7	5	0	3	0	0	0	0	11	0	0	0	0	0	0
ASV1633	Eukaryota;TSAR;Alveolata;Ciliophora;Spirotrichea	0	0	0	0	0	0	0	0	0	0	0	0	0	0	0	0	0	0	0	0	0	0	0	0	0	0	0	0	3	14	0	0	4	0	2	2	0	0	0	0	3	0	0	6	0	0	0	0
ASV1634	Eukaryota;TSAR;Alveolata;Ciliophora;Oligohymenophorea;OLIGO5;OLIGO5_X;OLIGO5_XX;OLIGO5_XX_sp.	0	0	0	0	0	0	0	0	0	0	0	0	0	0	0	0	0	0	0	0	0	0	0	0	0	0	0	0	0	3	0	0	0	0	2	0	0	0	0	0	0	0	0	0	0	0	0	0
ASV1635	Eukaryota;TSAR;Alveolata;Dinoflagellata;Dinophyceae	0	16	0	0	0	0	0	0	0	0	0	0	0	2	0	0	0	0	0	0	0	0	0	0	0	0	0	0	0	0	0	0	0	0	0	0	0	0	0	0	0	0	0	0	0	0	0	0
ASV1636	Eukaryota	0	5	6	0	0	6	1	0	0	0	0	0	0	0	0	0	0	0	0	0	0	0	0	0	0	0	0	0	0	0	0	0	0	1	0	0	0	2	0	0	0	2	1	1	0	0	0	0
ASV1637	Eukaryota	0	0	0	0	0	1	0	0	0	0	0	0	0	0	0	0	0	0	0	0	0	0	0	0	0	0	0	0	0	0	0	0	0	3	0	2	2	0	0	0	2	12	0	0	0	0	0	0
ASV1638	Eukaryota;TSAR;Alveolata;Dinoflagellata;Syndiniales;Dino-Group-I;Dino-Group-I-Clade-5;Dino-Group-I-Clade-5_X;Dino-Group-I-Clade-5_X_sp.	0	0	0	2	4	0	0	7	0	3	1	3	3	4	1	0	0	0	0	0	0	0	0	0	0	0	0	0	0	0	0	0	0	0	0	0	1	0	0	0	0	0	0	0	0	0	0	0
ASV1639	Eukaryota;TSAR;Stramenopiles;Gyrista;Mediophyceae;Thalassiosirales;Skeletonemaceae;Skeletonema	0	0	17	0	0	0	0	0	0	0	0	0	0	0	0	0	5	0	0	0	0	0	0	0	0	0	0	0	0	0	0	0	0	0	0	0	0	0	0	0	0	0	0	0	0	0	0	0
ASV1640	Eukaryota;TSAR;Rhizaria;Cercozoa	0	0	0	0	0	0	0	0	0	0	0	0	0	0	0	0	0	0	0	0	0	0	0	0	0	0	0	0	0	5	8	5	0	5	7	0	0	0	0	0	0	0	0	0	0	0	0	0
ASV1641	Eukaryota;TSAR;Alveolata;Ciliophora;CONThreeP;CONThreeP_X;Discotrichidae;NASSO_1;NASSO_1_sp.	0	0	0	0	0	0	0	0	0	0	0	0	0	0	0	0	0	0	0	0	0	0	0	0	0	1	0	0	0	0	0	0	0	0	0	0	0	0	0	0	0	0	0	0	0	0	0	0
ASV1642	Eukaryota;TSAR;Alveolata;Dinoflagellata;Dinophyceae;Peridiniales	0	0	0	0	0	0	0	0	0	0	0	0	0	0	0	0	0	0	0	0	0	0	0	0	0	0	0	0	0	0	8	3	0	0	8	0	3	0	0	0	0	0	0	0	0	0	0	0
ASV1643	Eukaryota;Archaeplastida;Chlorophyta;Chlorophyta_X;Chlorodendrophyceae;Chlorodendrales;Chlorodendraceae;Chlorodendrales_XX;Chlorodendrales_X_sp.	0	0	0	0	0	0	0	0	0	0	0	0	0	0	0	0	10	0	0	0	0	0	17	0	0	0	0	0	0	0	0	0	0	0	0	0	0	0	0	0	0	0	0	0	8	0	0	0
ASV1644	Eukaryota;TSAR;Stramenopiles;Gyrista;Bacillariophyceae	0	0	0	0	0	0	0	0	0	0	0	0	0	0	0	0	6	0	2	0	0	0	0	0	0	0	0	0	0	0	0	0	0	0	0	0	0	0	0	0	0	0	0	0	8	0	0	5
ASV1645	Eukaryota;TSAR;Rhizaria;Cercozoa;Cercozoa_X;Cercozoa_XX;Cercozoa_XXX;Cercozoa_XXXX;Cercozoa_XXXX_sp.	0	0	0	0	0	0	0	0	0	0	0	1	0	0	0	0	0	0	0	0	0	0	0	0	0	0	0	0	2	0	0	3	0	6	4	3	0	0	0	0	0	0	0	0	0	0	0	0
ASV1646	Eukaryota;TSAR;Rhizaria;Radiolaria;Polycystinea;Nassellaria;Sphaerozoidae;Collozoum;Collozoum_pelagicum	0	0	0	0	0	20	0	0	0	0	0	0	0	0	0	0	0	0	0	0	0	0	0	0	0	0	0	12	0	0	0	0	0	0	0	0	0	0	0	0	0	0	0	0	0	0	0	0
ASV1647	Eukaryota;TSAR;Rhizaria;Cercozoa;Filosa-Thecofilosea;Cryomonadida	0	0	0	0	0	0	0	0	0	0	0	0	0	5	0	0	0	0	0	0	0	0	0	0	0	0	0	0	0	0	1	0	0	16	0	0	0	0	6	0	0	21	0	0	0	0	0	0
ASV1648	Eukaryota;TSAR;Rhizaria;Radiolaria;Polycystinea;Nassellaria	0	0	0	0	0	0	0	0	0	0	0	0	0	2	0	0	0	0	0	0	0	0	0	0	0	0	0	0	0	0	0	0	0	0	0	2	0	8	20	2	2	0	3	0	0	0	0	0
ASV1649	Eukaryota;TSAR;Alveolata;Ciliophora;Phyllopharyngea;Suctoria;Ephelotidae;Ephelota;Ephelota_mammillata	0	0	0	0	0	0	0	0	0	0	0	0	0	0	0	0	0	0	0	0	0	0	0	0	0	0	6	0	0	0	0	0	0	0	0	0	0	0	0	0	0	0	0	0	0	0	0	0
ASV1650	Eukaryota;TSAR;Rhizaria;Cercozoa	0	0	0	0	0	0	0	0	0	0	0	0	0	0	0	0	0	0	0	0	0	12	0	0	0	0	0	10	0	0	0	0	0	0	0	0	0	0	0	0	0	0	0	0	0	0	0	0
ASV1651	Eukaryota;TSAR;Rhizaria;Radiolaria;Polycystinea;Spumellaria;Stylodictyidae;Stylodictya;Stylodictya_arachnea	0	0	0	0	0	0	3	0	12	0	3	0	2	5	1	0	0	0	0	0	0	0	0	0	0	0	0	0	0	0	0	0	0	0	1	0	0	6	0	0	0	0	0	0	0	0	0	0
ASV1652	Eukaryota;TSAR;Alveolata;Dinoflagellata;Syndiniales;Dino-Group-III;Dino-Group-III_X;Dino-Group-III_XX;Dino-Group-III_XX_sp.	0	0	0	0	0	0	0	0	0	0	3	0	0	0	0	0	0	0	0	0	0	0	0	0	0	0	0	0	4	3	0	0	0	6	1	0	2	0	0	0	0	3	2	0	0	0	0	0
ASV1653	Eukaryota;TSAR;Rhizaria;Radiolaria;Polycystinea;Nassellaria;Sphaerozoidae;Sphaerozoum	0	0	0	0	0	6	18	0	0	0	0	6	0	0	0	0	0	0	0	9	0	0	0	0	0	0	0	0	0	0	0	0	0	0	0	0	0	0	0	0	0	0	0	0	0	0	0	0
ASV1654	Eukaryota:nucl;Cryptista:nucl;Cryptophyta:nucl;Cryptophyta_X:nucl;Cryptophyceae:nucl	0	0	0	0	0	0	0	0	0	0	0	0	0	0	0	0	0	0	0	0	11	0	0	3	0	0	4	0	0	0	0	0	0	0	0	0	0	0	0	0	0	0	0	0	0	0	0	0
ASV1655	Eukaryota;TSAR;Alveolata;Dinoflagellata;Syndiniales;Dino-Group-II;Dino-Group-II-Clade-22;Dino-Group-II-Clade-22_X;Dino-Group-II-Clade-22_X_sp.	0	0	0	0	0	0	0	0	0	0	0	0	0	0	0	0	0	0	2	0	0	0	0	0	19	2	0	0	0	0	0	0	0	0	0	0	0	0	0	0	0	0	0	0	2	0	1	0
ASV1656	Eukaryota;TSAR;Alveolata;Ciliophora;Litostomatea;Haptoria_5;Pleurostomatida;Protolitonotus;Protolitonotus_clampi	0	0	0	0	0	0	0	0	0	0	0	0	0	0	0	0	0	0	0	0	0	0	0	0	2	0	0	0	0	0	0	0	0	0	0	0	0	0	0	0	0	0	0	0	0	0	13	0
ASV1657	Eukaryota;TSAR;Alveolata;Dinoflagellata;Syndiniales;Dino-Group-I;Dino-Group-I-Clade-4;Dino-Group-I-Clade-4_X;Dino-Group-I-Clade-4_X_sp.	0	0	0	0	0	0	0	0	0	0	0	0	0	0	0	0	0	0	0	22	0	0	0	0	0	13	0	0	0	0	0	0	0	0	0	0	0	0	0	0	0	0	0	0	0	0	0	0
ASV1658	Eukaryota;TSAR;Rhizaria;Cercozoa;Cercozoa_X;Cercozoa_XX;Cercozoa_XXX;Cercozoa_XXXX;Cercozoa_XXXX_sp.	0	0	0	0	0	0	0	0	0	0	0	0	0	0	0	0	0	0	0	0	0	0	0	0	0	0	0	0	0	0	0	0	0	0	0	0	15	2	0	5	0	11	3	0	0	0	0	0
ASV1659	Eukaryota;Haptista;Haptophyta;Haptophyta_X;Prymnesiophyceae	0	0	0	0	0	0	0	0	0	0	0	0	0	0	0	0	0	0	0	0	0	0	0	0	0	0	0	0	7	27	0	0	0	0	0	0	0	0	0	0	0	0	0	0	1	0	0	1
ASV1660	Eukaryota;TSAR;Alveolata;Dinoflagellata;Syndiniales;Dino-Group-III;Dino-Group-III_X;Dino-Group-III_XX;Dino-Group-III_XX_sp.	0	0	0	0	0	0	0	0	0	0	0	0	0	0	0	0	0	0	0	0	0	0	0	0	0	0	0	0	3	2	3	4	0	4	3	0	0	0	0	0	0	0	0	0	0	0	0	0
ASV1661	Eukaryota;Haptista;Haptophyta;Haptophyta_X;Prymnesiophyceae;Prymnesiales;Prymnesiophyceae_Clade_B4;Prymnesiophyceae_Clade_B4_X;Prymnesiophyceae_Clade_B4_X_sp.	0	0	0	0	0	0	0	0	0	0	0	0	0	0	0	0	0	0	0	0	0	0	0	0	0	0	0	0	0	0	0	0	0	0	0	0	0	0	0	0	0	0	0	0	5	0	0	5
ASV1662	Eukaryota;TSAR;Rhizaria;Radiolaria;RAD-B;RAD-B_X;RAD-B_X_Group-II;RAD-B_X_Group-II_X;RAD-B_X_Group-II_X_sp.	0	0	0	0	0	0	0	0	6	0	1	0	0	5	6	0	0	0	0	0	0	0	0	0	0	0	0	0	1	0	0	4	0	0	7	0	0	0	0	0	0	0	0	0	0	0	0	0
ASV1663	Eukaryota;TSAR;Alveolata;Dinoflagellata;Dinophyceae;Peridiniales	0	12	0	0	0	0	0	0	0	0	0	0	0	0	0	0	0	0	0	0	0	0	0	0	0	0	0	0	0	0	0	6	0	0	0	0	0	8	0	0	0	0	0	0	0	0	0	0
ASV1664	Eukaryota;TSAR;Alveolata;Dinoflagellata;Syndiniales;Dino-Group-II;Dino-Group-II-Clade-7;Dino-Group-II-Clade-7_X;Dino-Group-II-Clade-7_X_sp.	0	0	0	0	0	0	0	0	0	4	1	2	5	2	5	14	0	0	0	0	0	0	0	0	0	0	0	0	0	0	0	0	0	0	0	0	0	0	0	0	0	0	0	0	0	0	0	0
ASV1665	Eukaryota;Archaeplastida;Picozoa;Picozoa_X;Picozoa_XX;Picozoa_XXX;Picozoa_XXXX;Picozoa_XXXXX;Picozoa_XXXXX_sp.	0	0	0	0	2	0	0	0	0	0	1	0	1	0	0	0	0	0	0	0	0	0	0	0	0	0	0	0	2	1	2	3	6	0	2	0	0	0	0	7	4	4	0	0	0	0	0	0
ASV1666	Eukaryota;Archaeplastida;Rhodophyta;Rhodophyta_X;Florideophyceae;Gelidiales;Gelidiales_X;Pterocladiella	0	0	0	0	0	0	0	0	0	0	0	0	0	0	0	0	0	0	0	0	0	0	0	0	0	0	0	0	0	0	0	0	0	0	0	0	0	0	0	0	0	0	0	0	0	0	0	0
ASV1667	Eukaryota;TSAR;Alveolata;Ciliophora;Spirotrichea;Euplotia;Aspidiscidae;Aspidisca;Aspidisca_aculeata	0	0	0	0	0	0	0	0	0	0	0	0	0	0	0	0	0	0	0	0	0	0	0	0	0	0	0	0	0	0	0	0	0	0	0	0	0	0	0	0	0	0	0	0	0	0	3	0
ASV1668	Eukaryota;TSAR;Rhizaria;Radiolaria;Polycystinea;Nassellaria;Collodaria_X;Collodaria_XX;Collodaria_XX_sp.	0	0	0	0	0	0	5	17	0	0	0	0	0	0	0	32	0	0	0	0	0	0	0	0	0	0	0	0	0	0	0	0	0	0	0	0	0	0	0	0	0	0	0	0	0	0	0	0
ASV1669	Eukaryota;Obazoa;Opisthokonta	0	0	0	0	0	0	0	0	0	0	0	0	0	0	0	0	0	0	0	0	6	0	0	0	0	0	0	0	0	0	0	0	0	0	0	0	0	0	0	0	0	0	0	0	0	0	5	0
ASV1670	Eukaryota;TSAR;Alveolata;Ciliophora;Oligohymenophorea;Scuticociliatia_1;Philasterida	0	0	0	0	0	0	0	0	0	0	0	0	0	0	0	0	0	0	0	0	0	0	0	0	0	0	0	0	0	0	0	0	0	0	0	0	0	0	0	0	0	0	0	0	24	5	0	0
ASV1671	Eukaryota;Haptista;Haptophyta;Haptophyta_X;Prymnesiophyceae;Prymnesiales;Prymnesiaceae;Prymnesium;Prymnesium_sp.	0	0	0	0	0	0	0	0	0	0	0	0	0	0	0	0	0	0	0	0	0	0	0	0	0	0	0	0	0	0	0	0	0	0	0	0	0	0	0	0	0	7	0	0	0	11	0	0
ASV1672	Eukaryota;TSAR;Alveolata;Dinoflagellata;Dinophyceae	0	2	15	0	0	8	0	5	0	0	0	0	0	0	0	0	0	0	0	0	0	0	0	0	0	0	0	0	0	0	0	0	0	0	0	0	0	0	0	0	0	0	0	0	0	0	0	0
ASV1673	Eukaryota;TSAR;Alveolata	0	0	20	0	0	0	0	0	0	0	0	0	0	0	0	0	0	2	0	0	0	0	0	3	0	0	0	0	0	0	0	0	0	0	0	0	0	0	0	0	0	0	0	0	0	0	0	0
ASV1674	Eukaryota;TSAR;Alveolata;Ciliophora;Spirotrichea;Choreotrichida-Tintinnina;TIN_02	0	0	0	0	0	0	0	0	0	0	0	0	0	0	0	0	14	0	0	0	0	0	0	0	0	0	0	0	0	0	0	0	0	0	0	0	0	0	0	0	0	0	0	0	18	0	0	0
ASV1675	Eukaryota;TSAR;Alveolata;Ciliophora;Phyllopharyngea;Suctoria;Acinetidae_1	0	0	0	0	0	0	0	0	0	0	0	0	0	0	0	0	0	11	0	0	0	0	0	8	0	0	0	0	0	0	0	0	0	0	0	0	0	0	0	0	0	0	0	0	0	11	0	0
ASV1676	Eukaryota;TSAR;Alveolata;Dinoflagellata;Syndiniales;Dino-Group-II;Dino-Group-II-Clade-42;Dino-Group-II-Clade-42_X;Dino-Group-II-Clade-42_X_sp.	0	0	0	0	0	0	0	0	0	0	0	0	0	0	0	0	0	0	0	13	0	0	0	0	0	0	0	0	0	0	0	0	0	0	0	0	0	0	0	0	0	0	0	0	0	0	0	8
ASV1677	Eukaryota;TSAR;Alveolata;Dinoflagellata;Syndiniales;Dino-Group-II;Dino-Group-II-Clade-3;Dino-Group-II-Clade-3_X;Dino-Group-II-Clade-3_X_sp.	0	0	0	0	0	0	0	0	0	0	0	0	0	0	0	0	0	0	0	16	0	0	0	0	0	8	0	0	0	0	0	0	0	0	0	0	0	0	0	0	0	0	0	0	0	0	0	12
ASV1678	Eukaryota;TSAR;Rhizaria;Cercozoa;Cercozoa_X;Cercozoa_XX;Cercozoa_XXX;Cercozoa_XXXX;Cercozoa_XXXX_sp.	0	0	0	0	0	0	0	0	0	0	0	0	0	0	0	3	0	0	0	0	0	0	0	0	0	0	0	0	0	4	0	0	17	0	0	12	0	0	0	0	0	0	0	0	0	0	0	0
ASV1679	Eukaryota;TSAR;Alveolata;Ciliophora;Spirotrichea;Oligotrichida;Strombidiidae	0	0	0	0	0	0	0	0	0	0	0	0	0	0	0	0	0	0	0	0	0	0	0	0	0	0	0	0	10	0	5	7	0	0	11	0	0	0	0	0	0	0	0	0	0	0	0	0
ASV1680	Eukaryota;TSAR;Alveolata;Ciliophora;Spirotrichea;Oligotrichida;Strombidiidae	0	0	0	0	0	0	0	0	0	0	0	0	0	0	0	0	0	0	0	0	0	0	0	0	0	0	0	0	0	0	0	14	0	0	0	0	0	0	0	12	0	0	0	0	0	0	0	0
ASV1681	Eukaryota;TSAR;Alveolata;Dinoflagellata;Syndiniales;Dino-Group-I;Dino-Group-I-Clade-4;Dino-Group-I-Clade-4_X;Dino-Group-I-Clade-4_X_sp.	0	0	4	4	0	6	1	0	0	0	0	0	0	0	2	0	0	0	0	0	0	0	0	3	0	4	0	0	0	0	0	0	0	0	0	0	0	0	0	0	0	0	0	0	0	0	0	0
ASV1682	Eukaryota;TSAR;Alveolata;Dinoflagellata;Dinophyceae	0	0	6	0	0	0	0	0	0	0	0	0	0	0	0	0	0	0	0	0	0	0	0	0	0	0	0	0	0	0	0	0	0	0	0	0	0	0	13	0	3	0	0	0	0	0	0	0
ASV1683	Eukaryota;TSAR;Alveolata;Dinoflagellata;Syndiniales;Dino-Group-I;Dino-Group-I-Clade-7;Dino-Group-I-Clade-7_X;Dino-Group-I-Clade-7_X_sp.	0	0	0	1	0	0	0	1	0	0	0	2	16	5	6	2	0	0	0	0	0	0	0	0	0	0	0	0	0	0	0	0	0	0	0	0	0	0	0	0	0	0	1	0	0	0	0	0
ASV1684	Eukaryota;TSAR;Rhizaria;Radiolaria;Polycystinea;Spumellaria;Astrosphaeridae	0	0	0	0	0	7	0	0	0	0	0	0	6	9	0	0	0	0	0	0	0	0	0	0	0	0	0	0	0	0	0	0	0	0	0	0	0	0	0	0	0	0	0	3	0	0	0	0
ASV1685	Eukaryota;Haptista;Haptophyta;Haptophyta_X;Prymnesiophyceae	0	0	0	0	0	0	0	0	0	0	0	0	0	0	0	0	0	0	0	0	0	0	0	0	3	0	0	0	0	0	0	0	0	0	0	0	0	0	0	0	0	0	0	0	0	12	0	0
ASV1686	Eukaryota;Obazoa;Opisthokonta	0	0	0	0	0	0	0	0	0	0	0	0	0	0	0	0	0	0	0	0	0	0	0	0	0	0	0	5	0	0	0	0	1	0	0	5	0	0	0	0	10	0	2	7	0	0	0	0
ASV1687	Eukaryota;TSAR;Alveolata;Ciliophora;Spirotrichea;Choreotrichida-Tintinnina;Tintinnidae;Tintinnidae_X;Tintinnidae_X_sp.	0	0	0	0	0	0	0	0	0	0	0	0	0	0	0	0	0	0	0	0	0	0	0	0	0	0	0	0	0	1	0	0	1	2	0	0	0	18	5	0	0	12	0	9	0	0	0	0
ASV1688	Eukaryota;TSAR;Stramenopiles;Gyrista;Mediophyceae	0	3	0	0	0	0	0	0	0	0	0	0	0	0	0	0	0	0	0	0	0	0	0	0	0	0	0	0	0	0	0	0	2	0	0	0	0	0	0	0	5	0	0	0	0	0	20	0
ASV1689	Eukaryota;TSAR;Alveolata;Dinoflagellata;Dinophyceae;Peridiniales	0	2	12	0	0	0	0	0	0	0	0	0	0	0	0	0	0	0	0	0	0	0	0	0	0	0	12	0	0	0	0	0	0	0	0	0	0	0	0	0	0	0	0	0	0	0	0	0
ASV1690	Eukaryota;TSAR;Alveolata;Ciliophora;Spirotrichea;Choreotrichida-Tintinnina	0	1	6	0	0	0	0	0	0	0	0	0	0	0	0	0	0	0	0	0	0	0	0	0	0	0	0	0	0	0	0	0	0	0	0	0	0	11	16	0	0	0	5	5	0	0	0	0
ASV1691	Eukaryota;TSAR;Alveolata;Dinoflagellata;Syndiniales;Dino-Group-I;Dino-Group-I-Clade-2;Dino-Group-I-Clade-2_X;Dino-Group-I-Clade-2_X_sp.	0	0	0	0	0	0	0	0	0	6	14	0	0	0	0	0	0	0	0	0	0	0	0	0	0	0	0	0	0	0	0	0	0	0	0	0	0	0	0	0	0	0	0	0	0	0	0	0
ASV1692	Eukaryota;TSAR;Alveolata;Dinoflagellata;Syndiniales;Dino-Group-II	0	0	0	0	0	0	0	0	0	5	5	0	0	0	0	0	0	0	0	0	0	0	0	0	0	0	0	0	0	0	0	0	0	0	0	0	0	6	5	0	9	0	0	7	0	0	0	0
ASV1693	Eukaryota;TSAR;Rhizaria;Radiolaria;RAD-A;RAD-A_X;RAD-A_Xd;RAD-A_Xd_X;RAD-A_Xd_X_sp.	0	0	6	0	5	0	1	3	0	1	5	0	0	0	0	0	0	0	0	0	0	0	0	0	0	0	0	0	0	0	0	0	0	0	0	0	0	0	0	0	0	0	0	0	0	0	0	0
ASV1694	Eukaryota;TSAR;Alveolata;Dinoflagellata;Syndiniales;Dino-Group-I;Dino-Group-I-Clade-5;Dino-Group-I-Clade-5_X;Dino-Group-I-Clade-5_X_sp.	0	0	0	0	0	0	0	0	0	0	0	0	0	0	0	0	0	0	0	5	0	0	0	0	0	4	0	0	0	0	0	0	0	0	0	0	0	0	0	0	0	0	0	0	0	0	0	0
ASV1695	Eukaryota;TSAR;Alveolata;Ciliophora;Spirotrichea;Choreotrichida-Tintinnina	0	0	0	0	0	0	0	0	0	0	0	0	0	0	0	0	0	0	0	0	0	0	0	0	0	0	2	0	23	0	0	0	0	0	0	0	7	0	0	0	0	0	0	0	0	0	0	0
ASV1696	Eukaryota	0	0	0	0	0	0	0	0	0	0	0	0	0	0	0	0	0	0	0	0	0	0	0	0	0	0	0	0	1	2	2	3	2	3	4	3	0	0	0	2	3	0	0	0	0	0	0	0
ASV1697	Eukaryota;TSAR;Telonemia;Telonemia_X;Telonemia_XX;Telonemia_XXX;Telonemia-Group-1;Telonemia-Group-1_X;Telonemia-Group-1_X_sp.	0	0	0	0	0	0	0	0	0	0	0	0	0	0	0	0	0	0	0	0	0	0	0	0	0	0	0	0	0	0	0	0	0	0	0	0	0	0	0	0	0	0	0	0	1	0	0	10
ASV1698	Eukaryota;TSAR;Rhizaria;Radiolaria;Acantharea;Acantharea_B;Acantharea_B1;Acanthochiasma;Acanthochiasma_sp.	6	0	0	0	0	0	0	0	0	0	0	0	0	0	0	0	0	0	0	0	0	0	0	0	0	0	0	0	0	0	0	0	6	0	0	4	0	3	2	0	3	0	0	7	0	0	0	0
ASV1699	Eukaryota;TSAR;Alveolata;Dinoflagellata;Syndiniales;Dino-Group-II;Dino-Group-II-Clade-9;Dino-Group-II-Clade-9_X;Dino-Group-II-Clade-9_X_sp.	1	0	0	0	0	0	3	0	0	0	3	0	0	0	0	0	0	0	0	0	0	0	0	0	0	0	0	0	0	0	4	1	2	0	0	1	0	0	0	0	0	4	0	0	0	0	0	0
ASV1700	Eukaryota;TSAR;Alveolata;Dinoflagellata;Dinophyceae;Peridiniales;Protoperidiniaceae;Protoperidinium	0	17	0	0	0	0	2	0	0	0	0	0	0	0	0	0	0	0	0	0	0	0	0	0	0	0	0	0	0	0	0	0	0	0	0	0	0	0	0	0	0	0	0	0	0	0	0	0
ASV1701	Eukaryota;TSAR;Alveolata;Dinoflagellata;Dinophyceae;Peridiniales;Protoperidiniaceae;Protoperidinium;Protoperidinium_sp.	0	21	0	0	0	0	0	0	0	0	0	0	0	0	7	0	0	0	0	0	0	0	0	0	0	0	0	0	0	0	0	0	0	0	0	0	0	0	0	0	0	0	0	0	0	0	0	0
ASV1702	Eukaryota;TSAR;Alveolata;Dinoflagellata	0	0	0	0	0	0	1	0	0	0	0	0	0	2	0	0	0	0	0	0	0	0	0	0	0	0	0	0	5	7	9	0	0	3	1	0	0	0	0	3	0	0	0	0	0	0	0	0
ASV1703	Eukaryota;TSAR;Stramenopiles;Gyrista;Coscinodiscophyceae;Paraliales;Paraliaceae;Paralia;Paralia_longispina	0	0	0	0	0	0	0	0	0	0	0	0	0	0	0	0	7	0	0	4	0	5	0	0	0	0	0	0	0	0	0	0	0	0	0	0	0	0	0	0	0	0	0	0	1	0	0	11
ASV1704	Eukaryota;TSAR;Rhizaria;Cercozoa	0	0	0	0	0	0	0	0	0	0	0	0	0	0	0	0	1	0	0	0	7	0	0	0	0	0	5	0	0	0	0	0	0	0	0	0	0	0	0	0	0	0	0	5	5	0	3	0
ASV1705	Eukaryota;TSAR;Alveolata;Dinoflagellata;Syndiniales;Dino-Group-II;Dino-Group-II-Clade-29;Dino-Group-II-Clade-29_X;Dino-Group-II-Clade-29_X_sp.	0	0	0	0	0	0	0	0	0	0	0	6	4	0	9	0	0	0	0	0	0	0	0	0	0	0	0	0	0	0	0	0	0	0	0	0	0	0	0	0	0	0	0	0	0	0	0	0
ASV1706	Eukaryota;Archaeplastida;Rhodophyta;Rhodophyta_X;Florideophyceae;Corallinales;Corallinales_X;Hydrolithon	0	0	0	0	0	0	0	0	0	0	0	0	0	0	0	0	0	4	0	0	0	0	0	0	0	0	0	0	0	0	0	0	0	0	0	0	0	0	0	0	0	0	0	0	2	3	7	1
ASV1707	Eukaryota;Obazoa;Opisthokonta;Ichthyosporea;Ichthyophonida;Pseudoperkinsidae;Pseudoperkinsidae_X	0	0	0	0	0	0	0	0	0	0	0	0	0	0	0	0	0	0	23	0	0	5	0	2	23	0	0	9	0	0	0	0	0	0	0	0	0	0	0	0	0	0	0	0	0	0	2	0
ASV1708	Eukaryota;TSAR;Alveolata;Dinoflagellata;Syndiniales;Dino-Group-IV;Dino-Group-IV-Syndinium-Group;Syndinium	0	0	0	0	0	0	0	0	0	0	0	0	0	0	0	0	0	0	0	0	0	0	0	0	0	3	0	0	0	0	0	0	0	0	0	0	0	0	0	0	0	0	0	0	0	0	4	0
ASV1709	Eukaryota;TSAR;Alveolata;Dinoflagellata;Dinophyceae	0	0	0	0	0	0	0	10	0	0	0	0	0	0	0	5	0	0	0	0	0	0	0	0	0	0	0	0	0	0	0	0	0	0	0	12	0	0	0	0	0	0	0	20	0	0	0	0
ASV1710	Eukaryota;TSAR;Stramenopiles;Bigyra;Sagenista;Sagenista_X;MAST-10;MAST-10_X;MAST-10_X_sp.	0	0	0	0	0	0	0	0	0	0	0	0	0	0	0	0	0	0	0	0	0	0	0	0	0	0	0	0	3	9	6	0	0	7	2	4	0	0	0	0	0	0	0	0	0	0	0	0
ASV1711	Eukaryota;TSAR;Rhizaria;Radiolaria;Acantharea;Acantharea_C;Acantharea_C3	1	1	0	0	7	0	0	3	1	0	0	0	3	2	3	3	0	0	0	0	0	0	0	0	0	0	0	0	0	0	0	0	2	0	0	2	0	0	0	0	0	0	0	0	0	0	0	0
ASV1712	Eukaryota;TSAR;Alveolata;Dinoflagellata;Dinophyceae	0	9	2	0	0	0	0	0	0	0	0	0	0	0	0	0	0	0	0	0	0	0	0	0	0	0	0	0	0	0	0	0	0	0	0	0	0	11	4	0	1	0	0	6	0	0	0	0
ASV1713	Eukaryota;TSAR;Rhizaria;Radiolaria;Polycystinea;Spumellaria;Liosphaeroidea_X;Liosphaeroidea_XX;Liosphaeroidea_XX_sp.	0	0	0	0	0	0	0	23	0	5	0	0	0	0	0	0	0	0	0	0	0	0	0	0	0	0	0	0	0	0	0	0	0	0	0	0	0	0	0	0	0	0	0	0	0	0	0	0
ASV1714	Eukaryota;TSAR;Alveolata;Dinoflagellata;Dinophyceae	0	0	0	0	2	0	10	0	0	2	0	0	0	0	0	0	0	0	0	0	0	0	0	0	0	0	0	0	0	0	0	0	0	0	12	0	0	0	0	10	0	0	0	0	0	0	0	0
ASV1715	Eukaryota;TSAR;Alveolata;Dinoflagellata;Dinophyceae	0	0	15	0	0	0	0	0	0	0	2	0	0	0	0	0	0	0	0	0	0	0	0	0	0	0	0	0	0	0	0	0	0	0	0	0	0	0	0	0	0	0	0	0	0	0	0	0
ASV1716	Eukaryota;TSAR;Alveolata;Dinoflagellata;Dinophyceae	0	0	11	0	0	0	0	0	0	0	0	0	0	0	0	0	0	0	0	0	0	0	0	0	0	0	0	0	0	0	0	0	0	5	0	0	0	2	0	0	0	0	0	0	0	0	0	0
ASV1717	Eukaryota;TSAR;Alveolata;Dinoflagellata;Syndiniales;Dino-Group-II;Dino-Group-II-Clade-1;Dino-Group-II-Clade-1_X;Dino-Group-II-Clade-1_X_sp.	0	0	0	0	0	0	0	0	0	0	0	0	1	0	0	0	0	0	0	0	0	0	0	0	0	0	0	0	0	0	0	13	2	0	0	0	0	0	0	5	0	0	2	0	0	0	0	0
ASV1718	Eukaryota;Haptista;Haptophyta;Haptophyta_X;Haptophyta_Clade_HAP4;Haptophyta_Clade_HAP4_X;Haptophyta_Clade_HAP4_XX;Haptophyta_Clade_HAP4_XXX;Haptophyta_Clade_HAP4_XXX_sp.	0	0	0	0	0	0	0	0	0	0	0	0	0	0	0	0	0	0	0	0	0	0	0	0	0	0	0	0	2	0	6	2	0	0	0	0	0	0	0	1	0	0	4	0	0	0	0	0
ASV1719	Eukaryota;TSAR;Alveolata;Ciliophora;Phyllopharyngea;Cyrtophoria_1;PHYLL_4;PHYLL_4_X;PHYLL_4_X_sp.	0	0	0	0	0	0	0	0	0	0	0	0	0	0	0	0	0	0	0	0	0	0	0	0	0	0	0	0	0	0	3	0	1	0	0	0	0	0	0	0	9	0	18	5	0	0	0	0
ASV1720	Eukaryota;TSAR;Rhizaria;Radiolaria;Polycystinea;Spumellaria;Astrosphaeridae;Heliosphaera;Heliosphaera_sp.	0	0	0	0	0	0	0	0	12	6	7	0	0	0	0	0	0	0	0	0	0	0	0	0	0	0	0	0	0	0	0	0	0	0	0	0	0	0	0	0	0	0	0	0	0	0	0	0
ASV1721	Eukaryota;TSAR;Alveolata;Dinoflagellata;Syndiniales;Dino-Group-II;Dino-Group-II-Clade-15;Dino-Group-II-Clade-15_X;Dino-Group-II-Clade-15_X_sp.	0	0	0	0	0	0	0	0	3	0	0	0	2	0	1	0	0	0	0	0	0	0	0	0	0	0	0	0	4	5	0	0	1	3	6	4	0	0	0	0	1	0	1	0	0	0	0	0
ASV1722	Eukaryota;TSAR;Rhizaria;Radiolaria;Polycystinea;Spumellaria;Astrosphaeridae;Heliosphaera;Heliosphaera_sp.	0	0	0	0	0	0	0	0	0	9	10	0	0	0	0	0	0	0	0	0	0	0	0	0	0	0	0	0	0	0	0	0	0	0	0	0	0	0	0	0	0	0	0	0	0	0	0	0
ASV1723	Eukaryota;TSAR;Rhizaria;Cercozoa;Endomyxa;Endomyxa_X;Endomyxa_XX;Endo4-lineage_XXX;Endo4-lineage_XXX_sp.	0	0	0	0	0	0	0	3	0	0	0	0	0	0	0	0	0	0	0	0	0	0	0	0	0	0	0	0	0	11	7	0	0	0	0	2	0	0	0	0	1	2	0	0	0	0	0	0
ASV1724	Eukaryota;TSAR;Rhizaria;Radiolaria;Polycystinea;Spumellaria	0	0	3	0	6	0	0	8	0	0	0	0	0	0	0	4	0	0	0	0	0	0	0	0	0	0	0	0	0	0	0	2	5	0	0	5	0	0	0	0	0	0	4	0	0	0	0	0
ASV1725	Eukaryota	0	0	0	0	0	0	0	0	0	0	0	0	0	0	0	0	2	0	0	0	0	0	0	0	0	0	0	0	0	0	0	0	0	0	0	0	0	0	0	0	0	0	0	0	0	2	0	0
ASV1726	Eukaryota;Archaeplastida;Picozoa;Picozoa_X;Picozoa_XX;Picozoa_XXX;Picozoa_XXXX;Picozoa_XXXXX;Picozoa_XXXXX_sp.	0	0	0	0	0	0	0	0	0	0	0	0	0	0	0	0	0	0	0	0	0	0	6	4	0	0	0	0	0	0	0	0	0	0	0	0	0	0	0	0	0	0	0	0	5	7	0	0
ASV1727	Eukaryota;TSAR;Rhizaria;Cercozoa;Filosa-Thecofilosea;Cryomonadida;Protaspa-lineage;Protaspa-lineage_X;Protaspa-lineage_X_sp.	0	0	0	0	0	0	0	0	0	0	0	0	0	0	0	0	0	0	16	0	0	0	0	0	0	0	0	0	0	0	0	0	0	0	0	0	0	0	0	0	0	0	0	0	0	0	22	0
ASV1728	Eukaryota;TSAR;Telonemia;Telonemia_X;Telonemia_XX;Telonemia_XXX;Telonemia-Group-1	0	0	0	0	0	0	0	0	0	0	0	0	0	0	0	0	0	0	0	0	0	0	0	0	0	0	0	0	0	0	0	11	8	0	0	0	3	0	0	11	0	0	8	0	0	0	0	0
ASV1729	Eukaryota;TSAR;Rhizaria;Cercozoa;Phaeodarea;Phaeodarea_X;Phaeodarea_XX;Gazelletta;Gazelletta_kashiwaensis	0	0	0	0	0	0	0	0	0	0	0	0	0	0	0	0	0	0	0	0	0	0	0	0	0	0	0	0	0	0	0	0	0	0	0	1	0	0	0	0	0	12	0	38	0	0	0	0
ASV1730	Eukaryota;TSAR;Stramenopiles;Gyrista;Mediophyceae;Chaetocerotales;Chaetocerotaceae;Chaetoceros	0	1	0	0	1	0	0	0	0	0	0	0	0	0	0	0	0	0	0	0	0	0	0	0	0	0	0	0	0	0	0	0	1	0	0	0	0	2	0	0	10	2	0	0	0	0	3	0
ASV1731	Eukaryota;TSAR;Alveolata;Dinoflagellata;Syndiniales;Dino-Group-I;Dino-Group-I-Clade-2;Dino-Group-I-Clade-2_X;Dino-Group-I-Clade-2_X_sp.	0	0	0	8	0	0	0	0	0	2	7	4	0	0	6	0	0	0	0	0	0	0	0	0	0	0	0	0	0	0	0	0	0	0	0	0	0	0	0	0	0	0	0	0	0	0	0	0
ASV1732	Eukaryota;TSAR;Stramenopiles;Gyrista;Mediophyceae;Thalassiosirales;Thalassiosiraceae	0	0	0	0	0	0	0	0	0	0	0	0	0	0	0	0	0	0	0	0	0	0	0	0	1	0	0	0	0	0	0	0	5	0	0	0	0	0	0	0	8	0	0	0	0	4	0	0
ASV1733	Eukaryota;Archaeplastida;Chlorophyta;Chlorophyta_X;Ulvophyceae;Ulvales-relatives;Ulvales-relatives_X;Ulvella;Ulvella_leptochaete	0	0	0	0	0	0	0	0	0	0	0	0	0	0	0	0	0	0	0	0	0	0	0	3	0	0	0	0	0	0	0	0	0	0	0	0	0	0	0	0	0	0	0	0	0	0	3	0
ASV1734	Eukaryota;TSAR;Telonemia;Telonemia_X;Telonemia_XX;Telonemia_XXX;Telonemia-Group-1	0	0	0	0	0	0	0	0	0	0	0	0	0	0	0	0	0	0	21	0	0	6	0	0	31	0	0	0	0	0	0	0	0	0	0	0	0	0	0	0	0	0	0	0	0	0	2	0
ASV1735	Eukaryota;TSAR;Rhizaria;Cercozoa;Filosa-Thecofilosea;Ebriacea;TAGIRI1-lineage;TAGIRI1-lineage_X;TAGIRI1-lineage_X_sp.	0	0	0	0	0	0	0	0	0	0	0	0	0	0	0	0	0	0	6	0	0	0	0	0	1	0	0	0	0	0	0	0	0	0	0	0	0	0	0	0	1	0	0	0	0	0	10	0
ASV1736	Eukaryota;TSAR;Alveolata;Ciliophora;Spirotrichea	0	0	0	0	0	0	0	0	0	0	0	0	0	0	0	0	0	0	2	0	0	0	0	0	0	0	0	0	0	0	0	0	0	0	0	0	0	0	0	0	0	0	0	0	0	0	0	0
ASV1737	Eukaryota;TSAR;Alveolata;Ciliophora;Oligohymenophorea;Apostomatia;Foettingeriidae	0	0	0	0	0	0	0	0	0	0	0	0	0	0	0	0	0	0	0	0	0	7	0	0	29	0	0	0	0	0	0	0	0	0	0	0	0	0	0	0	0	0	0	0	0	0	0	1
ASV1738	Eukaryota;TSAR;Rhizaria;Cercozoa	0	0	0	0	0	0	0	0	0	0	0	0	0	0	0	0	0	0	0	0	1	0	0	0	8	0	0	0	0	0	0	0	0	0	0	0	0	0	0	0	0	0	0	0	0	4	14	0
ASV1739	Eukaryota;Archaeplastida;Picozoa;Picozoa_X;Picozoa_XX;Picozoa_XXX;Picozoa_XXXX;Picozoa_XXXXX;Picozoa_XXXXX_sp.	0	0	0	0	0	0	0	0	0	0	0	0	0	2	0	0	0	0	0	0	0	0	0	0	0	0	0	0	0	9	0	0	0	5	1	2	0	0	0	1	0	0	0	0	0	0	0	0
ASV1740	Eukaryota;TSAR;Rhizaria;Cercozoa;Chlorarachniophyceae;Chlorarachnida;Chlorarachnida_X;Lotharella;Lotharella_reticulosa	0	0	0	0	0	0	0	0	0	0	0	0	0	0	0	0	0	0	0	0	0	0	0	0	0	0	0	0	0	0	0	0	0	0	0	0	0	0	0	0	0	0	0	0	13	0	0	4
ASV1741	Eukaryota;TSAR;Alveolata;Ciliophora;Spirotrichea;Choreotrichida	0	0	0	0	0	0	0	0	0	0	0	0	0	0	0	0	0	0	0	0	0	0	0	0	0	0	0	0	0	0	0	4	5	0	0	14	0	0	0	0	0	0	0	0	0	0	0	0
ASV1742	Eukaryota;TSAR;Alveolata;Dinoflagellata;Syndiniales;Dino-Group-II	0	0	0	3	1	0	1	0	0	5	8	9	0	4	0	0	0	0	0	0	0	0	0	0	0	0	0	0	0	0	0	0	0	0	1	0	1	0	0	0	0	0	0	0	0	0	0	0
ASV1743	Eukaryota	0	0	0	0	0	0	0	0	0	0	0	0	0	0	0	0	0	0	0	0	0	0	0	10	0	0	0	0	0	0	0	0	0	0	0	0	0	0	0	0	0	0	0	0	0	0	0	0
ASV1744	Eukaryota;TSAR;Rhizaria;Radiolaria;Polycystinea;Nassellaria	0	0	0	0	0	5	5	14	0	0	0	0	6	11	0	8	0	0	0	0	0	0	0	0	0	0	0	0	0	0	0	0	0	0	0	0	0	0	0	0	0	0	0	0	0	0	0	0
ASV1745	Eukaryota;TSAR;Rhizaria;Cercozoa;Filosa-Thecofilosea;Cryomonadida;Protaspa-lineage;Protaspa-lineage_X;Protaspa-lineage_X_sp.	0	0	0	0	0	0	0	0	0	0	0	0	0	0	0	0	0	0	3	0	0	0	0	0	16	0	0	0	0	0	0	0	0	0	0	0	0	0	0	0	0	0	0	0	0	0	5	0
ASV1746	Eukaryota;TSAR;Alveolata;Apicomplexa;Coccidiomorphea	0	0	0	0	0	0	0	0	0	0	0	0	0	0	0	0	0	0	0	0	22	7	0	0	0	0	14	0	0	0	0	0	0	0	0	0	0	0	0	0	0	0	0	0	0	0	0	0
ASV1747	Eukaryota	0	0	0	0	0	0	0	0	0	0	0	0	0	0	0	0	0	0	0	0	0	0	0	0	0	0	1	0	0	0	0	0	1	0	3	10	0	0	0	0	0	0	3	3	0	0	0	0
ASV1748	Eukaryota;Haptista;Haptophyta;Haptophyta_X;Prymnesiophyceae;Prymnesiales;Prymnesiaceae;Prymnesium;Prymnesium_sp.	0	0	0	0	0	0	0	0	0	0	0	0	0	0	0	0	0	0	0	0	0	0	0	0	0	0	0	0	0	0	0	0	0	0	0	0	0	0	0	0	0	0	0	0	0	0	0	26
ASV1749	Eukaryota;TSAR;Alveolata;Dinoflagellata;Syndiniales;Dino-Group-II;Dino-Group-II-Clade-26;Dino-Group-II-Clade-26_X;Dino-Group-II-Clade-26_X_sp.	0	0	0	0	0	0	0	0	0	1	5	0	0	0	0	0	0	0	0	0	0	0	0	0	0	0	0	0	3	2	0	0	0	6	0	0	0	0	0	0	0	1	0	0	0	0	0	0
ASV1750	Eukaryota;TSAR;Stramenopiles;Gyrista;Bacillariophyceae;Naviculales;Pleurosigmataceae;Pleurosigma	0	0	0	0	0	0	0	0	0	0	0	0	0	0	0	0	2	0	0	0	0	0	0	0	0	0	0	0	0	0	0	0	0	0	0	0	0	0	0	0	0	0	0	0	20	0	0	0
ASV1751	Eukaryota;TSAR;Rhizaria;Cercozoa;Endomyxa-Phytomyxea;Phagomyxida;Phagomyxidae;Phagomyxa	0	0	0	0	0	0	0	0	0	0	0	0	0	0	0	0	0	0	0	4	0	0	10	0	0	14	0	0	0	0	0	0	0	0	0	0	0	0	0	0	0	0	0	0	0	0	0	6
ASV1752	Eukaryota;TSAR;Alveolata;Dinoflagellata;Syndiniales;Dino-Group-II;Dino-Group-II-Clade-15;Dino-Group-II-Clade-15_X;Dino-Group-II-Clade-15_X_sp.	0	0	0	0	0	0	6	0	0	0	0	1	0	0	0	0	0	0	0	0	0	0	0	0	0	0	0	0	2	6	0	0	0	4	0	0	4	0	0	0	4	0	0	0	0	0	0	0
ASV1753	Eukaryota;TSAR;Alveolata;Ciliophora;Oligohymenophorea;OLIGO5;OLIGO5_X;OLIGO5_XX;OLIGO5_XX_sp.	0	0	0	0	0	0	0	0	0	0	0	0	0	0	0	0	0	0	0	0	0	0	0	0	0	0	0	0	8	4	5	0	0	8	0	0	0	0	0	0	0	0	0	0	0	0	0	0
ASV1754	Eukaryota;TSAR;Alveolata;Ciliophora;Oligohymenophorea;OLIGO5;OLIGO5_X;OLIGO5_XX;OLIGO5_XX_sp.	0	0	0	0	0	0	0	0	0	0	0	0	0	0	0	0	0	0	0	0	0	0	0	0	0	0	0	0	0	6	0	0	10	0	0	0	0	0	0	0	4	0	0	0	0	0	0	0
ASV1755	Eukaryota	0	0	0	0	0	0	0	0	0	0	0	0	0	0	0	0	0	0	0	0	0	0	0	0	0	0	0	0	0	0	0	0	0	0	0	0	0	0	0	0	0	0	0	0	0	0	5	0
ASV1756	Eukaryota;TSAR;Rhizaria;Radiolaria;Polycystinea;Spumellaria;Astrosphaeridae;Heliosphaera;Heliosphaera_sp.	3	0	0	0	0	0	0	0	28	2	4	0	0	0	0	0	0	0	0	0	0	0	0	0	0	0	0	0	0	0	0	0	0	0	0	0	0	0	0	0	0	0	0	0	0	0	0	0
ASV1757	Eukaryota;TSAR;Stramenopiles;Gyrista;Bacillariophyceae;Thalassionematales;Thalassionemataceae;Thalassionema	0	0	0	0	0	0	0	0	0	0	0	0	0	0	0	0	9	0	0	0	0	0	0	0	0	0	0	0	0	0	0	0	0	0	0	0	0	0	0	0	0	0	0	0	21	0	0	0
ASV1758	Eukaryota;TSAR;Rhizaria;Cercozoa;Filosa-Thecofilosea	0	0	0	0	0	0	0	0	0	0	0	0	0	0	0	0	5	0	0	0	8	0	0	0	0	0	0	0	0	0	0	0	0	0	0	0	0	0	0	0	0	0	0	0	0	0	0	0
ASV1759	Eukaryota	0	0	0	0	0	0	0	0	0	0	0	0	0	0	0	0	2	0	0	0	1	0	0	0	0	0	0	0	0	0	0	0	0	0	0	0	0	0	0	0	0	0	0	0	0	0	7	1
ASV1760	Eukaryota;TSAR;Rhizaria;Cercozoa;Cercozoa_X;Cercozoa_XX;Cercozoa_XXX;Cercozoa_XXXX;Cercozoa_XXXX_sp.	0	0	0	0	0	0	0	0	0	0	0	0	1	0	0	4	0	0	0	0	0	0	0	0	0	0	0	0	0	0	0	0	3	0	0	10	0	0	0	0	0	0	0	2	0	0	0	0
ASV1761	Eukaryota;TSAR;Rhizaria;Radiolaria;Acantharea	0	0	0	0	0	4	1	15	0	0	0	0	0	5	0	19	0	0	0	0	0	0	0	0	0	0	0	0	0	0	0	0	0	0	0	1	0	0	0	0	0	0	0	0	0	0	0	0
ASV1762	Eukaryota	0	0	0	0	0	0	0	0	0	0	0	0	0	0	0	0	0	0	0	0	0	0	0	0	0	0	0	0	0	0	0	0	0	0	0	0	0	0	0	0	0	0	0	0	0	0	0	10
ASV1763	Eukaryota;TSAR;Alveolata;Ciliophora;Spirotrichea;Oligotrichida;Strombidiidae	0	0	0	0	0	0	0	0	0	0	0	0	0	0	0	0	0	0	0	0	0	0	0	0	0	0	0	0	4	0	0	11	0	0	0	0	8	0	0	0	0	0	11	0	0	0	0	0
ASV1764	Eukaryota;TSAR;Rhizaria;Cercozoa;Filosa-Granofilosea;Filosa-Granofilosea_X;Novel-Gran-234;Novel-Gran-234_X;Novel-Gran-234_X_sp.	0	0	0	0	0	0	0	0	0	0	0	0	0	0	0	0	0	0	0	0	0	0	0	0	0	0	0	0	0	0	0	0	0	0	0	0	0	0	0	0	0	0	0	0	0	0	4	0
ASV1765	Eukaryota;TSAR;Rhizaria;Radiolaria;Polycystinea;Spumellaria;Astrosphaeridae;Heliosphaera;Heliosphaera_sp.	0	0	0	0	0	0	0	0	14	3	10	0	0	0	0	0	0	0	0	0	0	0	0	0	0	0	0	0	0	0	0	0	0	0	0	0	0	0	0	0	0	0	0	0	0	0	0	0
ASV1766	Eukaryota;TSAR;Alveolata;Dinoflagellata;Syndiniales;Dino-Group-I;Dino-Group-I-Clade-1;Dino-Group-I-Clade-1_X;Dino-Group-I-Clade-1_X_sp.	0	0	2	0	0	0	0	0	0	0	0	0	0	0	0	0	0	0	0	4	0	0	0	0	0	10	0	0	0	0	0	0	0	0	0	0	0	0	0	0	0	0	0	0	0	0	0	0
ASV1767	Eukaryota;Archaeplastida;Chlorophyta;Chlorophyta_X;Chlorophyceae;Chlamydomonadales;Chlamydomonadales_X	0	0	0	0	0	0	0	0	0	0	0	0	0	0	0	0	3	0	0	9	0	0	8	0	0	10	0	0	0	0	0	0	0	0	0	0	0	0	0	0	0	0	0	0	0	0	0	0
ASV1768	Eukaryota;TSAR;Alveolata;Dinoflagellata;Syndiniales;Dino-Group-II;Dino-Group-II_X;Dino-Group-II_XX;Dino-Group-II_XX_sp.	0	0	0	0	0	0	0	0	0	0	0	0	0	0	0	5	0	0	0	0	0	0	0	0	0	0	0	0	4	0	0	0	0	0	6	0	0	0	0	0	0	0	0	0	0	0	0	0
ASV1769	Eukaryota;TSAR;Rhizaria;Radiolaria;Polycystinea;Nassellaria	0	0	0	0	0	0	0	7	0	0	0	0	0	0	0	0	0	0	0	0	0	0	0	0	0	0	0	0	0	0	0	0	0	8	0	0	0	10	6	0	0	8	2	0	0	0	0	0
ASV1770	Eukaryota;Haptista;Centroplasthelida;Centroplasthelida_X;Pterocystida;Pterocystida_X;Pterocystida_XX;Pterocystida_XXX;Pterocystida_XXX_sp.	0	0	0	0	0	0	0	0	0	0	0	0	0	0	0	0	0	0	0	0	0	0	0	0	0	0	0	0	6	5	11	3	0	0	0	0	2	0	0	0	0	0	0	0	0	0	0	0
ASV1771	Eukaryota;TSAR;Alveolata;Dinoflagellata;Dinophyceae;Gymnodiniales;Warnowiaceae	0	0	0	0	0	0	0	0	0	0	0	0	0	0	0	0	0	0	0	11	0	28	48	0	0	0	8	0	0	0	0	0	0	0	0	0	0	0	0	0	0	0	0	0	0	0	0	0
ASV1772	Eukaryota;TSAR;Alveolata;Dinoflagellata;Syndiniales;Dino-Group-I;Dino-Group-I-Clade-8;Dino-Group-I-Clade-8_X;Dino-Group-I-Clade-8_X_sp.	0	0	0	7	0	0	4	0	0	0	0	0	0	8	4	0	0	0	0	0	0	0	0	0	0	0	0	0	0	0	0	1	5	0	0	0	0	0	0	0	0	0	0	0	0	0	0	0
ASV1773	Eukaryota;TSAR;Alveolata;Apicomplexa;Gregarinomorphea;Gregarinomorphea_X;Gregarinomorphea_XX;Selenidium;Selenidium_fallax	0	0	0	0	0	0	0	0	0	0	0	0	0	0	0	0	0	0	0	0	8	6	0	0	8	4	8	4	0	0	0	0	0	0	0	0	0	0	0	0	0	0	0	0	0	0	0	0
ASV1774	Eukaryota;TSAR;Alveolata;Ciliophora;Spirotrichea;Oligotrichida;Strombidiidae;Strombidiidae_X;Strombidiidae_X_sp.	0	0	0	0	0	0	0	0	0	0	0	0	0	0	0	0	0	0	0	0	0	0	0	0	0	0	0	0	0	0	0	0	0	0	0	0	0	0	0	0	0	0	0	0	0	6	0	0
ASV1775	Eukaryota;TSAR;Alveolata;Dinoflagellata;Syndiniales;Dino-Group-I;Dino-Group-I-Clade-5;Dino-Group-I-Clade-5_X;Dino-Group-I-Clade-5_X_sp.	0	0	0	0	1	0	0	0	0	3	3	0	2	0	0	6	0	0	0	0	0	0	0	0	0	0	0	0	1	3	1	0	0	1	0	0	2	0	0	0	0	0	0	0	0	0	0	0
ASV1776	Eukaryota;TSAR;Stramenopiles;Gyrista;Hyphochytriomyceta;Hyphochytriales;Hyphochrytriaceae;Hyphochytrium;Hyphochytrium_sp.	0	0	0	0	0	0	0	0	0	2	0	0	0	0	0	0	0	0	0	0	0	0	0	0	0	0	0	0	1	17	11	0	0	0	0	4	1	0	0	0	0	0	0	0	0	0	0	0
ASV1777	Eukaryota;TSAR;Stramenopiles;Gyrista;Mediophyceae;Eupodiscales	0	0	13	0	0	0	0	0	0	0	0	0	0	0	0	0	0	0	0	0	0	0	0	0	1	0	0	0	0	0	0	0	2	0	0	0	0	1	0	0	5	0	0	0	0	0	6	0
ASV1778	Eukaryota;Archaeplastida;Rhodophyta;Rhodophyta_X;Florideophyceae;Corallinales;Corallinales_X;Spongites;Spongites_yendoi	0	0	0	0	0	0	0	0	0	0	0	0	0	0	0	0	0	0	5	0	4	0	0	0	0	0	6	0	0	0	0	0	0	0	0	0	0	0	0	0	0	0	0	0	0	0	0	0
ASV1779	Eukaryota;Archaeplastida;Rhodophyta;Rhodophyta_X;Compsopogonophyceae;Erythropeltidales;Erythropeltidales_X;Erythrocladia;Erythrocladia_sp.	0	0	0	0	0	0	0	0	0	0	0	0	0	0	0	0	0	0	0	0	0	0	0	0	0	0	1	0	0	0	0	0	0	0	0	0	0	0	0	0	0	0	0	0	0	0	1	0
ASV1780	Eukaryota;TSAR;Rhizaria;Radiolaria;Polycystinea;Spumellaria	0	0	0	0	0	0	0	0	0	0	0	0	0	0	0	0	0	0	0	0	0	0	0	0	0	0	0	0	0	0	0	1	0	0	0	0	20	0	0	14	0	0	0	0	0	0	0	0
ASV1781	Eukaryota	0	0	0	0	0	0	0	0	0	0	0	0	0	0	0	0	0	0	0	0	0	0	0	0	0	0	0	0	0	0	0	10	3	0	5	5	0	0	0	0	0	0	0	0	0	0	0	0
ASV1782	Eukaryota;TSAR;Alveolata;Dinoflagellata;Syndiniales;Dino-Group-I;Dino-Group-I-Clade-5;Dino-Group-I-Clade-5_X;Dino-Group-I-Clade-5_X_sp.	0	0	0	4	5	0	0	0	0	5	7	0	0	0	0	0	0	0	0	0	0	0	0	0	0	0	0	0	0	0	0	0	0	0	0	0	0	0	0	0	0	0	0	0	0	0	0	0
ASV1783	Eukaryota;TSAR;Alveolata;Dinoflagellata;Dinophyceae	0	0	0	0	0	0	0	0	0	0	0	0	0	0	0	0	4	0	0	0	0	0	0	0	0	0	0	0	0	0	0	0	0	0	0	0	0	0	0	0	0	0	0	0	3	0	7	0
ASV1784	Eukaryota;TSAR;Alveolata;Ciliophora;Phyllopharyngea;Cyrtophoria_8;Dysteriidae;Dysteria_1;Dysteria_1_sp.	0	0	0	0	0	0	0	0	0	0	0	0	0	0	0	0	0	3	0	0	0	0	0	5	0	0	0	0	0	0	0	0	0	0	0	0	0	0	0	0	0	0	0	0	0	0	0	0
ASV1785	Eukaryota;TSAR;Alveolata;Dinoflagellata;Dinophyceae	0	0	0	0	0	0	0	0	0	0	0	0	0	0	0	0	0	0	30	0	0	0	0	0	9	0	0	0	0	0	0	0	0	0	0	0	0	0	0	0	0	0	0	0	0	0	0	0
ASV1786	Eukaryota;TSAR;Alveolata;Dinoflagellata;Dinophyceae;Peridiniales	0	0	0	0	0	0	0	0	0	0	0	0	0	0	0	0	0	0	14	0	5	0	0	0	15	0	0	0	0	0	0	0	0	0	0	0	0	0	0	0	0	0	0	0	0	0	8	0
ASV1787	Eukaryota;TSAR;Rhizaria;Radiolaria;Polycystinea;Nassellaria;Collophidiidae	0	0	0	0	0	0	12	0	0	0	0	0	0	26	0	0	0	0	0	0	0	0	0	0	0	0	0	0	0	0	0	0	0	0	0	0	0	0	0	0	0	0	0	0	0	0	0	0
ASV1788	Eukaryota;TSAR;Alveolata;Ciliophora;Spirotrichea;Choreotrichida-Tintinnina;Tintinnidae	0	0	0	0	0	0	0	0	0	0	0	0	0	0	0	0	0	0	0	0	0	0	0	0	0	0	0	0	0	8	3	0	0	6	3	0	4	0	0	0	0	0	1	0	0	0	0	0
ASV1789	Eukaryota;TSAR;Alveolata;Ciliophora;Spirotrichea;Choreotrichida;Choreotrichida_X;Choreotrichida_XX;Choreotrichida_XX_sp.	0	0	0	0	0	0	0	0	0	0	0	0	0	0	0	0	0	0	0	0	0	0	0	0	0	0	0	0	0	0	0	1	0	0	4	0	0	0	0	0	0	4	6	5	0	0	0	0
ASV1790	Eukaryota;TSAR;Stramenopiles;Stramenopiles_X;Stramenopiles_XX;Stramenopiles_XXX;Stramenopiles_XXXX;Stramenopiles_XXXXX;Stramenopiles_XXXXX_sp.	0	0	0	0	0	0	0	0	0	0	0	0	0	0	0	0	0	0	0	0	0	0	0	0	0	0	0	0	8	3	2	0	4	0	0	5	0	0	0	0	0	0	0	0	0	0	0	0
ASV1791	Eukaryota;TSAR;Stramenopiles;Stramenopiles_X;Stramenopiles_XX;Stramenopiles_XXX;MAST-25;MAST-25_X;MAST-25_X_sp.	0	0	0	0	0	0	0	0	0	0	0	0	0	0	0	0	0	0	0	0	0	0	0	0	0	0	0	0	0	5	3	0	4	5	0	0	0	0	0	0	8	0	0	0	0	0	0	0
ASV1792	Eukaryota;TSAR;Alveolata;Ciliophora;Oligohymenophorea;Apostomatia	0	0	0	0	0	0	0	0	0	0	0	0	0	0	0	0	0	0	0	0	0	0	0	0	0	0	0	0	0	0	0	0	0	0	9	0	0	0	0	5	0	0	19	0	0	0	0	0
ASV1793	Eukaryota;TSAR;Alveolata;Dinoflagellata;Dinophyceae	0	3	0	0	0	0	0	0	0	0	0	0	0	0	0	0	0	0	0	0	0	0	0	0	0	0	0	0	0	0	0	6	0	0	0	0	4	7	6	0	0	0	5	0	0	0	0	0
ASV1794	Eukaryota;TSAR;Alveolata;Dinoflagellata	0	0	0	0	2	0	0	1	0	3	8	0	2	2	0	0	0	0	0	0	0	0	0	0	0	0	0	0	0	1	2	0	0	0	0	0	0	0	0	0	0	0	0	0	0	0	0	0
ASV1795	Eukaryota;TSAR;Stramenopiles;Gyrista;Mediophyceae;Chaetocerotales;Chaetocerotaceae;Chaetoceros	0	0	5	0	0	0	0	0	0	0	0	0	0	0	0	0	0	0	0	0	0	0	0	0	0	0	0	0	0	0	3	0	0	0	0	0	0	0	11	0	0	0	0	0	7	0	0	0
ASV1796	Eukaryota;TSAR;Alveolata;Dinoflagellata;Dinophyceae	0	0	0	8	2	0	4	0	0	0	1	2	4	2	5	0	0	0	0	0	0	0	0	0	0	0	0	0	0	0	0	0	0	0	0	0	0	0	0	0	0	0	0	0	0	0	0	0
ASV1797	Eukaryota;TSAR;Rhizaria;Cercozoa;Filosa-Thecofilosea;Filosa-Thecofilosea_X;Filosa-Thecofilosea_XX;Filosa-Thecofilosea_XXX;Filosa-Thecofilosea_XXX_sp.	0	0	0	0	3	0	0	0	0	0	0	0	1	0	0	0	0	0	0	0	0	9	0	0	0	0	0	6	0	2	0	0	13	0	0	0	0	0	0	0	1	0	0	0	0	0	0	0
ASV1798	Eukaryota;TSAR;Rhizaria;Cercozoa;Filosa-Thecofilosea;Cryomonadida	0	0	0	0	0	0	0	0	0	0	0	0	0	0	0	0	0	0	10	0	0	0	0	0	3	0	0	20	0	0	0	0	0	0	0	0	0	0	0	0	0	0	0	0	0	0	0	0
ASV1799	Eukaryota;Obazoa;Opisthokonta	0	0	0	0	0	0	0	0	0	0	0	0	0	0	0	0	0	0	0	0	0	0	0	0	0	0	0	0	2	0	4	4	0	0	1	3	0	0	0	2	0	0	0	0	0	0	0	0
ASV1800	Eukaryota;TSAR;Stramenopiles;Gyrista;Mediophyceae;Chaetocerotales;Chaetocerotaceae;Chaetoceros;Chaetoceros_affinis	0	0	0	0	0	0	0	0	0	0	0	0	0	0	0	0	0	0	0	0	0	0	0	0	0	0	0	0	0	0	0	0	0	0	0	10	0	6	0	0	0	0	0	12	0	0	0	0
ASV1801	Eukaryota;TSAR;Rhizaria;Cercozoa;Filosa-Thecofilosea;Cryomonadida	0	0	0	0	0	0	0	0	0	0	0	0	0	0	0	0	0	0	0	0	0	0	0	0	0	0	0	0	0	0	0	0	3	0	0	21	0	0	0	0	6	0	0	11	0	0	0	0
ASV1802	Eukaryota;TSAR;Rhizaria;Radiolaria;Polycystinea;Nassellaria;Lophophaenidae;Peromelissa;Peromelissa_tricuspidata	0	0	0	0	0	0	0	0	0	0	0	0	0	0	0	0	0	0	0	0	0	0	0	0	0	0	0	0	0	0	0	0	14	0	0	11	0	0	0	0	0	0	6	0	0	0	0	0
ASV1803	Eukaryota;TSAR;Alveolata;Dinoflagellata;Syndiniales;Dino-Group-IV;Dino-Group-IV-Hematodinium-Group;Hematodinium;Hematodinium_sp.	3	0	0	3	0	0	0	0	0	0	0	2	0	0	0	0	0	0	0	0	0	0	0	0	0	0	0	0	3	2	1	1	3	0	3	0	0	0	0	0	0	2	0	0	0	0	0	0
ASV1804	Eukaryota	1	0	2	1	1	0	0	0	1	0	2	0	4	0	0	5	0	0	0	0	0	0	0	0	0	0	0	0	0	0	0	1	0	0	0	1	0	0	0	0	0	2	0	0	0	0	0	0
ASV1805	Eukaryota;TSAR;Stramenopiles	0	0	0	0	0	0	0	0	2	2	1	0	0	0	0	0	0	0	0	0	0	0	0	0	0	0	0	0	3	7	0	0	3	4	3	2	0	0	0	0	0	0	0	0	0	0	0	0
ASV1806	Eukaryota;TSAR;Rhizaria;Radiolaria;Polycystinea;Spumellaria	0	0	0	12	0	0	0	0	1	0	0	20	0	0	0	0	0	0	0	0	0	0	0	0	0	0	0	0	0	0	0	0	0	0	0	0	0	0	0	0	0	0	0	0	0	0	0	0
ASV1807	Eukaryota;TSAR;Rhizaria;Cercozoa	0	0	1	0	2	0	0	0	0	0	0	0	0	0	0	0	0	0	0	0	0	0	0	0	0	0	0	0	2	1	8	2	3	4	3	0	0	0	1	0	0	0	0	0	0	0	0	0
ASV1808	Eukaryota;TSAR;Rhizaria;Radiolaria;Polycystinea;Spumellaria;Artiscinae;Didymocyrtis;Didymocyrtis_sp.	0	0	0	0	0	0	0	0	0	3	11	0	0	3	0	0	0	0	0	0	0	0	0	0	0	0	0	0	0	0	0	0	0	0	0	0	0	0	0	0	0	0	0	0	0	0	0	0
ASV1809	Eukaryota;TSAR;Alveolata;Dinoflagellata;Syndiniales;Dino-Group-II;Dino-Group-II-Clade-29;Dino-Group-II-Clade-29_X;Dino-Group-II-Clade-29_X_sp.	0	0	0	0	0	0	0	0	0	1	2	3	2	3	0	0	0	0	0	0	0	0	0	0	0	0	0	0	1	1	3	0	0	0	0	0	0	0	0	0	0	0	0	0	0	0	0	0
ASV1810	Eukaryota;TSAR;Stramenopiles;Gyrista;Coscinodiscophyceae;Coscinodiscales;Hemidiscaceae	0	0	0	0	0	0	0	0	0	0	0	0	0	0	0	0	1	0	0	0	0	0	0	0	0	3	0	0	0	0	0	0	0	0	0	0	0	0	0	0	0	0	0	0	10	0	0	2
ASV1811	Eukaryota;TSAR;Rhizaria;Radiolaria;Polycystinea;Nassellaria;Cannobotryidae;Cannobotryidae_X;Cannobotryidae_X_sp.	0	0	4	0	0	0	0	0	0	0	0	0	0	0	0	0	0	0	0	0	0	0	0	0	0	0	0	0	0	0	0	0	0	0	0	0	0	5	1	0	0	0	9	13	0	0	0	0
ASV1812	Eukaryota;TSAR;Rhizaria;Radiolaria;Polycystinea;Spumellaria;Spumellaria_1;Spumellaria_1_X;Spumellaria_1_X_sp.	0	0	0	0	0	5	0	0	0	0	1	0	0	5	0	0	0	0	0	0	0	0	0	0	0	0	0	0	0	0	0	0	0	0	0	0	0	0	0	0	0	0	0	0	0	0	0	0
ASV1813	Eukaryota;Archaeplastida;Rhodophyta;Rhodophyta_X;Florideophyceae;Gigartinales;Gigartinales_X;Peyssonnelia	0	0	0	0	0	0	0	0	0	0	0	0	0	0	0	0	3	22	0	1	3	15	0	0	0	7	5	0	0	0	0	0	0	0	0	0	0	0	0	0	0	0	0	0	0	0	0	0
ASV1814	Eukaryota;TSAR;Telonemia;Telonemia_X;Telonemia_XX;Telonemia_XXX	0	0	0	0	0	0	0	0	0	0	0	0	0	0	0	0	0	0	0	0	0	0	8	0	0	0	0	0	0	0	0	0	0	0	0	0	0	0	0	0	0	0	0	0	0	5	0	0
ASV1815	Eukaryota;TSAR;Alveolata;Dinoflagellata;Syndiniales;Dino-Group-II;Dino-Group-II-Clade-15;Dino-Group-II-Clade-15_X;Dino-Group-II-Clade-15_X_sp.	0	0	0	1	0	0	0	0	0	0	0	0	1	2	3	0	0	0	0	0	0	0	0	0	0	0	0	0	0	0	0	4	3	2	4	5	0	0	0	3	0	0	1	0	0	0	0	0
ASV1816	Eukaryota;TSAR;Alveolata;Dinoflagellata;Dinophyceae	0	0	0	0	0	0	0	0	0	0	0	0	0	0	0	0	0	0	8	0	0	0	0	0	16	0	4	0	0	0	0	0	0	0	0	0	0	0	0	0	0	0	0	0	0	0	10	0
ASV1817	Eukaryota;TSAR;Alveolata;Dinoflagellata;Syndiniales;Dino-Group-I;Dino-Group-I-Clade-5;Dino-Group-I-Clade-5_X;Dino-Group-I-Clade-5_X_sp.	0	0	0	0	0	0	0	5	0	0	0	0	0	0	0	0	0	0	0	0	0	0	0	0	0	0	0	0	0	0	2	0	0	0	0	0	0	0	0	0	0	0	0	0	0	0	0	0
ASV1818	Eukaryota;TSAR;Rhizaria;Radiolaria;Acantharea;Acantharea_2;Acantharea_2b;Acantharea_2b_X;Acantharea_2b_X_sp.	0	0	0	0	0	0	0	0	0	0	0	0	0	0	0	0	0	0	0	0	2	0	0	0	0	0	9	0	0	0	0	0	0	0	0	0	0	0	0	0	0	0	0	0	0	0	0	0
ASV1819	Eukaryota;TSAR;Stramenopiles;Stramenopiles_X;Stramenopiles_XX;Stramenopiles_XXX;Stramenopiles_XXXX;Stramenopiles_XXXXX;Stramenopiles_XXXXX_sp.	0	0	0	0	0	0	0	0	0	0	0	0	0	0	0	0	0	0	0	0	0	0	0	0	0	0	0	0	0	0	4	0	6	0	0	21	0	0	0	0	0	0	0	0	0	0	0	0
ASV1820	Eukaryota;TSAR;Rhizaria;Radiolaria;Polycystinea;Spumellaria;Hexalonchidae;Hexacontium;Hexacontium_sp.	0	0	0	0	0	0	0	0	0	0	0	0	0	0	0	0	0	0	0	0	0	0	0	0	0	0	0	0	0	0	0	0	23	0	0	0	9	0	0	0	0	0	0	3	0	0	0	0
ASV1821	Eukaryota;TSAR;Alveolata;Ciliophora;Spirotrichea;Choreotrichida-Tintinnina	0	0	0	0	0	0	0	0	0	0	0	0	0	0	0	0	0	0	0	0	0	0	0	0	0	0	0	0	6	0	0	8	2	3	5	1	0	0	0	10	0	0	0	0	0	0	0	0
ASV1822	Eukaryota;TSAR;Alveolata;Dinoflagellata;Dinophyceae	0	0	0	0	0	0	0	0	0	0	0	0	0	0	0	0	0	0	0	0	0	0	0	0	0	0	0	0	8	0	11	0	0	9	0	0	0	0	0	0	0	0	0	0	0	0	0	0
ASV1823	Eukaryota;TSAR;Alveolata;Ciliophora;Oligohymenophorea;Apostomatia;Apostomatia_X;Apostomatia_XX;Apostomatia_XX_sp.	0	0	0	0	0	0	0	0	0	0	0	0	0	0	0	0	0	0	0	0	0	0	0	0	0	0	0	0	0	0	0	6	0	0	0	0	0	0	0	30	0	0	0	0	0	0	0	0
ASV1824	Eukaryota;Haptista;Haptophyta;Haptophyta_X;Prymnesiophyceae;Prymnesiales;Chrysochromulinaceae;Chrysochromulina;Chrysochromulina_sp.	0	0	0	0	0	0	0	0	0	0	0	0	0	0	0	0	0	0	0	0	0	0	0	0	0	0	0	0	0	0	0	0	0	0	0	0	0	0	0	0	0	0	0	0	0	8	0	0
ASV1825	Eukaryota;TSAR;Rhizaria;Radiolaria;RAD-A;RAD-A_X;RAD-A_Xb;RAD-A_Xb_X;RAD-A_Xb_X_sp.	2	0	0	0	6	20	0	0	0	4	0	0	1	2	1	0	0	0	0	0	0	0	0	0	0	0	0	0	0	0	0	0	0	0	0	0	0	0	0	0	0	0	0	0	0	0	0	0
ASV1826	Eukaryota;TSAR;Alveolata;Dinoflagellata;Dinophyceae;Peridiniales;Protoperidiniaceae;Protoperidinium;Protoperidinium_sp.	0	4	4	0	0	0	0	0	0	0	0	0	0	0	0	0	0	0	0	0	0	0	0	0	0	0	0	0	0	0	0	0	0	0	0	0	0	10	0	0	0	0	0	0	0	5	0	0
ASV1827	Eukaryota;TSAR;Alveolata;Dinoflagellata;Syndiniales;Dino-Group-II;Dino-Group-II-Clade-3;Dino-Group-II-Clade-3_X;Dino-Group-II-Clade-3_X_sp.	0	0	0	0	6	0	0	0	0	5	0	0	0	2	0	5	0	0	0	0	0	0	0	0	0	0	0	0	0	4	0	0	0	0	0	0	0	3	0	0	1	0	0	6	0	0	0	0
ASV1828	Eukaryota;TSAR;Rhizaria;Radiolaria;Acantharea;Acantharea_1;Acantharea_1_X;Acantharea_1_XX;Acantharea_1_XX_sp.	0	0	0	0	0	0	0	0	0	0	2	0	0	0	0	0	0	0	0	0	0	0	0	0	0	0	0	0	1	0	0	5	0	0	0	0	0	0	0	10	0	0	0	0	0	0	0	0
ASV1829	Eukaryota;TSAR;Alveolata;Dinoflagellata;Syndiniales;Dino-Group-I;Dino-Group-I-Clade-5;Dino-Group-I-Clade-5_X;Dino-Group-I-Clade-5_X_sp.	0	0	0	0	0	0	0	0	0	0	0	0	0	0	0	0	0	0	0	0	3	0	0	4	0	0	17	0	0	0	0	0	0	0	0	0	0	0	0	0	0	0	0	0	0	0	0	0
ASV1830	Eukaryota;TSAR;Alveolata;Ciliophora;Phyllopharyngea;Suctoria	0	0	0	0	0	0	0	0	0	0	0	0	0	0	0	0	0	0	0	0	0	0	0	0	0	1	0	0	0	0	0	0	0	0	0	0	0	0	0	0	0	0	0	0	0	0	0	9
ASV1831	Eukaryota;TSAR;Alveolata;Ciliophora;Oligohymenophorea;Apostomatia;Apostomatia_X;Apostomatia_XX;Apostomatia_XX_sp.	0	0	0	0	0	0	0	0	0	0	0	0	0	0	0	0	0	0	0	0	0	0	0	0	0	0	0	0	0	0	0	0	0	0	13	0	0	0	6	0	0	0	0	0	0	0	0	0
ASV1832	Eukaryota;TSAR;Rhizaria;Radiolaria;Polycystinea;Spumellaria	0	0	0	0	0	0	0	0	0	0	0	0	0	0	0	0	0	0	0	0	0	0	0	0	0	0	0	0	0	0	0	0	0	5	0	4	0	6	0	0	0	17	0	16	0	0	0	0
ASV1833	Eukaryota;TSAR;Stramenopiles;Bigyra;Sagenista;Labyrinthulomycetes;Labyrinthulomycetes_LAB15;Labyrinthulomycetes_LAB15_X;Labyrinthulomycetes_LAB15_X_sp.	0	0	0	0	0	0	0	0	0	0	0	0	0	0	0	0	0	0	0	0	0	0	0	0	0	0	0	0	0	14	9	0	0	0	0	0	0	0	0	0	0	0	0	0	0	0	0	0
ASV1834	Eukaryota;TSAR;Rhizaria;Radiolaria;Polycystinea;Spumellaria;Pyloniidae;Tetrapyle;Tetrapyle_sp.	0	0	0	0	0	0	0	0	0	0	8	0	0	3	0	0	0	0	0	0	0	0	0	0	0	0	0	0	0	0	0	0	0	0	0	0	0	0	0	0	0	0	0	0	0	0	0	0
ASV1835	Eukaryota;TSAR;Alveolata;Dinoflagellata;Dinophyceae	0	0	0	0	0	0	0	0	0	0	0	0	0	0	0	0	6	0	0	0	0	0	0	0	0	0	0	0	0	0	0	0	0	0	0	0	0	0	0	0	0	0	0	0	5	0	0	0
ASV1836	Eukaryota;TSAR;Alveolata;Dinoflagellata;Dinophyceae;Gymnodiniales;Warnowiaceae;Warnowia;Warnowia_sp.	0	0	0	0	0	0	0	0	0	0	0	0	0	0	0	0	0	0	0	0	12	0	0	6	0	0	12	0	0	0	0	0	0	0	0	0	0	0	0	0	0	0	0	0	0	0	5	0
ASV1837	Eukaryota:nucl;Cryptista:nucl;Cryptophyta:nucl;Cryptophyta_X:nucl;Cryptophyceae:nucl;Cryptomonadales:nucl;Cryptomonadales_X:nucl;Plagioselmis:nucl;Plagioselmis_lacustris:nucl	0	0	0	0	0	0	0	0	0	0	0	0	0	0	0	0	0	0	7	0	0	0	0	0	12	0	9	0	0	0	0	0	0	0	0	0	0	0	0	0	0	0	0	0	0	0	0	0
ASV1838	Eukaryota;TSAR;Rhizaria;Cercozoa;Filosa-Imbricatea;Filosa-Imbricatea_X;Novel-clade-2;Novel-clade-2_X;Novel-clade-2_X_sp.	0	0	0	0	0	0	0	0	0	0	0	0	0	0	0	0	0	0	12	0	0	0	0	0	5	0	0	0	0	0	0	0	0	0	0	0	0	0	0	0	0	0	0	0	0	0	9	0
ASV1839	Eukaryota;Haptista;Haptophyta;Haptophyta_X;Prymnesiophyceae	0	0	0	0	0	0	0	0	0	0	0	0	0	0	0	0	0	0	0	0	0	0	0	0	0	0	0	0	3	6	0	0	0	0	0	0	0	0	0	0	0	0	0	0	8	0	0	0
ASV1840	Eukaryota;TSAR;Stramenopiles;Gyrista;Bacillariophyceae;Naviculales;Amphipleuraceae;Amphiprora;Amphiprora_alata	0	0	0	0	0	0	0	0	0	0	0	0	0	0	0	0	0	0	0	0	0	0	0	0	0	0	0	0	0	0	0	0	0	0	0	0	0	0	0	0	0	0	0	0	3	0	0	7
ASV1841	Eukaryota;TSAR;Rhizaria;Radiolaria;RAD-C;RAD-C_X;RAD-C_Xb;RAD-C_Xb_X;RAD-C_Xb_X_sp.	0	0	0	0	0	0	2	0	0	0	0	0	0	0	0	0	0	0	0	0	0	0	0	0	0	0	0	0	0	0	0	3	0	0	8	0	5	0	0	8	0	0	5	0	0	0	0	0
ASV1842	Eukaryota;Archaeplastida;Chlorophyta;Chlorophyta_X;Ulvophyceae;Ulvales-relatives;Ulvales-relatives_X;Ulvella;Ulvella_leptochaete	0	0	0	0	0	0	0	0	0	0	0	0	0	0	0	0	0	0	0	0	6	0	0	0	0	0	7	0	0	0	0	0	0	0	0	0	0	0	0	0	0	0	0	0	0	0	0	0
ASV1843	Eukaryota;Archaeplastida;Chlorophyta;Chlorophyta_X;Ulvophyceae;Cladophorales;Cladophorales_X;Chaetomorpha;Chaetomorpha_crassa	0	0	0	0	0	0	0	0	0	0	0	0	0	0	0	0	0	0	0	0	2	0	0	0	0	0	1	0	0	0	0	0	0	0	0	0	0	0	0	0	0	0	0	0	0	0	0	0
ASV1844	Eukaryota;Archaeplastida;Picozoa;Picozoa_X;Picozoa_XX;Picozoa_XXX;Picozoa_XXXX;Picozoa_XXXXX;Picozoa_XXXXX_sp.	0	0	0	0	0	0	0	0	0	0	0	0	0	0	0	0	0	0	0	0	0	0	0	0	0	0	0	0	7	6	0	0	0	0	0	0	0	0	0	9	0	0	0	0	0	0	0	0
ASV1845	Eukaryota	0	0	0	0	0	0	0	0	0	0	0	0	0	0	0	0	0	0	0	0	0	0	0	0	0	0	0	0	3	3	2	4	5	5	4	0	0	0	2	3	0	1	0	0	0	0	0	0
ASV1846	Eukaryota;TSAR;Rhizaria;Radiolaria;Polycystinea;Nassellaria;Nassellaria_1;Nassellaria_1_X;Nassellaria_1_X_sp.	4	0	0	0	0	13	8	0	0	0	0	0	0	2	8	2	0	0	0	0	0	0	0	0	0	0	0	0	0	0	0	0	0	0	1	0	0	0	0	0	0	0	0	0	0	0	0	0
ASV1847	Eukaryota;TSAR;Alveolata;Dinoflagellata;Dinophyceae	4	2	3	0	0	0	0	0	0	0	0	0	0	0	0	0	0	0	0	0	0	0	0	0	0	0	0	0	0	0	0	0	0	0	0	0	12	0	0	0	0	0	0	0	0	0	0	0
ASV1848	Eukaryota;TSAR;Alveolata;Ciliophora;Oligohymenophorea;Apostomatia;Foettingeriidae;Synophrya;Synophrya_sp.	0	15	0	0	0	0	0	0	0	0	0	0	0	0	0	0	0	0	0	0	0	0	0	0	0	0	0	0	0	0	0	0	0	0	0	0	5	0	0	0	0	0	0	0	0	0	0	0
ASV1849	Eukaryota;TSAR;Alveolata;Dinoflagellata;Dinophyceae	0	1	0	0	0	2	0	0	0	0	0	0	0	0	0	0	0	0	0	0	0	0	0	0	0	0	0	0	0	5	0	0	4	0	0	0	0	4	0	0	2	1	0	4	0	0	0	0
ASV1850	Eukaryota;TSAR;Alveolata;Dinoflagellata;Dinophyceae;Gonyaulacales;Pyrocystaceae;Alexandrium	0	0	0	0	0	0	0	0	0	0	0	0	0	0	0	0	14	0	0	0	0	0	0	0	0	0	0	0	0	0	0	0	0	0	0	0	0	0	0	0	0	0	0	0	5	0	0	0
ASV1851	Eukaryota;TSAR;Alveolata;Dinoflagellata;Dinophyceae	0	0	0	0	0	0	0	0	0	0	0	0	0	0	0	0	0	0	0	2	0	0	12	0	0	6	0	0	0	0	0	0	0	0	0	0	0	0	0	0	0	0	0	0	9	0	0	1
ASV1852	Eukaryota;Archaeplastida;Rhodophyta;Rhodophyta_X;Florideophyceae;Corallinales;Corallinales_X;Lithophyllum	0	0	0	0	0	0	0	0	0	0	0	0	0	0	0	0	0	0	0	0	9	0	0	12	0	8	6	0	0	0	0	0	0	0	0	0	0	0	0	0	0	0	0	0	0	0	0	0
ASV1853	Eukaryota;TSAR;Alveolata;Dinoflagellata;Syndiniales;Dino-Group-I;Dino-Group-I-Clade-8;Dino-Group-I-Clade-8_X;Dino-Group-I-Clade-8_X_sp.	0	0	0	0	0	0	10	16	0	0	0	0	0	0	2	0	0	0	0	0	0	0	0	0	0	0	0	0	0	0	0	0	0	0	0	0	0	0	0	0	0	5	1	5	0	0	0	0
ASV1854	Eukaryota;Archaeplastida;Rhodophyta;Rhodophyta_X;Florideophyceae;Corallinales;Corallinales_X	0	0	0	0	0	0	0	0	0	0	0	0	0	0	0	0	0	0	0	0	0	0	0	0	0	0	0	0	0	0	0	0	0	0	0	0	0	0	0	0	0	0	0	0	0	0	0	0
ASV1855	Eukaryota;TSAR;Alveolata;Ciliophora;Phyllopharyngea;Cyrtophoria_1;PHYLL_4;PHYLL_4_X;PHYLL_4_X_sp.	0	0	0	0	0	0	0	0	0	0	0	0	0	0	0	0	0	0	0	0	0	0	0	0	0	0	0	0	0	0	0	8	0	0	0	6	0	1	0	0	5	0	9	0	0	0	0	0
ASV1856	Eukaryota	0	0	0	0	0	0	0	0	0	0	0	0	0	0	0	0	0	0	0	0	0	0	0	0	0	0	0	0	0	0	0	0	0	0	0	0	0	0	0	0	0	0	0	0	0	0	0	0
ASV1857	Eukaryota;TSAR;Alveolata;Dinoflagellata;Syndiniales;Dino-Group-II;Dino-Group-II-Clade-6;Dino-Group-II-Clade-6_X;Dino-Group-II-Clade-6_X_sp.	0	0	0	0	0	0	0	0	1	1	3	4	6	2	0	12	0	0	0	0	0	0	0	0	0	0	0	0	0	0	0	0	0	0	0	0	0	0	0	0	0	0	0	0	0	0	0	0
ASV1858	Eukaryota;TSAR;Telonemia;Telonemia_X;Telonemia_XX;Telonemia_XXX;Telonemia-Group-2;Telonemia-Group-2_X;Telonemia-Group-2_X_sp.	0	0	0	0	0	0	0	0	0	0	0	0	0	0	0	0	2	0	0	0	0	0	3	0	0	0	0	0	0	0	0	0	0	0	0	0	0	0	0	0	0	0	0	0	0	0	0	10
ASV1859	Eukaryota;TSAR;Alveolata;Dinoflagellata;Dinophyceae;Suessiales;Suessiaceae;Biecheleria;Biecheleria_cincta	0	0	0	0	0	0	0	0	0	0	0	0	0	0	0	0	0	0	29	0	0	0	0	0	21	0	0	0	0	0	0	0	0	0	0	0	0	0	0	0	0	0	0	0	0	0	0	0
ASV1860	Eukaryota;TSAR;Rhizaria;Cercozoa;Filosa-Thecofilosea;Ventricleftida;CCW10-lineage;CCW10-lineage_X;CCW10-lineage_X_sp.	0	0	0	0	0	0	0	0	0	0	0	0	0	0	0	0	0	0	10	0	0	7	0	0	0	0	0	0	0	0	0	0	0	0	0	0	0	0	0	0	0	0	0	0	0	0	1	0
ASV1861	Eukaryota;TSAR;Rhizaria;Radiolaria;Polycystinea;Nassellaria	0	0	0	0	0	10	7	7	0	0	0	0	0	5	0	13	0	0	0	0	0	0	0	0	0	0	0	0	0	0	0	0	0	0	0	0	0	0	0	0	0	0	0	0	0	0	0	0
ASV1862	Eukaryota;TSAR;Alveolata;Dinoflagellata;Dinophyceae	0	0	0	0	0	0	0	0	0	0	0	0	0	0	0	0	0	0	0	0	0	0	0	0	0	0	0	0	6	0	0	4	2	2	9	0	10	0	0	0	0	5	0	0	0	0	0	0
ASV1863	Eukaryota;TSAR;Rhizaria;Radiolaria;Polycystinea;Nassellaria;Carpocaniidae;Carpocanium;Carpocanium_obliqua	0	0	0	0	0	0	0	0	0	0	0	0	0	0	0	0	0	0	0	0	0	0	0	0	0	0	0	0	0	0	0	0	0	0	0	0	1	0	15	0	0	0	0	10	0	0	0	0
ASV1864	Eukaryota	0	0	0	0	0	0	0	0	0	0	0	0	0	0	0	0	0	0	0	0	0	0	0	0	0	0	0	0	6	5	6	1	2	5	1	0	0	0	1	0	0	0	0	0	0	0	0	0
ASV1865	Eukaryota;TSAR;Alveolata;Dinoflagellata;Dinophyceae;Prorocentrales;Prorocentraceae;Prorocentrum;Prorocentrum_sp.	0	0	0	0	0	0	0	0	0	0	0	0	0	0	0	0	0	0	0	0	0	0	0	0	0	0	0	0	0	0	0	0	0	0	0	0	0	0	0	0	0	0	0	0	0	12	0	0
ASV1866	Eukaryota	0	0	0	0	0	0	0	0	0	0	0	0	0	0	0	0	0	0	0	0	0	0	0	0	0	0	0	0	0	0	0	0	0	0	0	0	0	0	0	0	0	30	6	0	0	0	0	0
ASV1867	Eukaryota	0	0	0	0	0	0	0	0	0	1	0	0	0	0	0	0	0	0	0	0	0	0	0	0	0	0	0	0	1	8	1	0	0	2	1	2	0	0	0	1	0	0	0	0	0	0	0	0
ASV1868	Eukaryota;TSAR;Rhizaria;Radiolaria;Polycystinea;Spumellaria;Spumellaria_3;Spumellaria_3_X;Spumellaria_3_X_sp.	0	0	0	0	0	19	0	0	0	0	2	0	0	3	0	0	0	0	0	0	0	0	0	0	0	0	0	0	0	0	0	0	0	0	0	0	0	0	0	0	0	0	0	0	0	0	0	0
ASV1869	Eukaryota;TSAR;Alveolata;Dinoflagellata;Ellobiophyceae;Thalassomycetales;Thalassomycetaceae;Ellobiopsis;Ellobiopsis_chattonii	0	0	0	0	0	0	0	0	0	0	1	0	0	0	0	0	0	0	0	0	0	0	0	0	0	0	0	0	0	3	0	1	0	3	4	0	7	0	0	0	2	0	3	0	0	0	0	0
ASV1870	Eukaryota;TSAR;Rhizaria;Radiolaria;Polycystinea;Nassellaria;Sphaerozoidae;Sphaerozoum	0	0	0	0	0	10	0	0	0	0	0	0	0	3	0	0	0	0	0	0	0	0	7	0	0	0	0	0	0	0	0	0	0	0	0	0	0	0	0	0	0	0	0	0	0	0	0	0
ASV1871	Eukaryota;TSAR;Rhizaria;Radiolaria;Polycystinea;Nassellaria;Pterocorythidae;Pterocorys;Pterocorys_sp.	0	0	0	0	0	0	1	0	0	0	0	0	1	2	0	0	0	0	0	0	0	0	0	0	0	0	0	0	0	0	0	1	0	0	0	0	0	0	0	0	0	0	0	30	0	0	0	0
ASV1872	Eukaryota;Obazoa;Opisthokonta;Ichthyosporea;Ichthyophonida;Pseudoperkinsidae;Pseudoperkinsidae_X	0	0	0	0	0	0	0	0	0	0	0	0	0	0	0	0	0	0	0	0	20	0	0	1	0	0	9	0	0	0	0	0	0	0	0	0	0	0	0	0	0	0	0	0	0	0	0	0
ASV1873	Eukaryota;TSAR;Alveolata;Dinoflagellata;Dinophyceae;Gonyaulacales;Gonyaulacaceae;Gonyaulax;Gonyaulax_baltica	0	0	0	0	0	0	0	0	0	0	0	0	0	0	0	0	0	0	13	0	0	0	0	0	4	0	0	0	0	0	0	0	0	0	0	0	0	0	0	0	0	0	0	0	0	0	14	0
ASV1874	Eukaryota;Haptista;Haptophyta;Haptophyta_X;Prymnesiophyceae	0	0	0	0	0	0	0	0	0	0	0	0	0	0	0	0	0	0	0	0	0	0	0	0	5	0	0	0	0	0	0	0	0	0	0	0	0	0	0	0	0	0	0	0	0	0	1	0
ASV1875	Eukaryota;TSAR;Stramenopiles;Stramenopiles_X;Stramenopiles_XX;Stramenopiles_XXX;Stramenopiles_XXXX;Stramenopiles_XXXXX;Stramenopiles_XXXXX_sp.	0	0	0	0	0	0	0	0	0	0	0	0	0	4	0	0	0	0	0	0	0	0	0	0	0	0	0	0	0	0	5	0	0	0	0	0	0	0	0	0	0	0	0	0	0	0	0	0
ASV1876	Eukaryota;TSAR;Alveolata;Apicomplexa;Gregarinomorphea;Gregarinomorphea_X_GRE3;Gregarinomorphea_X_GRE3_X;Gregarinomorphea_X_GRE3_XX;Gregarinomorphea_X_GRE3_XX_sp.	0	0	0	0	0	0	0	0	0	0	0	0	0	0	0	0	0	0	0	1	2	0	0	0	0	5	10	10	0	0	0	0	0	0	0	0	0	0	0	0	0	0	0	0	0	0	0	0
ASV1877	Eukaryota;TSAR;Rhizaria;Radiolaria;Acantharea	0	0	0	0	0	0	0	0	0	0	0	0	0	0	0	0	0	0	0	0	0	0	0	0	0	0	0	0	0	0	0	3	0	0	4	0	0	0	0	0	0	13	3	5	0	0	0	0
ASV1878	Eukaryota;TSAR;Alveolata;Ciliophora;Colpodea;Colpodea_X;Platyophryida	0	0	0	0	0	0	0	0	0	0	0	0	0	0	0	0	0	0	0	0	0	0	0	0	0	0	0	0	0	0	0	0	0	0	0	0	0	0	0	0	0	0	0	0	0	0	2	0
ASV1879	Eukaryota;TSAR;Alveolata;Ciliophora;Oligohymenophorea;Apostomatia	0	0	3	0	0	0	0	0	0	0	0	0	0	0	0	0	0	0	0	0	0	0	0	0	0	0	0	0	0	0	0	0	0	0	0	0	0	0	16	0	1	0	0	0	0	0	0	0
ASV1880	Eukaryota;TSAR;Stramenopiles;Gyrista;Mediophyceae;Thalassiosirales;Thalassiosiraceae	0	0	1	0	0	0	0	0	0	0	0	0	0	0	0	0	9	0	0	0	0	0	0	0	0	0	0	0	0	0	0	0	0	0	0	0	0	0	0	0	0	0	0	0	7	0	0	1
ASV1881	Eukaryota;TSAR;Alveolata;Ciliophora;Spirotrichea;Oligotrichida;Strombidiidae	0	0	3	0	0	0	4	0	0	0	0	0	0	0	0	0	0	0	0	0	0	0	0	0	0	0	0	0	2	0	0	0	0	0	0	10	0	0	0	0	0	0	2	0	0	0	0	0
ASV1882	Eukaryota	0	0	0	0	0	1	0	0	0	0	0	0	0	0	0	0	0	0	0	0	0	0	0	0	0	0	0	0	3	3	0	0	3	1	0	3	0	0	0	4	0	1	0	0	0	0	0	0
ASV1883	Eukaryota;TSAR;Rhizaria;Cercozoa;Endomyxa;Endomyxa_X;Endomyxa_Novel-clade-9;Endomyxa_Novel-clade-9_X;Endomyxa_Novel-clade-9_X_sp.	0	0	0	0	0	0	0	0	0	0	0	0	0	0	0	0	0	0	0	2	0	0	0	0	0	20	0	0	0	0	0	0	0	0	0	0	0	0	0	0	0	0	0	0	0	0	0	5
ASV1884	Eukaryota;TSAR;Stramenopiles;Stramenopiles_X;Stramenopiles_XX;Stramenopiles_XXX;MAST-25;MAST-25_X;MAST-25_X_sp.	0	0	0	0	0	0	0	0	0	0	0	0	0	0	0	0	0	0	0	0	0	0	0	0	0	0	0	0	0	0	0	0	10	3	4	3	0	0	0	0	0	0	0	0	0	0	0	0
ASV1885	Eukaryota;TSAR;Stramenopiles;Gyrista;Mediophyceae;Lithodesmiales;Lithodesmiaceae;Lithodesmium;Lithodesmium_variabile	0	0	0	0	0	0	0	0	0	0	0	0	0	0	0	0	0	0	0	0	0	0	0	0	0	0	0	0	0	0	0	0	0	0	0	0	0	0	0	0	0	0	0	0	1	0	0	18
ASV1886	Eukaryota;TSAR;Alveolata;Dinoflagellata;Dinophyceae	0	0	0	0	0	0	0	0	0	0	0	0	0	0	0	0	0	0	0	0	0	0	0	0	0	0	0	0	8	12	2	0	0	0	9	0	1	0	0	0	0	0	0	0	0	0	0	0
ASV1887	Eukaryota;TSAR;Rhizaria;Radiolaria;Polycystinea;Nassellaria	0	0	0	0	0	0	0	0	4	0	1	0	0	3	0	0	0	0	0	0	0	0	0	0	0	0	0	0	0	0	0	0	0	0	3	0	0	19	0	0	0	6	0	7	0	0	0	0
ASV1888	Eukaryota;TSAR;Rhizaria;Cercozoa;Chlorarachniophyceae;Chlorarachniophyceae_X;LC104-lineage;LC104-lineage_X;LC104-lineage_X_sp.	0	0	4	0	2	1	1	0	0	1	0	0	1	0	0	0	0	0	0	0	0	0	0	0	0	1	0	0	0	2	3	4	0	0	0	2	0	0	2	0	0	1	0	0	0	0	0	0
ASV1889	Eukaryota;TSAR;Rhizaria;Radiolaria;Polycystinea;Spumellaria;Astrosphaeridae	0	0	0	0	0	0	0	0	0	0	2	0	0	0	0	0	0	0	0	0	0	0	0	0	0	11	0	0	0	0	0	0	0	0	0	0	0	0	0	0	0	0	0	0	0	0	0	0
ASV1890	Eukaryota;TSAR;Telonemia;Telonemia_X;Telonemia_XX;Telonemia_XXX;Telonemia-Group-2;Telonemia-Group-2_X;Telonemia-Group-2_X_sp.	0	0	0	2	4	4	1	2	0	0	0	0	0	0	0	0	0	0	0	0	0	0	0	0	0	0	0	0	0	0	0	0	0	1	0	0	2	0	0	5	4	3	0	2	0	0	0	0
ASV1891	Eukaryota;TSAR;Stramenopiles;Gyrista;Bacillariophyceae;Rhabdonematales;Tabellariaceae;Asterionella;Asterionella_glacialis	0	0	0	0	0	0	0	0	0	0	0	0	0	0	0	0	7	0	0	3	0	0	0	0	0	0	0	0	0	0	0	0	0	0	0	0	0	0	0	0	0	0	0	0	8	0	0	8
ASV1892	Eukaryota;TSAR;Rhizaria;Radiolaria;RAD-B;RAD-B_X;RAD-B_X_Group-IVc;RAD-B_X_Group-IVc_X;RAD-B_X_Group-IVc_X_sp.	0	0	0	1	0	0	0	0	0	0	0	0	0	0	0	0	0	0	0	0	0	0	0	0	0	0	0	0	0	0	0	4	2	1	5	0	0	0	0	1	0	2	4	2	0	0	0	0
ASV1893	Eukaryota	0	0	0	0	0	0	0	0	0	0	0	0	0	0	0	0	0	17	0	0	0	0	0	0	0	0	0	0	0	0	0	0	0	0	0	0	0	0	0	0	0	0	0	0	0	4	0	0
ASV1894	Eukaryota;Archaeplastida;Chlorophyta;Chlorophyta_X;Ulvophyceae;Ulvales-relatives;Ulvales-relatives_X	0	0	0	0	0	0	0	0	0	0	0	0	0	0	0	0	0	9	0	0	19	0	0	0	0	0	6	0	0	0	0	0	0	0	0	0	0	0	0	0	0	0	0	0	0	0	0	0
ASV1895	Eukaryota;TSAR;Alveolata;Ciliophora;Spirotrichea;Oligotrichida;Strombidiidae;Strombidiidae_X;Strombidiidae_X_sp.	0	0	0	0	14	8	0	0	0	0	0	0	0	0	0	0	0	0	0	0	0	0	0	0	0	0	0	0	1	0	0	0	3	0	0	2	0	0	0	0	0	0	0	0	0	0	0	0
ASV1896	Eukaryota;TSAR;Rhizaria;Cercozoa;Filosa-Thecofilosea;Ebriacea	0	0	0	0	0	0	0	0	0	0	0	0	0	0	0	0	0	0	1	0	0	0	0	0	0	0	0	0	0	0	0	0	0	0	0	0	0	0	0	0	0	0	0	0	0	0	21	0
ASV1897	Eukaryota;TSAR;Stramenopiles;Gyrista;Coscinodiscophyceae;Coscinodiscales;Coscinodiscaceae;Coscinodiscus;Coscinodiscus_radiatus	0	0	0	0	0	0	0	0	0	0	0	0	0	0	0	0	0	0	0	0	0	0	0	0	0	0	0	0	0	0	0	0	0	0	0	0	0	0	0	0	0	0	0	0	0	0	0	11
ASV1898	Eukaryota;TSAR;Alveolata;Dinoflagellata;Dinophyceae	0	0	0	0	0	0	0	0	0	0	0	0	0	0	0	0	0	0	0	0	0	0	0	0	0	0	0	0	0	0	0	0	0	0	1	0	0	0	0	0	0	0	5	0	0	0	0	0
ASV1899	Eukaryota;TSAR;Rhizaria;Cercozoa;Filosa-Thecofilosea;Cryomonadida;Protaspa-lineage;Protaspa-lineage_X;Protaspa-lineage_X_sp.	0	0	0	0	0	0	0	0	0	0	0	0	0	0	0	0	0	0	0	0	28	0	0	0	0	0	9	0	0	0	0	0	0	0	0	0	0	0	0	0	0	0	0	0	0	0	0	0
ASV1900	Eukaryota;TSAR;Alveolata;Ciliophora;Phyllopharyngea;Cyrtophoria_8;Dysteriidae;Dysteria_1;Dysteria_1_sp.	0	0	0	0	0	0	0	0	0	0	0	0	0	0	0	0	0	0	0	0	0	0	0	0	0	0	0	0	0	0	0	0	0	0	0	0	0	0	0	0	0	0	0	0	0	2	6	3
ASV1901	Eukaryota;TSAR;Alveolata;Dinoflagellata;Syndiniales;Dino-Group-I;Dino-Group-I-Clade-1;Dino-Group-I-Clade-1_X;Dino-Group-I-Clade-1_X_sp.	0	0	0	0	0	0	0	0	12	3	10	0	0	0	0	0	0	0	0	0	0	0	0	0	0	0	0	0	1	0	0	0	0	0	0	0	0	0	0	0	0	0	0	0	0	0	0	0
ASV1902	Eukaryota;TSAR;Alveolata;Dinoflagellata;Dinophyceae	0	6	0	0	0	11	0	0	0	0	0	0	0	0	0	0	0	0	0	0	0	0	0	0	0	0	0	0	0	0	0	0	0	0	0	0	0	0	17	0	0	0	0	0	0	0	0	0
ASV1903	Eukaryota;TSAR;Alveolata;Ciliophora;CONThreeP;CONThreeP_X;Discotrichidae;NASSO_1;NASSO_1_sp.	0	0	0	2	0	0	0	0	0	0	0	0	0	0	0	3	0	0	0	0	0	0	0	0	0	0	0	0	0	0	0	0	0	9	0	0	0	0	0	0	0	0	8	0	0	0	0	0
ASV1904	Eukaryota;Obazoa;Opisthokonta;Choanoflagellata;Choanoflagellatea;Acanthoecida;Stephanoecidae_Group_H	0	0	0	0	0	0	0	0	0	0	0	0	0	0	0	0	0	0	0	0	0	0	0	0	0	0	0	0	0	0	0	1	6	0	0	0	4	4	0	4	8	8	1	0	0	0	0	0
ASV1905	Eukaryota;Obazoa	0	0	0	0	0	0	0	0	0	0	0	0	0	0	0	0	0	0	0	0	0	0	0	0	0	0	0	0	0	0	0	0	0	0	0	0	0	0	0	0	0	0	0	0	0	0	0	2
ASV1906	Eukaryota;TSAR;Alveolata;Dinoflagellata;Syndiniales;Dino-Group-I;Dino-Group-I-Clade-2;Dino-Group-I-Clade-2_X;Dino-Group-I-Clade-2_X_sp.	0	0	0	9	0	0	0	0	7	0	0	7	0	0	0	0	0	0	0	0	0	0	0	0	0	0	0	0	0	0	0	0	0	0	0	0	0	0	0	0	0	0	0	0	0	0	0	0
ASV1907	Eukaryota;TSAR;Alveolata;Dinoflagellata;Dinophyceae;Peridiniales	0	15	0	5	0	0	0	0	0	0	0	0	0	0	0	0	0	0	0	0	0	0	0	0	0	0	0	0	0	0	0	0	0	0	0	0	0	0	0	0	0	0	0	0	0	0	0	0
ASV1908	Eukaryota;TSAR;Alveolata;Dinoflagellata;Syndiniales;Dino-Group-I;Dino-Group-I-Clade-5;Dino-Group-I-Clade-5_X;Dino-Group-I-Clade-5_X_sp.	0	0	0	5	0	0	0	0	0	0	1	2	0	0	0	0	0	0	0	0	0	0	0	0	0	0	0	0	12	0	0	0	0	0	2	0	0	0	0	0	0	0	0	0	0	0	0	0
ASV1909	Eukaryota;TSAR;Stramenopiles;Gyrista;Mediophyceae	0	0	0	0	0	0	1	0	0	0	0	0	0	0	0	0	4	5	0	0	0	0	0	7	0	0	1	0	0	0	0	0	0	0	0	0	1	0	0	0	0	1	0	0	3	0	0	0
ASV1910	Eukaryota;TSAR;Stramenopiles;Gyrista;Mediophyceae;Chaetocerotales;Leptocylindraceae;Leptocylindrus;Leptocylindrus_sp.	0	0	0	0	0	0	0	0	0	0	0	0	0	0	0	0	1	0	0	0	0	0	5	0	0	0	0	0	0	0	0	0	0	0	0	0	0	0	0	0	0	0	0	0	10	0	0	1
ASV1911	Eukaryota;Obazoa;Opisthokonta;Ichthyosporea;Ichthyophonida	0	0	0	0	0	0	0	0	0	0	0	0	0	0	0	0	0	0	0	0	4	0	0	4	0	0	0	0	0	0	0	0	0	0	0	0	0	0	0	0	0	0	0	0	0	6	3	0
ASV1912	Eukaryota;TSAR;Alveolata;Ciliophora;Litostomatea;Haptoria_5;Pleurostomatida;Pleurostomatida_X;Pleurostomatida_X_sp.	0	0	0	0	0	0	0	0	0	0	0	0	0	0	0	0	0	0	0	0	0	0	0	0	0	0	0	0	0	0	0	0	0	0	0	0	0	0	0	0	0	0	0	0	0	0	0	0
ASV1913	Eukaryota;TSAR;Rhizaria;Cercozoa;Filosa-Thecofilosea;Cryomonadida;Protaspa-lineage;Protaspa-lineage_X;Protaspa-lineage_X_sp.	1	1	0	0	0	0	2	0	0	0	0	0	0	0	0	0	0	0	4	0	3	8	0	0	0	0	0	6	0	1	0	0	0	0	0	4	0	2	0	0	0	0	0	0	0	0	0	0
ASV1914	Eukaryota;TSAR;Rhizaria	0	0	0	3	0	0	2	0	0	1	0	0	1	0	0	0	0	0	0	0	0	0	0	0	0	0	0	0	0	0	2	1	1	1	4	0	0	5	0	1	1	0	0	0	0	0	0	0
ASV1915	Eukaryota;TSAR;Alveolata;Dinoflagellata;Dinophyceae	0	4	0	0	0	0	0	0	0	0	0	0	0	0	0	0	0	0	0	0	0	0	0	0	0	0	0	0	0	0	0	0	0	0	0	0	0	7	0	0	0	0	0	0	0	0	0	0
ASV1916	Eukaryota;TSAR;Alveolata;Dinoflagellata;Syndiniales;Dino-Group-I;Dino-Group-I-Clade-2;Dino-Group-I-Clade-2_X;Dino-Group-I-Clade-2_X_sp.	0	0	0	0	0	0	3	0	0	2	4	1	3	0	3	2	0	0	0	0	0	0	0	0	0	0	0	0	0	0	0	0	0	0	0	0	0	0	0	0	0	0	0	0	0	0	0	0
ASV1917	Eukaryota;TSAR;Alveolata;Dinoflagellata;Syndiniales;Dino-Group-II;Dino-Group-II-Clade-3;Dino-Group-II-Clade-3_X;Dino-Group-II-Clade-3_X_sp.	0	0	0	0	0	0	0	0	0	1	4	0	6	1	0	0	0	0	0	0	0	0	0	0	0	0	0	0	0	0	0	0	0	6	0	0	0	0	0	0	0	0	0	0	0	0	0	0
ASV1918	Eukaryota;TSAR;Alveolata;Dinoflagellata;Dinophyceae;Gonyaulacales;Pyrocystaceae;Alexandrium	0	0	0	0	0	0	0	0	0	0	0	0	0	0	0	0	12	10	0	0	0	0	0	0	0	0	0	0	0	0	0	0	0	0	0	0	0	0	0	0	0	0	0	0	8	0	0	0
ASV1919	Eukaryota;TSAR;Rhizaria;Radiolaria;RAD-B;RAD-B_X;RAD-B_X_Group-III;RAD-B_X_Group-III_X;RAD-B_X_Group-III_X_sp.	0	0	0	8	0	0	0	0	0	0	0	5	0	0	0	0	0	0	0	0	0	0	0	0	0	0	0	0	0	0	4	7	0	0	2	0	0	0	0	0	0	0	0	0	0	0	0	0
ASV1920	Eukaryota;TSAR;Alveolata;Dinoflagellata;Dinophyceae	0	0	0	0	0	0	0	0	0	0	0	0	0	0	0	0	0	0	6	0	22	0	0	0	0	0	5	0	0	0	0	0	0	0	0	0	0	0	0	0	0	0	0	0	0	0	0	0
ASV1921	Eukaryota;TSAR;Stramenopiles;Gyrista;Phaeophyceae;Phaeophyceae_X;Phaeophyceae_XX	0	0	0	0	0	0	0	0	0	0	0	0	0	0	0	0	0	0	6	0	2	15	0	0	5	0	7	12	0	0	0	0	0	0	0	0	0	0	0	0	0	0	0	0	0	0	0	0
ASV1922	Eukaryota	0	0	0	0	0	0	0	0	0	0	0	0	0	0	0	0	0	0	0	0	0	0	0	0	0	0	0	0	11	0	0	0	0	2	3	0	0	0	0	0	0	0	0	0	0	0	0	0
ASV1923	Eukaryota;TSAR;Rhizaria;Radiolaria;Polycystinea;Nassellaria;Sphaerozoidae;Sphaerozoum;Sphaerozoum_trigenimum	0	0	0	0	0	0	0	0	0	0	0	0	0	0	0	0	0	0	0	0	3	0	0	0	0	0	0	0	0	0	0	0	0	0	0	0	0	0	0	0	0	0	0	0	0	0	0	0
ASV1924	Eukaryota;TSAR;Rhizaria;Cercozoa;Filosa-Thecofilosea;Filosa-Thecofilosea_X;Chlamydophryidae;Trachyrhizium;Trachyrhizium_urniformis	0	0	0	0	0	0	0	0	0	0	0	0	0	0	0	0	0	0	0	0	0	7	0	0	0	0	0	0	0	0	0	0	0	0	0	0	0	0	0	4	0	0	2	0	0	0	13	0
ASV1925	Eukaryota	0	0	0	0	0	0	0	0	0	0	0	0	0	0	0	0	0	0	0	0	0	0	0	0	0	0	0	0	0	1	0	0	0	0	0	0	0	0	0	0	2	3	0	0	0	1	0	0
ASV1926	Eukaryota;TSAR;Alveolata;Dinoflagellata;Dinophyceae;Peridiniales	0	4	0	0	0	0	0	0	0	0	0	0	0	0	0	0	0	0	0	0	0	0	0	0	0	0	0	0	0	0	3	0	0	0	0	0	3	9	2	0	3	0	0	0	0	0	0	0
ASV1927	Eukaryota;Obazoa;Opisthokonta	0	0	0	0	0	0	0	0	0	0	0	0	0	0	0	0	0	0	0	0	0	0	0	0	0	0	0	0	3	6	2	0	0	4	0	0	0	0	0	0	0	2	0	0	0	0	0	0
ASV1928	Eukaryota;TSAR;Alveolata;Dinoflagellata	0	0	20	0	0	0	0	0	0	0	0	4	0	0	0	0	0	0	0	0	0	0	0	0	0	0	0	0	0	0	0	0	0	0	0	0	0	0	0	0	0	0	0	0	0	0	0	0
ASV1929	Eukaryota;TSAR;Stramenopiles;Gyrista;Coscinodiscophyceae;Corethrales;Corethraceae;Corethron;Corethron_hystrix	0	0	1	0	0	0	0	0	0	0	0	0	0	0	0	0	3	0	0	0	0	0	0	0	0	0	0	0	0	0	0	0	0	0	3	0	0	0	0	2	0	0	8	0	6	0	0	0
ASV1930	Eukaryota;TSAR;Alveolata;Dinoflagellata;Dinophyceae	0	0	0	0	0	0	0	4	0	0	0	0	0	0	0	1	0	0	0	0	0	41	0	0	0	0	0	32	0	0	0	0	0	0	0	0	0	0	0	0	0	0	0	0	0	0	0	0
ASV1931	Eukaryota;Obazoa;Opisthokonta;Choanoflagellata;Choanoflagellatea;Acanthoecida;Stephanoecidae_Group_H;Stephanoeca_Group_H;Stephanoeca_cauliculata	0	0	0	0	0	0	0	0	0	0	0	0	0	0	0	0	0	0	0	0	0	0	0	0	0	0	0	0	0	0	1	6	2	4	3	5	3	0	0	3	0	0	1	0	0	0	0	0
ASV1932	Eukaryota;TSAR;Alveolata;Dinoflagellata;Syndiniales;Dino-Group-II;Dino-Group-II-Clade-15;Dino-Group-II-Clade-15_X;Dino-Group-II-Clade-15_X_sp.	3	2	6	0	3	0	0	0	0	0	0	0	0	0	0	1	0	0	0	0	0	0	0	0	0	0	0	0	0	0	0	0	0	0	0	0	0	0	0	0	0	0	2	0	0	0	0	0
ASV1933	Eukaryota;TSAR;Rhizaria;Radiolaria;Polycystinea;Spumellaria;Spongopylidae;Spongopylidae_X;Spongopylidae_X_sp.	0	1	0	0	0	0	0	0	0	13	0	0	0	0	0	0	0	0	0	0	0	0	0	0	0	0	0	0	0	0	0	0	0	0	0	0	0	0	0	0	0	0	0	0	0	0	0	0
ASV1934	Eukaryota;TSAR;Rhizaria;Radiolaria;Polycystinea;Spumellaria;Astrosphaeridae	0	0	0	0	0	0	0	0	0	15	0	0	0	0	0	0	0	0	0	0	0	0	0	0	0	0	0	0	0	4	0	0	0	0	0	0	0	0	0	0	0	0	0	0	0	0	0	0
ASV1935	Eukaryota;TSAR;Alveolata;Dinoflagellata;Dinophyceae	0	0	6	6	0	0	0	0	0	0	0	0	0	0	0	0	0	0	0	0	0	0	0	0	0	0	0	0	0	0	0	0	0	0	0	0	0	0	0	0	0	0	0	0	0	0	0	0
ASV1936	Eukaryota;TSAR;Alveolata;Dinoflagellata;Syndiniales;Dino-Group-II;Dino-Group-II-Clade-22;Dino-Group-II-Clade-22_X;Dino-Group-II-Clade-22_X_sp.	0	0	0	0	0	0	0	0	0	0	1	0	0	0	0	0	0	0	0	4	0	0	0	6	0	0	0	0	0	0	0	0	0	0	0	0	0	0	0	0	0	0	0	0	0	0	0	4
ASV1937	Eukaryota;TSAR;Rhizaria;Cercozoa;Filosa-Thecofilosea;Cryomonadida;Protaspa-lineage;Protaspa-lineage_X;Protaspa-lineage_X_sp.	0	0	0	0	0	0	0	0	0	0	0	0	0	0	0	0	0	0	10	0	0	0	0	0	0	0	0	0	0	0	0	0	0	0	0	0	0	0	0	0	0	0	0	0	0	0	10	0
ASV1938	Eukaryota;TSAR;Alveolata;Dinoflagellata;Syndiniales;Dino-Group-V;Dino-Group-V_X;Dino-Group-V_XX;Dino-Group-V_XX_sp.	0	0	0	0	0	0	0	0	0	0	0	0	0	0	0	0	0	0	0	10	0	0	0	0	0	11	0	0	0	0	0	0	0	0	0	0	0	0	0	0	0	0	0	0	0	0	0	6
ASV1939	Eukaryota;Haptista;Haptophyta;Haptophyta_X;Prymnesiophyceae;Prymnesiales;Chrysochromulinaceae;Chrysochromulina;Chrysochromulina_sp.	0	0	0	0	0	0	0	0	0	0	0	0	0	0	0	0	0	0	0	0	0	0	0	0	0	0	0	0	0	0	0	0	0	0	0	0	0	0	0	0	0	0	0	0	0	11	0	4
[truncated: 3,042 more rows]
[truncated: 8 more columns]

## Sheet: Table S5
Table S5. Information on the 48 Muroto GVMAGs
[truncated: 49 more rows]

## Sheet: Table S6
Table S6. Relative abundance of the 48 Muroto GVMAGs in the metagenomic and metatranscriptomic datasets
[truncated: 51 more rows]

[truncated: 4 more sheets: Table S7, Table S8, Table S9, Table S10]
